# Supplementary material for: Environmental pleiotropy and demographic history direct adaptation under antibiotic selection
Source: Heredity (Edinb). 2018 Sep 6;121(5):438–48. doi: 10.1038/s41437-018-0137-3 (PMC6180006; doi:10.1038/s41437-018-0137-3)
Supplement: Supplementary file 2 — Data and analysis code for empirical figures [file 41437_2018_137_MOESM2_ESM.zip]

Archive with 30 entries (30 files):
- Ec.cor.full.Rds
- Ec.cor.full.lms.Rds
- Ec_gyrA.csv
- Ec_gyrA_sum.csv
- Ecee.csv
- Ecee_fitness.csv
- Ecee_growth.csv
- Ecee_growth_auc_sum.csv
- Ecft.csv
- Paeruginosa_rifconc.csv
- Parif.csv
- Pfee.csv
- Pfft.csv
- Pseudomonas-spp-fitness-cost.csv
- Pseudomonas-spp-growth.csv
- Pspp_fitness.csv
- Pspp_ft.csv
- Psppg_growth.csv
- aa.csv
- freqs.csv
- landscapes.csv
- ma.csv
- mspec.csv
- munging.R
- plot-upload.R
- plots.R
- rif_concentrations.csv
- rif_sites.csv
- rifsites_sum.csv
- trimethoprim.csv
