# Supplementary material for: Environmental pleiotropy and demographic history direct adaptation under antibiotic selection
Source: Heredity (Edinb). 2018 Sep 6;121(5):438–48. doi: 10.1038/s41437-018-0137-3 (PMC6180006; doi:10.1038/s41437-018-0137-3)
Supplement: Supplementary file 2 — Data and analysis code for empirical figures [file 41437_2018_137_MOESM2_ESM.zip › Ec_gyrA.csv]

spp	AA	dose.screen	dose.compet	s
E. coli K-12	D87G	12.5	0	-0.085
E. coli K-12	D87G	12.5	12.5	-0.07
E. coli K-12	D87G	12.5	3	0.041
E. coli K-12	D87G	12.5	8	0.008
E. coli K-12	S83L	12.5	0	-0.055
E. coli K-12	S83L	12.5	12.5	-0.058
E. coli K-12	S83L	12.5	3	0.048
E. coli K-12	S83L	12.5	8	0.024
E. coli K-12	D87Y	12.5	0	-0.061
E. coli K-12	D87Y	12.5	12.5	0.027
E. coli K-12	D87Y	12.5	3	0.076
E. coli K-12	D87Y	12.5	8	0.012
E. coli K-12	S83L	12.5	0	-0.042
E. coli K-12	S83L	12.5	12.5	-0.015
E. coli K-12	S83L	12.5	3	0.042
E. coli K-12	S83L	12.5	8	0.002
E. coli K-12	S83L	12.5	0	-0.02
E. coli K-12	S83L	12.5	12.5	0.049
E. coli K-12	S83L	12.5	3	0.071
E. coli K-12	S83L	12.5	8	0.066
E. coli K-12	D87G	12.5	0	-0.115
E. coli K-12	D87G	12.5	12.5	0.007
E. coli K-12	D87G	12.5	3	0.018
E. coli K-12	D87G	12.5	8	0.013
E. coli K-12	D87G	12.5	0	-0.061
E. coli K-12	D87G	12.5	12.5	-0.077
E. coli K-12	D87G	12.5	3	0.044
E. coli K-12	D87G	12.5	8	0.005
E. coli K-12	S83L	12.5	0	-0.063
E. coli K-12	S83L	12.5	12.5	0.057
E. coli K-12	S83L	12.5	3	0.077
E. coli K-12	S83L	12.5	8	0.044
E. coli K-12	D87G	12.5	0	-0.084
E. coli K-12	D87G	12.5	12.5	-0.046
E. coli K-12	D87G	12.5	3	0.055
E. coli K-12	D87G	12.5	8	0.031
E. coli K-12	D87G	12.5	0	-0.076
E. coli K-12	D87G	12.5	12.5	-0.042
E. coli K-12	D87G	12.5	3	0.056
E. coli K-12	D87G	12.5	8	0.021
E. coli K-12	D87N	12.5	0	-0.071
E. coli K-12	D87N	12.5	12.5	0.001
E. coli K-12	D87N	12.5	3	0.048
E. coli K-12	D87N	12.5	8	0.024
E. coli K-12	D87G	12.5	0	-0.07
E. coli K-12	D87G	12.5	12.5	-0.077
E. coli K-12	D87G	12.5	3	0.045
E. coli K-12	D87G	12.5	8	0.009
E. coli K-12	D87G	12.5	0	-0.054
E. coli K-12	D87G	12.5	12.5	0.018
E. coli K-12	D87G	12.5	3	0.061
E. coli K-12	D87G	12.5	8	0.04
E. coli K-12	D87G	12.5	0	-0.14
E. coli K-12	D87G	12.5	12.5	-0.022
E. coli K-12	D87G	12.5	3	-0.023
E. coli K-12	D87G	12.5	8	-0.011
E. coli K-12	S83A	12.5	0	-0.099
E. coli K-12	S83A	12.5	12.5	-0.316
E. coli K-12	S83A	12.5	3	0.013
E. coli K-12	S83A	12.5	8	-0.176
E. coli K-12	D87G	12.5	0	-0.062
E. coli K-12	D87G	12.5	12.5	-0.194
E. coli K-12	D87G	12.5	3	0.031
E. coli K-12	D87G	12.5	8	-0.078
E. coli K-12	D87G	12.5	0	-0.058
E. coli K-12	D87G	12.5	12.5	-0.066
E. coli K-12	D87G	12.5	3	0.042
E. coli K-12	D87G	12.5	8	0.015
E. coli K-12	S83L	12.5	0	-0.06
E. coli K-12	S83L	12.5	12.5	0.024
E. coli K-12	S83L	12.5	3	0.046
E. coli K-12	S83L	12.5	8	0.044
E. coli K-12	D87G	12.5	0	-0.085
E. coli K-12	D87G	12.5	12.5	-0.084
E. coli K-12	D87G	12.5	3	0.068
E. coli K-12	D87G	12.5	8	0.002
E. coli K-12	D87G	12.5	0	-0.043
E. coli K-12	D87G	12.5	12.5	-0.097
E. coli K-12	D87G	12.5	3	0.047
E. coli K-12	D87G	12.5	8	0.004
E. coli K-12	D87G	12.5	0	-0.076
E. coli K-12	D87G	12.5	12.5	-0.077
E. coli K-12	D87G	12.5	3	0.059
E. coli K-12	D87G	12.5	8	0.018
E. coli K-12	G81C	12.5	0	-0.054
E. coli K-12	G81C	12.5	12.5	-0.154
E. coli K-12	G81C	12.5	3	0.035
E. coli K-12	G81C	12.5	8	-0.059
E. coli K-12	D87A	12.5	0	-0.069
E. coli K-12	D87A	12.5	12.5	-0.158
E. coli K-12	D87A	12.5	3	0.058
E. coli K-12	D87A	12.5	8	-0.032
E. coli K-12	S83L	12.5	0	-0.046
E. coli K-12	S83L	12.5	12.5	0.014
E. coli K-12	S83L	12.5	3	0.073
E. coli K-12	S83L	12.5	8	0.027
E. coli K-12	D87G	12.5	0	-0.054
E. coli K-12	D87G	12.5	12.5	-0.083
E. coli K-12	D87G	12.5	3	0.024
E. coli K-12	D87G	12.5	8	-0.012
E. coli K-12	D87Y	12.5	0	-0.054
E. coli K-12	D87Y	12.5	12.5	-0.014
E. coli K-12	D87Y	12.5	3	0.046
E. coli K-12	D87Y	12.5	8	0.022
E. coli K-12	S83L	12.5	0	-0.033
E. coli K-12	S83L	12.5	12.5	0.024
E. coli K-12	S83L	12.5	3	0.064
E. coli K-12	S83L	12.5	8	0.041
E. coli K-12	D87N	12.5	0	-0.036
E. coli K-12	D87N	12.5	12.5	-0.045
E. coli K-12	D87N	12.5	3	0.051
E. coli K-12	D87N	12.5	8	0.023
E. coli K-12	D87G	12.5	0	-0.037
E. coli K-12	D87G	12.5	12.5	-0.081
E. coli K-12	D87G	12.5	3	0.054
E. coli K-12	D87G	12.5	8	0
E. coli K-12	D82G	12.5	0	-0.076
E. coli K-12	D82G	12.5	12.5	-0.034
E. coli K-12	D82G	12.5	3	0.032
E. coli K-12	D82G	12.5	8	-0.008
E. coli K-12	D87G	20	12.5	-0.028
E. coli K-12	D87G	20	3	0.074
E. coli K-12	D87G	20	8	0.042
E. coli K-12	S83L	20	0	-0.022
E. coli K-12	S83L	20	12.5	0.028
E. coli K-12	S83L	20	3	0.052
E. coli K-12	S83L	20	8	0.044
E. coli K-12	S83L	20	0	-0.027
E. coli K-12	S83L	20	12.5	0.034
E. coli K-12	S83L	20	3	0.072
E. coli K-12	S83L	20	8	0.055
E. coli K-12	D87Y	20	0	-0.035
E. coli K-12	D87Y	20	12.5	0.017
E. coli K-12	D87Y	20	3	0.064
E. coli K-12	D87Y	20	8	0.055
E. coli K-12	D87G	20	0	-0.044
E. coli K-12	D87G	20	12.5	-0.063
E. coli K-12	D87G	20	3	0.051
E. coli K-12	D87G	20	8	0.037
E. coli K-12	D87G	20	0	-0.059
E. coli K-12	D87G	20	12.5	-0.052
E. coli K-12	D87G	20	3	0.063
E. coli K-12	D87G	20	8	0.05
E. coli K-12	S83L	20	0	-0.037
E. coli K-12	S83L	20	12.5	0.051
E. coli K-12	S83L	20	3	0.048
E. coli K-12	S83L	20	8	0.058
E. coli K-12	D87Y	20	0	-0.06
E. coli K-12	D87Y	20	12.5	-0.007
E. coli K-12	D87Y	20	3	0.047
E. coli K-12	D87Y	20	8	0.039
E. coli K-12	D87G	20	0	-0.101
E. coli K-12	D87G	20	12.5	-0.092
E. coli K-12	D87G	20	3	0.01
E. coli K-12	D87G	20	8	-0.005
E. coli K-12	A119E	20	0	-0.213
E. coli K-12	A119E	20	12.5	-0.066
E. coli K-12	A119E	20	3	-0.064
E. coli K-12	A119E	20	8	-0.06
E. coli K-12	S83L	20	0	-0.068
E. coli K-12	S83L	20	12.5	-0.09
E. coli K-12	S83L	20	3	0.021
E. coli K-12	S83L	20	8	-0.015
E. coli K-12	D87G	20	0	-0.044
E. coli K-12	D87G	20	12.5	-0.049
E. coli K-12	D87G	20	3	0.045
E. coli K-12	D87G	20	8	0.004
E. coli K-12	S83L	20	0	-0.068
E. coli K-12	S83L	20	12.5	-0.002
E. coli K-12	S83L	20	3	0.051
E. coli K-12	S83L	20	8	0.03
E. coli K-12	A119E	20	0	-0.076
E. coli K-12	A119E	20	12.5	-0.164
E. coli K-12	A119E	20	3	0.008
E. coli K-12	A119E	20	8	-0.058
E. coli K-12	D87N	20	0	-0.083
E. coli K-12	D87N	20	12.5	-0.019
E. coli K-12	D87N	20	3	0.042
E. coli K-12	D87N	20	8	0.022
E. coli K-12	D87G	3	0	-0.058
E. coli K-12	D87G	3	12.5	-0.094
E. coli K-12	D87G	3	3	0.035
E. coli K-12	D87G	3	8	0.043
E. coli K-12	D87G	3	0	-0.061
E. coli K-12	D87G	3	12.5	-0.135
E. coli K-12	D87G	3	3	-0.009
E. coli K-12	D87G	3	8	-0.013
E. coli K-12	D87Y	3	0	-0.049
E. coli K-12	D87Y	3	12.5	-0.026
E. coli K-12	D87Y	3	3	0.046
E. coli K-12	D87Y	3	8	0.041
E. coli K-12	D87Y	3	0	-0.072
E. coli K-12	D87Y	3	12.5	-0.037
E. coli K-12	D87Y	3	3	0.007
E. coli K-12	D87Y	3	8	0.037
E. coli K-12	A51V	3	0	-0.042
E. coli K-12	A51V	3	12.5	-0.497
E. coli K-12	A51V	3	3	-0.117
E. coli K-12	A51V	3	8	-0.477
E. coli K-12	A51V	3	0	-0.054
E. coli K-12	A51V	3	12.5	-0.516
E. coli K-12	A51V	3	3	-0.114
E. coli K-12	A51V	3	8	-0.47
E. coli K-12	L55R	3	0	-0.106
E. coli K-12	L55R	3	12.5	-0.589
E. coli K-12	L55R	3	3	-0.249
E. coli K-12	L55R	3	8	-0.559
E. coli K-12	S83L	3	0	-0.101
E. coli K-12	S83L	3	12.5	-0.179
E. coli K-12	S83L	3	3	-0.006
E. coli K-12	S83L	3	8	-0.063
E. coli K-12	L55R	3	0	-0.114
E. coli K-12	L55R	3	12.5	-0.583
E. coli K-12	L55R	3	3	-0.22
E. coli K-12	L55R	3	8	-0.544
E. coli K-12	S83L	3	0	-0.163
E. coli K-12	S83L	3	12.5	-0.4
E. coli K-12	S83L	3	3	-0.075
E. coli K-12	S83L	3	8	-0.301
E. coli K-12	A119V	5	0	-0.261
E. coli K-12	A119V	5	12.5	-0.531
E. coli K-12	A119V	5	3	-0.253
E. coli K-12	A119V	5	8	-0.478
E. coli K-12	S83L	8	0	-0.043
E. coli K-12	S83L	8	12.5	0.046
E. coli K-12	S83L	8	3	0.099
E. coli K-12	S83L	8	8	0.067
E. coli K-12	S83L	8	0	-0.036
E. coli K-12	S83L	8	12.5	0.04
E. coli K-12	S83L	8	3	0.07
E. coli K-12	S83L	8	8	0.078
E. coli K-12	S83L	8	0	-0.045
E. coli K-12	S83L	8	12.5	0.046
E. coli K-12	S83L	8	3	0.071
E. coli K-12	S83L	8	8	0.062
E. coli K-12	S83L	8	0	-0.061
E. coli K-12	S83L	8	12.5	0.025
E. coli K-12	S83L	8	3	0.058
E. coli K-12	S83L	8	8	0.053
E. coli K-12	S83L	8	0	-0.041
E. coli K-12	S83L	8	12.5	0.03
E. coli K-12	S83L	8	3	0.068
E. coli K-12	S83L	8	8	0.059
E. coli K-12	D87G	8	0	-0.056
E. coli K-12	D87G	8	12.5	-0.043
E. coli K-12	D87G	8	3	-0.012
E. coli K-12	D87G	8	8	-0.01
E. coli K-12	A67S	8	0	-0.041
E. coli K-12	A67S	8	12.5	-0.408
E. coli K-12	A67S	8	3	-0.025
E. coli K-12	A67S	8	8	-0.302
E. coli K-12	D87G	8	0	-0.063
E. coli K-12	D87G	8	12.5	-0.053
E. coli K-12	D87G	8	3	0.065
E. coli K-12	D87G	8	8	0.013
E. coli K-12	G81C	8	0	-0.049
E. coli K-12	G81C	8	12.5	-0.112
E. coli K-12	G81C	8	3	0.054
E. coli K-12	G81C	8	8	0.003
E. coli K-12	D87G	8	0	-0.082
E. coli K-12	D87G	8	12.5	-0.149
E. coli K-12	D87G	8	3	0.017
E. coli K-12	D87G	8	8	-0.081
E. coli K-12	S83L	8	0	-0.061
E. coli K-12	S83L	8	12.5	0.027
E. coli K-12	S83L	8	3	0.047
E. coli K-12	S83L	8	8	0.026
E. coli K-12	D87Y	8	0	-0.064
E. coli K-12	D87Y	8	12.5	-0.022
E. coli K-12	D87Y	8	3	0.038
E. coli K-12	D87Y	8	8	0.018
E. coli K-12	D87Y	8	0	-0.07
E. coli K-12	D87Y	8	12.5	-0.023
E. coli K-12	D87Y	8	3	0.045
E. coli K-12	D87Y	8	8	0.033
E. coli K-12	D87Y	8	0	-0.098
E. coli K-12	D87Y	8	12.5	-0.074
E. coli K-12	D87Y	8	3	0.015
E. coli K-12	D87Y	8	8	-0.015
E. coli K-12	S83L	8	0	-0.074
E. coli K-12	S83L	8	12.5	0.007
E. coli K-12	S83L	8	3	0.041
E. coli K-12	S83L	8	8	0.03
E. coli K-12	S83A	8	0	-0.125
E. coli K-12	S83A	8	12.5	-0.012
E. coli K-12	S83A	8	3	-0.013
E. coli K-12	S83A	8	8	-0.012
E. coli K-12	D87G	8	0	-0.071
E. coli K-12	D87G	8	12.5	-0.13
E. coli K-12	D87G	8	3	0.018
E. coli K-12	D87G	8	8	-0.042
E. coli K-12	S83L	8	0	-0.05
E. coli K-12	S83L	8	12.5	0.025
E. coli K-12	S83L	8	3	0.07
E. coli K-12	S83L	8	8	0.053
E. coli K-12	D87G	8	0	-0.054
E. coli K-12	D87G	8	12.5	-0.073
E. coli K-12	D87G	8	3	0.053
E. coli K-12	D87G	8	8	0.014
E. coli K-12	D87G	8	0	-0.142
E. coli K-12	D87G	8	12.5	-0.411
E. coli K-12	D87G	8	3	-0.119
E. coli K-12	D87G	8	8	-0.283
E. coli K-12	S83L	8	0	-0.079
E. coli K-12	S83L	8	12.5	0.025
E. coli K-12	S83L	8	3	0.065
E. coli K-12	S83L	8	8	0.046
E. coli K-12	S83L	8	0	-0.066
E. coli K-12	S83L	8	12.5	-0.091
E. coli K-12	S83L	8	3	0.037
E. coli K-12	S83L	8	8	-0.008
E. coli K-12	S83L	8	0	-0.043
E. coli K-12	S83L	8	12.5	0.04
E. coli K-12	S83L	8	3	0.049
E. coli K-12	S83L	8	8	0.047
E. coli K-12	S83L	8	0	-0.035
E. coli K-12	S83L	8	12.5	0.036
E. coli K-12	S83L	8	3	0.071
E. coli K-12	S83L	8	8	0.044
