# Supplementary material for: Environmental pleiotropy and demographic history direct adaptation under antibiotic selection
Source: Heredity (Edinb). 2018 Sep 6;121(5):438–48. doi: 10.1038/s41437-018-0137-3 (PMC6180006; doi:10.1038/s41437-018-0137-3)
Supplement: Supplementary file 2 — Data and analysis code for empirical figures [file 41437_2018_137_MOESM2_ESM.zip › Ecee.csv]

treatment	AA	SNP	count	fq.ee	strain	expt
Gradual	D516G	a1547g	2	0.06666666666666667	E. coli	Selection
Gradual	D516N	g1546a	1	0.03333333333333333	E. coli	Selection
Gradual	G534D	g1601a	1	0.03333333333333333	E. coli	Selection
Gradual	I572L	a1714c	2	0.06666666666666667	E. coli	Selection
Gradual	I572N	t1715a	2	0.06666666666666667	E. coli	Selection
Gradual	I572S	t1715g	1	0.03333333333333333	E. coli	Selection
Gradual	L511P	t1532c	2	0.06666666666666667	E. coli	Selection
Gradual	L533F	c1597t	1	0.03333333333333333	E. coli	Selection
Gradual	M515I	g1545a	1	0.03333333333333333	E. coli	Selection
Gradual	P564L	c1691t	1	0.03333333333333333	E. coli	Selection
Gradual	Q148L	a443t	2	0.06666666666666667	E. coli	Selection
Gradual	Q148P	a443c	1	0.03333333333333333	E. coli	Selection
Gradual	Q513P	a1538c	1	0.03333333333333333	E. coli	Selection
Gradual	R529C	c1585t	1	0.03333333333333333	E. coli	Selection
Gradual	S509R	c1527a	2	0.06666666666666667	E. coli	Selection
Gradual	S512F	c1535t	2	0.06666666666666667	E. coli	Selection
Gradual	S512P	t1534c	1	0.03333333333333333	E. coli	Selection
Gradual	S531F	c1592t	2	0.06666666666666667	E. coli	Selection
Gradual	S574F	c1721t	2	0.06666666666666667	E. coli	Selection
Gradual	T563P	a1687c	2	0.06666666666666667	E. coli	Selection
Moderate	D516G	a1547g	2	0.06896551724137931	E. coli	Selection
Moderate	D516N	g1546a	2	0.06896551724137931	E. coli	Selection
Moderate	G534R	g1600c	1	0.034482758620689655	E. coli	Selection
Moderate	G534V	g1601t	1	0.034482758620689655	E. coli	Selection
Moderate	I530T	t1589c	1	0.034482758620689655	E. coli	Selection
Moderate	I572L	a1714c	2	0.06896551724137931	E. coli	Selection
Moderate	I572N	t1715a	1	0.034482758620689655	E. coli	Selection
Moderate	I572S	t1715g	2	0.06896551724137931	E. coli	Selection
Moderate	L511Q	t1532a	1	0.034482758620689655	E. coli	Selection
Moderate	L511R	t1532g	2	0.06896551724137931	E. coli	Selection
Moderate	Q148L	a443t	3	0.10344827586206896	E. coli	Selection
Moderate	R687C	c2059t	1	0.034482758620689655	E. coli	Selection
Moderate	S509R	c1527a	1	0.034482758620689655	E. coli	Selection
Moderate	S512F	c1535t	1	0.034482758620689655	E. coli	Selection
Moderate	S512P	t1534c	2	0.06896551724137931	E. coli	Selection
Moderate	S531F	c1592t	4	0.13793103448275862	E. coli	Selection
Moderate	T563P	a1687c	1	0.034482758620689655	E. coli	Selection
Moderate	V146D	t437a	1	0.034482758620689655	E. coli	Selection
Shock	I572F	a1714t	3	0.23076923076923078	E. coli	Selection
Shock	S531F	c1592t	3	0.23076923076923078	E. coli	Selection
Shock	V146F	g436t	7	0.5384615384615384	E. coli	Selection
Sudden	D516Y	g1546t	3	0.23076923076923078	E. coli	Selection
Sudden	I572F	a1714t	2	0.15384615384615385	E. coli	Selection
Sudden	S531F	c1592t	3	0.23076923076923078	E. coli	Selection
Sudden	S531Y	c1592a	3	0.23076923076923078	E. coli	Selection
Sudden	V146F	g436t	2	0.15384615384615385	E. coli	Selection
