# Supplementary material for: Environmental pleiotropy and demographic history direct adaptation under antibiotic selection
Source: Heredity (Edinb). 2018 Sep 6;121(5):438–48. doi: 10.1038/s41437-018-0137-3 (PMC6180006; doi:10.1038/s41437-018-0137-3)
Supplement: Supplementary file 2 — Data and analysis code for empirical figures [file 41437_2018_137_MOESM2_ESM.zip › Ecee_fitness.csv]

replicate	concentration	time	strain1	marker1	dilution1	count1	CFU1	strain2	marker2	dilution2	count2	CFU2
1	1	0	g428a.anc	Ara-	-6	27	6750000	g428a	Ara+	-6	20	5000000
1	2	0	g428a.anc	Ara-	-6	27	6750000	g428a	Ara+	-6	20	5000000
1	4	0	g428a.anc	Ara-	-6	27	6750000	g428a	Ara+	-6	20	5000000
1	6	0	g428a.anc	Ara-	-6	27	6750000	g428a	Ara+	-6	20	5000000
1	8	0	g428a.anc	Ara+	-6	24	6000000	g428a	Ara-	-6	22	5500000
1	10	0	g428a.anc	Ara+	-6	24	6000000	g428a	Ara-	-6	22	5500000
1	12	0	g428a.anc	Ara+	-6	24	6000000	g428a	Ara-	-6	22	5500000
1	14	0	g428a.anc	Ara+	-6	24	6000000	g428a	Ara-	-6	22	5500000
1	16	0	g428a.anc	Ara+	-6	24	6000000	g428a	Ara-	-6	22	5500000
1	18	0	g428a.anc	Ara+	-6	24	6000000	g428a	Ara-	-6	22	5500000
1	1	0	g428a	Ara+	-6	39	9750000	g428a.c1721t	Ara-	-6	25	6250000
1	2	0	g428a	Ara+	-6	39	9750000	g428a.c1721t	Ara-	-6	25	6250000
1	4	0	g428a	Ara+	-6	39	9750000	g428a.c1721t	Ara-	-6	25	6250000
1	6	0	g428a	Ara+	-6	39	9750000	g428a.c1721t	Ara-	-6	25	6250000
1	8	0	g428a	Ara+	-6	39	9750000	g428a.c1721t	Ara-	-6	25	6250000
1	10	0	g428a	Ara+	-6	39	9750000	g428a.c1721t	Ara-	-6	25	6250000
1	12	0	g428a	Ara+	-6	39	9750000	g428a.c1721t	Ara-	-6	25	6250000
1	14	0	g428a	Ara+	-6	39	9750000	g428a.c1721t	Ara-	-6	25	6250000
1	16	0	g428a	Ara+	-6	39	9750000	g428a.c1721t	Ara-	-6	25	6250000
1	18	0	g428a	Ara+	-6	39	9750000	g428a.c1721t	Ara-	-6	25	6250000
1	1	0	c1721t.anc	Ara-	-6	42	10500000	c1721t	Ara+	-6	21	5250000
1	2	0	c1721t.anc	Ara-	-6	42	10500000	c1721t	Ara+	-6	21	5250000
1	4	0	c1721t.anc	Ara-	-6	42	10500000	c1721t	Ara+	-6	21	5250000
1	6	0	c1721t.anc	Ara-	-6	42	10500000	c1721t	Ara+	-6	21	5250000
1	8	0	c1721t.anc	Ara+	-6	42	10500000	c1721t	Ara-	-6	56	14000000
1	10	0	c1721t.anc	Ara+	-6	42	10500000	c1721t	Ara-	-6	56	14000000
1	12	0	c1721t.anc	Ara+	-6	42	10500000	c1721t	Ara-	-6	56	14000000
1	14	0	c1721t.anc	Ara+	-6	42	10500000	c1721t	Ara-	-6	56	14000000
1	16	0	c1721t.anc	Ara+	-6	42	10500000	c1721t	Ara-	-6	56	14000000
1	18	0	c1721t.anc	Ara+	-6	42	10500000	c1721t	Ara-	-6	56	14000000
1	1	0	c1721t	Ara+	-6	27	6750000	g428a.c1721t	Ara-	-6	60	15000000
1	2	0	c1721t	Ara+	-6	27	6750000	g428a.c1721t	Ara-	-6	60	15000000
1	4	0	c1721t	Ara+	-6	27	6750000	g428a.c1721t	Ara-	-6	60	15000000
1	6	0	c1721t	Ara+	-6	27	6750000	g428a.c1721t	Ara-	-6	60	15000000
1	8	0	c1721t	Ara+	-6	27	6750000	g428a.c1721t	Ara-	-6	60	15000000
1	10	0	c1721t	Ara+	-6	27	6750000	g428a.c1721t	Ara-	-6	60	15000000
1	12	0	c1721t	Ara+	-6	27	6750000	g428a.c1721t	Ara-	-6	36	9000000
1	14	0	c1721t	Ara+	-6	27	6750000	g428a.c1721t	Ara-	-6	36	9000000
1	16	0	c1721t	Ara+	-6	27	6750000	g428a.c1721t	Ara-	-6	36	9000000
1	18	0	c1721t	Ara+	-6	27	6750000	g428a.c1721t	Ara-	-6	36	9000000
2	1	0	g428a.anc	Ara-	-6	27	6750000	g428a	Ara+	-6	20	5000000
2	2	0	g428a.anc	Ara-	-6	27	6750000	g428a	Ara+	-6	20	5000000
2	4	0	g428a.anc	Ara-	-6	27	6750000	g428a	Ara+	-6	20	5000000
2	6	0	g428a.anc	Ara-	-6	27	6750000	g428a	Ara+	-6	20	5000000
2	8	0	g428a.anc	Ara+	-6	24	6000000	g428a	Ara-	-6	22	5500000
2	10	0	g428a.anc	Ara+	-6	24	6000000	g428a	Ara-	-6	22	5500000
2	12	0	g428a.anc	Ara+	-6	24	6000000	g428a	Ara-	-6	22	5500000
2	14	0	g428a.anc	Ara+	-6	24	6000000	g428a	Ara-	-6	22	5500000
2	16	0	g428a.anc	Ara+	-6	24	6000000	g428a	Ara-	-6	22	5500000
2	18	0	g428a.anc	Ara+	-6	24	6000000	g428a	Ara-	-6	22	5500000
2	1	0	g428a	Ara+	-6	39	9750000	g428a.c1721t	Ara-	-6	25	6250000
2	2	0	g428a	Ara+	-6	39	9750000	g428a.c1721t	Ara-	-6	25	6250000
2	4	0	g428a	Ara+	-6	39	9750000	g428a.c1721t	Ara-	-6	25	6250000
2	6	0	g428a	Ara+	-6	39	9750000	g428a.c1721t	Ara-	-6	25	6250000
2	8	0	g428a	Ara+	-6	39	9750000	g428a.c1721t	Ara-	-6	25	6250000
2	10	0	g428a	Ara+	-6	39	9750000	g428a.c1721t	Ara-	-6	25	6250000
2	12	0	g428a	Ara+	-6	39	9750000	g428a.c1721t	Ara-	-6	25	6250000
2	14	0	g428a	Ara+	-6	39	9750000	g428a.c1721t	Ara-	-6	25	6250000
2	16	0	g428a	Ara+	-6	39	9750000	g428a.c1721t	Ara-	-6	25	6250000
2	18	0	g428a	Ara+	-6	39	9750000	g428a.c1721t	Ara-	-6	25	6250000
2	1	0	c1721t.anc	Ara-	-6	42	10500000	c1721t	Ara+	-6	21	5250000
2	2	0	c1721t.anc	Ara-	-6	42	10500000	c1721t	Ara+	-6	21	5250000
2	4	0	c1721t.anc	Ara-	-6	42	10500000	c1721t	Ara+	-6	21	5250000
2	6	0	c1721t.anc	Ara-	-6	42	10500000	c1721t	Ara+	-6	21	5250000
2	8	0	c1721t.anc	Ara+	-6	42	10500000	c1721t	Ara-	-6	56	14000000
2	10	0	c1721t.anc	Ara+	-6	42	10500000	c1721t	Ara-	-6	56	14000000
2	12	0	c1721t.anc	Ara+	-6	42	10500000	c1721t	Ara-	-6	56	14000000
2	14	0	c1721t.anc	Ara+	-6	42	10500000	c1721t	Ara-	-6	56	14000000
2	16	0	c1721t.anc	Ara+	-6	42	10500000	c1721t	Ara-	-6	56	14000000
2	18	0	c1721t.anc	Ara+	-6	42	10500000	c1721t	Ara-	-6	56	14000000
2	1	0	c1721t	Ara+	-6	27	6750000	g428a.c1721t	Ara-	-6	60	15000000
2	2	0	c1721t	Ara+	-6	27	6750000	g428a.c1721t	Ara-	-6	60	15000000
2	4	0	c1721t	Ara+	-6	27	6750000	g428a.c1721t	Ara-	-6	60	15000000
2	6	0	c1721t	Ara+	-6	27	6750000	g428a.c1721t	Ara-	-6	60	15000000
2	8	0	c1721t	Ara+	-6	27	6750000	g428a.c1721t	Ara-	-6	60	15000000
2	10	0	c1721t	Ara+	-6	27	6750000	g428a.c1721t	Ara-	-6	60	15000000
2	12	0	c1721t	Ara+	-6	27	6750000	g428a.c1721t	Ara-	-6	36	9000000
2	14	0	c1721t	Ara+	-6	27	6750000	g428a.c1721t	Ara-	-6	36	9000000
2	16	0	c1721t	Ara+	-6	27	6750000	g428a.c1721t	Ara-	-6	36	9000000
2	18	0	c1721t	Ara+	-6	27	6750000	g428a.c1721t	Ara-	-6	36	9000000
3	1	0	g428a.anc	Ara-	-6	36	9000000	g428a	Ara+	-6	41	10250000
3	2	0	g428a.anc	Ara-	-6	36	9000000	g428a	Ara+	-6	41	10250000
3	4	0	g428a.anc	Ara-	-6	36	9000000	g428a	Ara+	-6	41	10250000
3	6	0	g428a.anc	Ara-	-6	36	9000000	g428a	Ara+	-6	41	10250000
3	8	0	g428a.anc	Ara+	-6	34	8500000	g428a	Ara-	-6	25	6250000
3	10	0	g428a.anc	Ara+	-6	34	8500000	g428a	Ara-	-6	25	6250000
3	12	0	g428a.anc	Ara+	-6	34	8500000	g428a	Ara-	-6	25	6250000
3	14	0	g428a.anc	Ara+	-6	34	8500000	g428a	Ara-	-6	25	6250000
3	16	0	g428a.anc	Ara+	-6	34	8500000	g428a	Ara-	-6	25	6250000
3	18	0	g428a.anc	Ara+	-6	34	8500000	g428a	Ara-	-6	25	6250000
3	1	0	g428a	Ara+	-6	33	8250000	g428a.c1721t	Ara-	-6	46	11500000
3	2	0	g428a	Ara+	-6	33	8250000	g428a.c1721t	Ara-	-6	46	11500000
3	4	0	g428a	Ara+	-6	33	8250000	g428a.c1721t	Ara-	-6	46	11500000
3	6	0	g428a	Ara+	-6	33	8250000	g428a.c1721t	Ara-	-6	46	11500000
3	8	0	g428a	Ara+	-6	33	8250000	g428a.c1721t	Ara-	-6	46	11500000
3	10	0	g428a	Ara+	-6	33	8250000	g428a.c1721t	Ara-	-6	46	11500000
3	12	0	g428a	Ara+	-6	33	8250000	g428a.c1721t	Ara-	-6	46	11500000
3	14	0	g428a	Ara+	-6	33	8250000	g428a.c1721t	Ara-	-6	46	11500000
3	16	0	g428a	Ara+	-6	33	8250000	g428a.c1721t	Ara-	-6	46	11500000
3	18	0	g428a	Ara+	-6	33	8250000	g428a.c1721t	Ara-	-6	46	11500000
3	1	0	c1721t.anc	Ara-	-6	35	8750000	c1721t	Ara+	-6	30	7500000
3	2	0	c1721t.anc	Ara-	-6	35	8750000	c1721t	Ara+	-6	30	7500000
3	4	0	c1721t.anc	Ara-	-6	35	8750000	c1721t	Ara+	-6	30	7500000
3	6	0	c1721t.anc	Ara-	-6	35	8750000	c1721t	Ara+	-6	30	7500000
3	8	0	c1721t.anc	Ara+	-5	64	1600000	c1721t	Ara-	-5	117	2925000
3	10	0	c1721t.anc	Ara+	-5	64	1600000	c1721t	Ara-	-5	117	2925000
3	12	0	c1721t.anc	Ara+	-5	64	1600000	c1721t	Ara-	-5	117	2925000
3	14	0	c1721t.anc	Ara+	-5	64	1600000	c1721t	Ara-	-5	117	2925000
3	16	0	c1721t.anc	Ara+	-5	64	1600000	c1721t	Ara-	-5	117	2925000
3	18	0	c1721t.anc	Ara+	-5	64	1600000	c1721t	Ara-	-5	117	2925000
3	1	0	c1721t	Ara-	-5	162	4050000	g428a.c1721t	Ara+	-5	72	1800000
3	2	0	c1721t	Ara-	-5	162	4050000	g428a.c1721t	Ara+	-5	72	1800000
3	4	0	c1721t	Ara-	-5	162	4050000	g428a.c1721t	Ara+	-5	72	1800000
3	6	0	c1721t	Ara-	-5	162	4050000	g428a.c1721t	Ara+	-5	72	1800000
3	8	0	c1721t	Ara-	-5	162	4050000	g428a.c1721t	Ara+	-5	72	1800000
3	10	0	c1721t	Ara-	-5	162	4050000	g428a.c1721t	Ara+	-5	72	1800000
3	12	0	c1721t	Ara+	-6	21	5250000	g428a.c1721t	Ara-	-6	55	13750000
3	14	0	c1721t	Ara+	-6	21	5250000	g428a.c1721t	Ara-	-6	55	13750000
3	16	0	c1721t	Ara+	-6	21	5250000	g428a.c1721t	Ara-	-6	55	13750000
3	18	0	c1721t	Ara+	-6	21	5250000	g428a.c1721t	Ara-	-6	55	13750000
4	1	0	g428a.anc	Ara-	-6	36	9000000	g428a	Ara+	-6	41	10250000
4	2	0	g428a.anc	Ara-	-6	36	9000000	g428a	Ara+	-6	41	10250000
4	4	0	g428a.anc	Ara-	-6	36	9000000	g428a	Ara+	-6	41	10250000
4	6	0	g428a.anc	Ara-	-6	36	9000000	g428a	Ara+	-6	41	10250000
4	8	0	g428a.anc	Ara+	-6	34	8500000	g428a	Ara-	-6	25	6250000
4	10	0	g428a.anc	Ara+	-6	34	8500000	g428a	Ara-	-6	25	6250000
4	12	0	g428a.anc	Ara+	-6	34	8500000	g428a	Ara-	-6	25	6250000
4	14	0	g428a.anc	Ara+	-6	34	8500000	g428a	Ara-	-6	25	6250000
4	16	0	g428a.anc	Ara+	-6	34	8500000	g428a	Ara-	-6	25	6250000
4	18	0	g428a.anc	Ara+	-6	34	8500000	g428a	Ara-	-6	25	6250000
4	1	0	g428a	Ara+	-6	33	8250000	g428a.c1721t	Ara-	-6	46	11500000
4	2	0	g428a	Ara+	-6	33	8250000	g428a.c1721t	Ara-	-6	46	11500000
4	4	0	g428a	Ara+	-6	33	8250000	g428a.c1721t	Ara-	-6	46	11500000
4	6	0	g428a	Ara+	-6	33	8250000	g428a.c1721t	Ara-	-6	46	11500000
4	8	0	g428a	Ara+	-6	33	8250000	g428a.c1721t	Ara-	-6	46	11500000
4	10	0	g428a	Ara+	-6	33	8250000	g428a.c1721t	Ara-	-6	46	11500000
4	12	0	g428a	Ara+	-6	33	8250000	g428a.c1721t	Ara-	-6	46	11500000
4	14	0	g428a	Ara+	-6	33	8250000	g428a.c1721t	Ara-	-6	46	11500000
4	16	0	g428a	Ara+	-6	33	8250000	g428a.c1721t	Ara-	-6	46	11500000
4	18	0	g428a	Ara+	-6	33	8250000	g428a.c1721t	Ara-	-6	46	11500000
4	1	0	c1721t.anc	Ara-	-6	35	8750000	c1721t	Ara+	-6	30	7500000
4	2	0	c1721t.anc	Ara-	-6	35	8750000	c1721t	Ara+	-6	30	7500000
4	4	0	c1721t.anc	Ara-	-6	35	8750000	c1721t	Ara+	-6	30	7500000
4	6	0	c1721t.anc	Ara-	-6	35	8750000	c1721t	Ara+	-6	30	7500000
4	8	0	c1721t.anc	Ara+	-5	64	1600000	c1721t	Ara-	-5	117	2925000
4	10	0	c1721t.anc	Ara+	-5	64	1600000	c1721t	Ara-	-5	117	2925000
4	12	0	c1721t.anc	Ara+	-5	64	1600000	c1721t	Ara-	-5	117	2925000
4	14	0	c1721t.anc	Ara+	-5	64	1600000	c1721t	Ara-	-5	117	2925000
4	16	0	c1721t.anc	Ara+	-5	64	1600000	c1721t	Ara-	-5	117	2925000
4	18	0	c1721t.anc	Ara+	-5	64	1600000	c1721t	Ara-	-5	117	2925000
4	1	0	c1721t	Ara-	-5	162	4050000	g428a.c1721t	Ara+	-5	72	1800000
4	2	0	c1721t	Ara-	-5	162	4050000	g428a.c1721t	Ara+	-5	72	1800000
4	4	0	c1721t	Ara-	-5	162	4050000	g428a.c1721t	Ara+	-5	72	1800000
4	6	0	c1721t	Ara-	-5	162	4050000	g428a.c1721t	Ara+	-5	72	1800000
4	8	0	c1721t	Ara-	-5	162	4050000	g428a.c1721t	Ara+	-5	72	1800000
4	10	0	c1721t	Ara-	-5	162	4050000	g428a.c1721t	Ara+	-5	72	1800000
4	12	0	c1721t	Ara+	-6	21	5250000	g428a.c1721t	Ara-	-6	55	13750000
4	14	0	c1721t	Ara+	-6	21	5250000	g428a.c1721t	Ara-	-6	55	13750000
4	16	0	c1721t	Ara+	-6	21	5250000	g428a.c1721t	Ara-	-6	55	13750000
4	18	0	c1721t	Ara+	-6	21	5250000	g428a.c1721t	Ara-	-6	55	13750000
1	1	48	g428a.anc	Ara-	-6	29	290000000	g428a	Ara+	-6	20	200000000
1	2	48	g428a.anc	Ara-	-6	31	310000000	g428a	Ara+	-6	31	310000000
1	4	48	g428a.anc	Ara-	-6	25	250000000	g428a	Ara+	-6	25	250000000
1	6	48	g428a.anc	Ara-	-6	154	1540000000	g428a	Ara+	-6	159	1590000000
1	8	48	g428a.anc	Ara+	-3	133	1330000	g428a	Ara-	-5	220	220000000
1	10	48	g428a.anc	Ara+	-1	0	0	g428a	Ara-	-1	0	0
1	12	48	g428a.anc	Ara+	-1	0	0	g428a	Ara-	-1	0	0
1	14	48	g428a.anc	Ara+	-1	0	0	g428a	Ara-	-1	0	0
1	16	48	g428a.anc	Ara+	-1	0	0	g428a	Ara-	-1	1	100
1	18	48	g428a.anc	Ara+	-1	0	0	g428a	Ara-	-1	0	0
1	1	48	g428a	Ara+	-5	203	203000000	g428a.c1721t	Ara-	-5	131	131000000
1	2	48	g428a	Ara+	-5	209	209000000	g428a.c1721t	Ara-	-5	170	170000000
1	4	48	g428a	Ara+	-5	200	200000000	g428a.c1721t	Ara-	-5	229	229000000
1	6	48	g428a	Ara+	-5	255	255000000	g428a.c1721t	Ara-	-5	207	207000000
1	8	48	g428a	Ara+	-5	50	50000000	g428a.c1721t	Ara-	-5	270	270000000
1	10	48	g428a	Ara+	-4	24	2400000	g428a.c1721t	Ara-	-6	65	650000000
1	12	48	g428a	Ara+	-3	135	1350000	g428a.c1721t	Ara-	-6	39	390000000
1	14	48	g428a	Ara+	-1	152	15200	g428a.c1721t	Ara-	-6	44	440000000
1	16	48	g428a	Ara+	-1	2	200	g428a.c1721t	Ara-	-6	67	670000000
1	18	48	g428a	Ara+	-1	3	300	g428a.c1721t	Ara-	-6	68	680000000
1	1	48	c1721t.anc	Ara-	-5	295	295000000	c1721t	Ara+	-5	120	120000000
1	2	48	c1721t.anc	Ara-	-5	186	186000000	c1721t	Ara+	-5	84	84000000
1	4	48	c1721t.anc	Ara-	-5	230	230000000	c1721t	Ara+	-5	152	152000000
1	6	48	c1721t.anc	Ara-	-5	145	145000000	c1721t	Ara+	-5	138	138000000
1	8	48	c1721t.anc	Ara+	-4	98	9800000	c1721t	Ara-	-6	30	300000000
1	10	48	c1721t.anc	Ara+	-1	4	400	c1721t	Ara-	-5	230	230000000
1	12	48	c1721t.anc	Ara+	-1	2	200	c1721t	Ara-	-6	39	390000000
1	14	48	c1721t.anc	Ara+	-1	0	0	c1721t	Ara-	-5	193	193000000
1	16	48	c1721t.anc	Ara+	-1	0	0	c1721t	Ara-	-1	0	0
1	18	48	c1721t.anc	Ara+	-1	0	0	c1721t	Ara-	-1	0	0
1	1	48	c1721t	Ara+	-4	29	2900000	g428a.c1721t	Ara-	-4	138	13800000
1	2	48	c1721t	Ara+	-5	23	23000000	g428a.c1721t	Ara-	-5	30	30000000
1	4	48	c1721t	Ara+	-5	31	31000000	g428a.c1721t	Ara-	-5	48	48000000
1	6	48	c1721t	Ara+	-5	21	21000000	g428a.c1721t	Ara-	-5	42	42000000
1	8	48	c1721t	Ara+	-5	44	44000000	g428a.c1721t	Ara-	-5	100	100000000
1	10	48	c1721t	Ara+	-5	31	31000000	g428a.c1721t	Ara-	-5	40	40000000
1	12	48	c1721t	Ara+	-5	46	46000000	g428a.c1721t	Ara-	-6	56	560000000
1	14	48	c1721t	Ara+	-3	42	420000	g428a.c1721t	Ara-	-6	60	600000000
1	16	48	c1721t	Ara+	-1	3	300	g428a.c1721t	Ara-	-6	82	820000000
1	18	48	c1721t	Ara+	-1	1	100	g428a.c1721t	Ara-	-6	236	2360000000
2	1	48	g428a.anc	Ara-	-5	101	101000000	g428a	Ara+	-5	46	46000000
2	2	48	g428a.anc	Ara-	-5	113	113000000	g428a	Ara+	-5	58	58000000
2	4	48	g428a.anc	Ara-	-5	95	95000000	g428a	Ara+	-5	52	52000000
2	6	48	g428a.anc	Ara-	-5	82	82000000	g428a	Ara+	-5	60	60000000
2	8	48	g428a.anc	Ara+	-4	52	5200000	g428a	Ara-	-5	89	89000000
2	10	48	g428a.anc	Ara+	-1	0	0	g428a	Ara-	-1	13	1300
2	12	48	g428a.anc	Ara+	-1	0	0	g428a	Ara-	-1	0	0
2	14	48	g428a.anc	Ara+	-1	0	0	g428a	Ara-	-1	0	0
2	16	48	g428a.anc	Ara+	-1	0	0	g428a	Ara-	-1	0	0
2	18	48	g428a.anc	Ara+	-1	0	0	g428a	Ara-	-1	0	0
2	1	48	g428a	Ara+	-5	147	147000000	g428a.c1721t	Ara-	-5	100	100000000
2	2	48	g428a	Ara+	-5	126	126000000	g428a.c1721t	Ara-	-5	115	115000000
2	4	48	g428a	Ara+	-5	139	139000000	g428a.c1721t	Ara-	-5	109	109000000
2	6	48	g428a	Ara+	-5	174	174000000	g428a.c1721t	Ara-	-5	155	155000000
2	8	48	g428a	Ara+	-5	47	47000000	g428a.c1721t	Ara-	-5	170	170000000
2	10	48	g428a	Ara+	-3	141	1410000	g428a.c1721t	Ara-	-5	144	144000000
2	12	48	g428a	Ara+	-3	67	670000	g428a.c1721t	Ara-	-5	71	71000000
2	14	48	g428a	Ara+	-1	140	14000	g428a.c1721t	Ara-	-5	281	281000000
2	16	48	g428a	Ara+	-1	0	0	g428a.c1721t	Ara-	-5	34	34000000
2	18	48	g428a	Ara+	-1	0	0	g428a.c1721t	Ara-	-5	20	20000000
2	1	48	c1721t.anc	Ara-	-4	121	12100000	c1721t	Ara+	-4	66	6600000
2	2	48	c1721t.anc	Ara-	-5	48	48000000	c1721t	Ara+	-5	42	42000000
2	4	48	c1721t.anc	Ara-	-5	29	29000000	c1721t	Ara+	-5	30	30000000
2	6	48	c1721t.anc	Ara-	-5	64	64000000	c1721t	Ara+	-5	63	63000000
2	8	48	c1721t.anc	Ara+	-4	48	4800000	c1721t	Ara-	-5	68	68000000
2	10	48	c1721t.anc	Ara+	-1	5	500	c1721t	Ara-	-5	107	107000000
2	12	48	c1721t.anc	Ara+	-1	0	0	c1721t	Ara-	-5	114	114000000
2	14	48	c1721t.anc	Ara+	-1	0	0	c1721t	Ara-	-6	22	220000000
2	16	48	c1721t.anc	Ara+	-1	0	0	c1721t	Ara-	-1	72	7200
2	18	48	c1721t.anc	Ara+	-1	0	0	c1721t	Ara-	-1	0	0
2	1	48	c1721t	Ara+	-5	29	29000000	g428a.c1721t	Ara-	-5	150	150000000
2	2	48	c1721t	Ara+	-5	69	69000000	g428a.c1721t	Ara-	-5	242	242000000
2	4	48	c1721t	Ara+	-5	61	61000000	g428a.c1721t	Ara-	-5	191	191000000
2	6	48	c1721t	Ara+	-5	48	48000000	g428a.c1721t	Ara-	-5	190	190000000
2	8	48	c1721t	Ara+	-5	56	56000000	g428a.c1721t	Ara-	-5	220	220000000
2	10	48	c1721t	Ara+	-5	47	47000000	g428a.c1721t	Ara-	-5	231	231000000
2	12	48	c1721t	Ara+	-5	45	45000000	g428a.c1721t	Ara-	-6	74	740000000
2	14	48	c1721t	Ara+	-3	38	380000	g428a.c1721t	Ara-	-6	79	790000000
2	16	48	c1721t	Ara+	-1	3	300	g428a.c1721t	Ara-	-6	54	540000000
2	18	48	c1721t	Ara+	-1	1	100	g428a.c1721t	Ara-	-6	418	4180000000
3	1	48	g428a.anc	Ara-	-6	43	430000000	g428a	Ara+	-6	39	390000000
3	2	48	g428a.anc	Ara-	-6	61	610000000	g428a	Ara+	-6	68	680000000
3	4	48	g428a.anc	Ara-	-6	46	460000000	g428a	Ara+	-6	48	480000000
3	6	48	g428a.anc	Ara-	-6	47	470000000	g428a	Ara+	-6	49	490000000
3	8	48	g428a.anc	Ara+	-2	34	34000	g428a	Ara-	-6	33	330000000
3	10	48	g428a.anc	Ara+	-1	0	0	g428a	Ara-	-1	0	0
3	12	48	g428a.anc	Ara+	-1	0	0	g428a	Ara-	-1	0	0
3	14	48	g428a.anc	Ara+	-1	0	0	g428a	Ara-	-1	0	0
3	16	48	g428a.anc	Ara+	-1	0	0	g428a	Ara-	-1	0	0
3	18	48	g428a.anc	Ara+	-1	0	0	g428a	Ara-	-1	0	0
3	1	48	g428a	Ara+	-5	33	33000000	g428a.c1721t	Ara-	-5	43	43000000
3	2	48	g428a	Ara+	-5	46	46000000	g428a.c1721t	Ara-	-5	35	35000000
3	4	48	g428a	Ara+	-5	52	52000000	g428a.c1721t	Ara-	-5	50	50000000
3	6	48	g428a	Ara+	-5	42	42000000	g428a.c1721t	Ara-	-5	48	48000000
3	8	48	g428a	Ara+	-5	20	20000000	g428a.c1721t	Ara-	-5	72	72000000
3	10	48	g428a	Ara+	-1	0	0	g428a.c1721t	Ara-	-5	89	89000000
3	12	48	g428a	Ara+	-1	0	0	g428a.c1721t	Ara-	-6	42	420000000
3	14	48	g428a	Ara+	-1	3	300	g428a.c1721t	Ara-	-6	66	660000000
3	16	48	g428a	Ara+	-1	3	300	g428a.c1721t	Ara-	-6	124	1240000000
3	18	48	g428a	Ara+	-1	1	100	g428a.c1721t	Ara-	-6	86	860000000
3	1	48	c1721t.anc	Ara-	-5	205	205000000	c1721t	Ara+	-5	84	84000000
3	2	48	c1721t.anc	Ara-	-5	135	135000000	c1721t	Ara+	-5	84	84000000
3	4	48	c1721t.anc	Ara-	-5	242	242000000	c1721t	Ara+	-5	152	152000000
3	6	48	c1721t.anc	Ara-	-6	20	200000000	c1721t	Ara+	-6	23	230000000
3	8	48	c1721t.anc	Ara+	-4	27	2700000	c1721t	Ara-	-6	36	360000000
3	10	48	c1721t.anc	Ara+	-1	14	1400	c1721t	Ara-	-5	71	71000000
3	12	48	c1721t.anc	Ara+	-1	2	200	c1721t	Ara-	-6	39	390000000
3	14	48	c1721t.anc	Ara+	-1	1	100	c1721t	Ara-	-6	34	340000000
3	16	48	c1721t.anc	Ara+	-1	0	0	c1721t	Ara-	-2	116	116000
3	18	48	c1721t.anc	Ara+	-1	0	0	c1721t	Ara-	-1	5	500
3	1	48	c1721t	Ara-	-5	146	146000000	g428a.c1721t	Ara+	-5	94	94000000
3	2	48	c1721t	Ara-	-5	114	114000000	g428a.c1721t	Ara+	-5	74	74000000
3	4	48	c1721t	Ara-	-5	166	166000000	g428a.c1721t	Ara+	-5	76	76000000
3	6	48	c1721t	Ara-	-5	153	153000000	g428a.c1721t	Ara+	-5	97	97000000
3	8	48	c1721t	Ara-	-5	165	165000000	g428a.c1721t	Ara+	-5	84	84000000
3	10	48	c1721t	Ara-	-5	205	205000000	g428a.c1721t	Ara+	-5	145	145000000
3	12	48	c1721t	Ara+	-5	34	34000000	g428a.c1721t	Ara-	-6	50	500000000
3	14	48	c1721t	Ara+	-3	30	300000	g428a.c1721t	Ara-	-6	65	650000000
3	16	48	c1721t	Ara+	-1	1	100	g428a.c1721t	Ara-	-6	56	560000000
3	18	48	c1721t	Ara+	-1	0	0	g428a.c1721t	Ara-	-6	87	870000000
4	1	48	g428a.anc	Ara-	-5	248	248000000	g428a	Ara+	-5	163	163000000
4	2	48	g428a.anc	Ara-	-5	159	159000000	g428a	Ara+	-5	159	159000000
4	4	48	g428a.anc	Ara-	-5	115	115000000	g428a	Ara+	-5	112	112000000
4	6	48	g428a.anc	Ara-	-5	108	108000000	g428a	Ara+	-5	94	94000000
4	8	48	g428a.anc	Ara+	-2	32	32000	g428a	Ara-	-5	103	103000000
4	10	48	g428a.anc	Ara+	-1	0	0	g428a	Ara-	-1	0	0
4	12	48	g428a.anc	Ara+	-1	0	0	g428a	Ara-	-1	0	0
4	14	48	g428a.anc	Ara+	-1	0	0	g428a	Ara-	-1	0	0
4	16	48	g428a.anc	Ara+	-1	0	0	g428a	Ara-	-1	0	0
4	18	48	g428a.anc	Ara+	-1	0	0	g428a	Ara-	-1	0	0
4	1	48	g428a	Ara+	-5	140	140000000	g428a.c1721t	Ara-	-5	109	109000000
4	2	48	g428a	Ara+	-5	221	221000000	g428a.c1721t	Ara-	-5	157	157000000
4	4	48	g428a	Ara+	-5	77	77000000	g428a.c1721t	Ara-	-5	80	80000000
4	6	48	g428a	Ara+	-5	129	129000000	g428a.c1721t	Ara-	-5	130	130000000
4	8	48	g428a	Ara+	-4	33	3300000	g428a.c1721t	Ara-	-5	133	133000000
4	10	48	g428a	Ara+	-1	7	700	g428a.c1721t	Ara-	-6	50	500000000
4	12	48	g428a	Ara+	-1	0	0	g428a.c1721t	Ara-	-6	30	300000000
4	14	48	g428a	Ara+	-1	4	400	g428a.c1721t	Ara-	-6	32	320000000
4	16	48	g428a	Ara+	-1	1	100	g428a.c1721t	Ara-	-6	46	460000000
4	18	48	g428a	Ara+	-1	2	200	g428a.c1721t	Ara-	-6	47	470000000
4	1	48	c1721t.anc	Ara-	-5	155	155000000	c1721t	Ara+	-5	99	99000000
4	2	48	c1721t.anc	Ara-	-5	186	186000000	c1721t	Ara+	-5	115	115000000
4	4	48	c1721t.anc	Ara-	-5	177	177000000	c1721t	Ara+	-5	111	111000000
4	6	48	c1721t.anc	Ara-	-5	105	105000000	c1721t	Ara+	-5	100	100000000
4	8	48	c1721t.anc	Ara+	-3	101	1010000	c1721t	Ara-	-6	31	310000000
4	10	48	c1721t.anc	Ara+	-1	2	200	c1721t	Ara-	-6	31	310000000
4	12	48	c1721t.anc	Ara+	-1	1	100	c1721t	Ara-	-6	37	370000000
4	14	48	c1721t.anc	Ara+	-1	1	100	c1721t	Ara-	-5	116	116000000
4	16	48	c1721t.anc	Ara+	-1	0	0	c1721t	Ara-	-2	34	34000
4	18	48	c1721t.anc	Ara+	-1	0	0	c1721t	Ara-	-1	0	0
4	1	48	c1721t	Ara-	-6	57	570000000	g428a.c1721t	Ara+	-6	26	260000000
4	2	48	c1721t	Ara-	-5	284	284000000	g428a.c1721t	Ara+	-5	122	122000000
4	4	48	c1721t	Ara-	-5	311	311000000	g428a.c1721t	Ara+	-5	144	144000000
4	6	48	c1721t	Ara-	-5	312	312000000	g428a.c1721t	Ara+	-5	137	137000000
4	8	48	c1721t	Ara-	-5	315	315000000	g428a.c1721t	Ara+	-5	132	132000000
4	10	48	c1721t	Ara-	-6	40	400000000	g428a.c1721t	Ara+	-6	28	280000000
4	12	48	c1721t	Ara+	-5	55	55000000	g428a.c1721t	Ara-	-6	79	790000000
4	14	48	c1721t	Ara+	-3	32	320000	g428a.c1721t	Ara-	-6	112	1120000000
4	16	48	c1721t	Ara+	-1	1	100	g428a.c1721t	Ara-	-6	170	1700000000
4	18	48	c1721t	Ara+	-1	1	100	g428a.c1721t	Ara-	-6	200	2000000000
1	1	0	a443t.anc	Ara-	-6	38	9500000	a443t	Ara+	-6	65	16250000
1	2	0	a443t.anc	Ara-	-6	41	10250000	a443t	Ara+	-6	66	16500000
1	4	0	a443t.anc	Ara-	-6	55	13750000	a443t	Ara+	-6	82	20500000
1	6	0	a443t.anc	Ara-	-6	52	13000000	a443t	Ara+	-6	80	20000000
1	8	0	a443t.anc	Ara+	-6	37	9250000	a443t	Ara-	-6	31	7750000
1	10	0	a443t.anc	Ara+	-6	37	9250000	a443t	Ara-	-6	31	7750000
1	12	0	a443t.anc	Ara+	-6	37	9250000	a443t	Ara-	-6	31	7750000
1	14	0	a443t.anc	Ara+	-6	37	9250000	a443t	Ara-	-6	31	7750000
1	16	0	a443t.anc	Ara+	-6	37	9250000	a443t	Ara-	-6	31	7750000
1	18	0	a443t.anc	Ara+	-6	37	9250000	a443t	Ara-	-6	31	7750000
1	1	0	a443t	Ara+	-6	37	9250000	a443t.c1527a	Ara-	-6	50	12500000
1	2	0	a443t	Ara+	-6	37	9250000	a443t.c1527a	Ara-	-6	50	12500000
1	4	0	a443t	Ara+	-6	37	9250000	a443t.c1527a	Ara-	-6	50	12500000
1	6	0	a443t	Ara+	-6	37	9250000	a443t.c1527a	Ara-	-6	50	12500000
1	8	0	a443t	Ara+	-6	37	9250000	a443t.c1527a	Ara-	-6	50	12500000
1	10	0	a443t	Ara+	-6	37	9250000	a443t.c1527a	Ara-	-6	50	12500000
1	12	0	a443t	Ara+	-6	37	9250000	a443t.c1527a	Ara-	-6	50	12500000
1	14	0	a443t	Ara+	-6	37	9250000	a443t.c1527a	Ara-	-6	50	12500000
1	16	0	a443t	Ara+	-6	37	9250000	a443t.c1527a	Ara-	-6	50	12500000
1	18	0	a443t	Ara+	-6	37	9250000	a443t.c1527a	Ara-	-6	50	12500000
1	1	0	c1527a.anc	Ara-	-6	44	11000000	c1527a	Ara+	-6	37	9250000
1	2	0	c1527a.anc	Ara-	-5	375	9375000	c1527a	Ara+	-5	291	7275000
1	4	0	c1527a.anc	Ara-	-5	375	9375000	c1527a	Ara+	-5	291	7275000
1	6	0	c1527a.anc	Ara-	-5	375	9375000	c1527a	Ara+	-5	291	7275000
1	8	0	c1527a.anc	Ara+	-5	357	8925000	c1527a	Ara-	-5	444	11100000
1	10	0	c1527a.anc	Ara+	-5	357	8925000	c1527a	Ara-	-5	444	11100000
1	12	0	c1527a.anc	Ara+	-5	357	8925000	c1527a	Ara-	-5	444	11100000
1	14	0	c1527a.anc	Ara+	-5	357	8925000	c1527a	Ara-	-5	444	11100000
1	16	0	c1527a.anc	Ara+	-5	357	8925000	c1527a	Ara-	-5	444	11100000
1	18	0	c1527a.anc	Ara+	-5	357	8925000	c1527a	Ara-	-5	444	11100000
1	1	0	c1527a	Ara-	-5	362	9050000	a443t.c1527a	Ara+	-5	269	6725000
1	2	0	c1527a	Ara-	-5	362	9050000	a443t.c1527a	Ara+	-5	269	6725000
1	4	0	c1527a	Ara-	-5	362	9050000	a443t.c1527a	Ara+	-5	269	6725000
1	6	0	c1527a	Ara-	-5	362	9050000	a443t.c1527a	Ara+	-5	269	6725000
1	8	0	c1527a	Ara-	-5	362	9050000	a443t.c1527a	Ara+	-5	269	6725000
1	10	0	c1527a	Ara-	-5	362	9050000	a443t.c1527a	Ara+	-5	269	6725000
1	12	0	c1527a	Ara+	-6	30	7500000	a443t.c1527a	Ara-	-6	56	14000000
1	14	0	c1527a	Ara+	-6	30	7500000	a443t.c1527a	Ara-	-6	56	14000000
1	16	0	c1527a	Ara+	-6	30	7500000	a443t.c1527a	Ara-	-6	56	14000000
1	18	0	c1527a	Ara+	-6	30	7500000	a443t.c1527a	Ara-	-6	56	14000000
2	1	0	a443t.anc	Ara-	-6	45	11250000	a443t	Ara+	-6	46	11500000
2	2	0	a443t.anc	Ara-	-6	51	12750000	a443t	Ara+	-6	58	14500000
2	4	0	a443t.anc	Ara-	-6	49	12250000	a443t	Ara+	-6	29	7250000
2	6	0	a443t.anc	Ara-	-6	40	10000000	a443t	Ara+	-6	49	12250000
2	8	0	a443t.anc	Ara+	-6	37	9250000	a443t	Ara-	-6	31	7750000
2	10	0	a443t.anc	Ara+	-6	37	9250000	a443t	Ara-	-6	31	7750000
2	12	0	a443t.anc	Ara+	-6	37	9250000	a443t	Ara-	-6	31	7750000
2	14	0	a443t.anc	Ara+	-6	37	9250000	a443t	Ara-	-6	31	7750000
2	16	0	a443t.anc	Ara+	-6	37	9250000	a443t	Ara-	-6	31	7750000
2	18	0	a443t.anc	Ara+	-6	37	9250000	a443t	Ara-	-6	31	7750000
2	1	0	a443t	Ara+	-6	37	9250000	a443t.c1527a	Ara-	-6	50	12500000
2	2	0	a443t	Ara+	-6	37	9250000	a443t.c1527a	Ara-	-6	50	12500000
2	4	0	a443t	Ara+	-6	37	9250000	a443t.c1527a	Ara-	-6	50	12500000
2	6	0	a443t	Ara+	-6	37	9250000	a443t.c1527a	Ara-	-6	50	12500000
2	8	0	a443t	Ara+	-6	37	9250000	a443t.c1527a	Ara-	-6	50	12500000
2	10	0	a443t	Ara+	-6	37	9250000	a443t.c1527a	Ara-	-6	50	12500000
2	12	0	a443t	Ara+	-6	37	9250000	a443t.c1527a	Ara-	-6	50	12500000
2	14	0	a443t	Ara+	-6	37	9250000	a443t.c1527a	Ara-	-6	50	12500000
2	16	0	a443t	Ara+	-6	37	9250000	a443t.c1527a	Ara-	-6	50	12500000
2	18	0	a443t	Ara+	-6	37	9250000	a443t.c1527a	Ara-	-6	50	12500000
2	1	0	c1527a.anc	Ara-	-6	35	8750000	c1527a	Ara+	-6	34	8500000
2	2	0	c1527a.anc	Ara-	-5	375	9375000	c1527a	Ara+	-5	291	7275000
2	4	0	c1527a.anc	Ara-	-5	375	9375000	c1527a	Ara+	-5	291	7275000
2	6	0	c1527a.anc	Ara-	-5	375	9375000	c1527a	Ara+	-5	291	7275000
2	8	0	c1527a.anc	Ara+	-5	357	8925000	c1527a	Ara-	-5	444	11100000
2	10	0	c1527a.anc	Ara+	-5	357	8925000	c1527a	Ara-	-5	444	11100000
2	12	0	c1527a.anc	Ara+	-5	357	8925000	c1527a	Ara-	-5	444	11100000
2	14	0	c1527a.anc	Ara+	-5	357	8925000	c1527a	Ara-	-5	444	11100000
2	16	0	c1527a.anc	Ara+	-5	357	8925000	c1527a	Ara-	-5	444	11100000
2	18	0	c1527a.anc	Ara+	-5	357	8925000	c1527a	Ara-	-5	444	11100000
2	1	0	c1527a	Ara-	-5	362	9050000	a443t.c1527a	Ara+	-5	269	6725000
2	2	0	c1527a	Ara-	-5	362	9050000	a443t.c1527a	Ara+	-5	269	6725000
2	4	0	c1527a	Ara-	-5	362	9050000	a443t.c1527a	Ara+	-5	269	6725000
2	6	0	c1527a	Ara-	-5	362	9050000	a443t.c1527a	Ara+	-5	269	6725000
2	8	0	c1527a	Ara-	-5	362	9050000	a443t.c1527a	Ara+	-5	269	6725000
2	10	0	c1527a	Ara-	-5	362	9050000	a443t.c1527a	Ara+	-5	269	6725000
2	12	0	c1527a	Ara+	-6	30	7500000	a443t.c1527a	Ara-	-6	56	14000000
2	14	0	c1527a	Ara+	-6	30	7500000	a443t.c1527a	Ara-	-6	56	14000000
2	16	0	c1527a	Ara+	-6	30	7500000	a443t.c1527a	Ara-	-6	56	14000000
2	18	0	c1527a	Ara+	-6	30	7500000	a443t.c1527a	Ara-	-6	56	14000000
3	1	0	a443t.anc	Ara-	-6	35	8750000	a443t	Ara+	-6	38	9500000
3	2	0	a443t.anc	Ara-	-6	32	8000000	a443t	Ara+	-6	44	11000000
3	4	0	a443t.anc	Ara-	-6	34	8500000	a443t	Ara+	-6	36	9000000
3	6	0	a443t.anc	Ara-	-6	52	13000000	a443t	Ara+	-6	57	14250000
3	8	0	a443t.anc	Ara+	-6	38	9500000	a443t	Ara-	-6	48	12000000
3	10	0	a443t.anc	Ara+	-6	38	9500000	a443t	Ara-	-6	48	12000000
3	12	0	a443t.anc	Ara+	-6	38	9500000	a443t	Ara-	-6	48	12000000
3	14	0	a443t.anc	Ara+	-6	38	9500000	a443t	Ara-	-6	48	12000000
3	16	0	a443t.anc	Ara+	-6	38	9500000	a443t	Ara-	-6	48	12000000
3	18	0	a443t.anc	Ara+	-6	38	9500000	a443t	Ara-	-6	48	12000000
3	1	0	a443t	Ara+	-6	53	13250000	a443t.c1527a	Ara-	-6	62	15500000
3	2	0	a443t	Ara+	-6	53	13250000	a443t.c1527a	Ara-	-6	62	15500000
3	4	0	a443t	Ara+	-6	53	13250000	a443t.c1527a	Ara-	-6	62	15500000
3	6	0	a443t	Ara+	-6	53	13250000	a443t.c1527a	Ara-	-6	62	15500000
3	8	0	a443t	Ara+	-6	53	13250000	a443t.c1527a	Ara-	-6	62	15500000
3	10	0	a443t	Ara+	-6	53	13250000	a443t.c1527a	Ara-	-6	62	15500000
3	12	0	a443t	Ara+	-6	53	13250000	a443t.c1527a	Ara-	-6	62	15500000
3	14	0	a443t	Ara+	-6	53	13250000	a443t.c1527a	Ara-	-6	62	15500000
3	16	0	a443t	Ara+	-6	53	13250000	a443t.c1527a	Ara-	-6	62	15500000
3	18	0	a443t	Ara+	-6	53	13250000	a443t.c1527a	Ara-	-6	62	15500000
3	1	0	c1527a.anc	Ara-	-6	39	9750000	c1527a	Ara+	-6	45	11250000
3	2	0	c1527a.anc	Ara-	-6	76	19000000	c1527a	Ara+	-6	45	11250000
3	4	0	c1527a.anc	Ara-	-6	76	19000000	c1527a	Ara+	-6	45	11250000
3	6	0	c1527a.anc	Ara-	-6	76	19000000	c1527a	Ara+	-6	45	11250000
3	8	0	c1527a.anc	Ara+	-6	36	9000000	c1527a	Ara-	-6	26	6500000
3	10	0	c1527a.anc	Ara+	-6	36	9000000	c1527a	Ara-	-6	26	6500000
3	12	0	c1527a.anc	Ara+	-6	36	9000000	c1527a	Ara-	-6	26	6500000
3	14	0	c1527a.anc	Ara+	-6	36	9000000	c1527a	Ara-	-6	26	6500000
3	16	0	c1527a.anc	Ara+	-6	36	9000000	c1527a	Ara-	-6	26	6500000
3	18	0	c1527a.anc	Ara+	-6	36	9000000	c1527a	Ara-	-6	26	6500000
3	1	0	c1527a	Ara-	-6	67	16750000	a443t.c1527a	Ara+	-6	55	13750000
3	2	0	c1527a	Ara-	-6	67	16750000	a443t.c1527a	Ara+	-6	55	13750000
3	4	0	c1527a	Ara-	-6	67	16750000	a443t.c1527a	Ara+	-6	55	13750000
3	6	0	c1527a	Ara-	-6	67	16750000	a443t.c1527a	Ara+	-6	55	13750000
3	8	0	c1527a	Ara-	-6	67	16750000	a443t.c1527a	Ara+	-6	55	13750000
3	10	0	c1527a	Ara-	-6	67	16750000	a443t.c1527a	Ara+	-6	55	13750000
3	12	0	c1527a	Ara+	-6	24	6000000	a443t.c1527a	Ara-	-6	59	14750000
3	14	0	c1527a	Ara+	-6	24	6000000	a443t.c1527a	Ara-	-6	59	14750000
3	16	0	c1527a	Ara+	-6	24	6000000	a443t.c1527a	Ara-	-6	59	14750000
3	18	0	c1527a	Ara+	-6	24	6000000	a443t.c1527a	Ara-	-6	59	14750000
4	1	0	a443t.anc	Ara-	-6	53	13250000	a443t	Ara+	-6	50	12500000
4	2	0	a443t.anc	Ara-	-6	49	12250000	a443t	Ara+	-6	50	12500000
4	4	0	a443t.anc	Ara-	-6	55	13750000	a443t	Ara+	-6	53	13250000
4	6	0	a443t.anc	Ara-	-6	49	12250000	a443t	Ara+	-6	43	10750000
4	8	0	a443t.anc	Ara+	-6	38	9500000	a443t	Ara-	-6	48	12000000
4	10	0	a443t.anc	Ara+	-6	38	9500000	a443t	Ara-	-6	48	12000000
4	12	0	a443t.anc	Ara+	-6	38	9500000	a443t	Ara-	-6	48	12000000
4	14	0	a443t.anc	Ara+	-6	38	9500000	a443t	Ara-	-6	48	12000000
4	16	0	a443t.anc	Ara+	-6	38	9500000	a443t	Ara-	-6	48	12000000
4	18	0	a443t.anc	Ara+	-6	38	9500000	a443t	Ara-	-6	48	12000000
4	1	0	a443t	Ara+	-6	53	13250000	a443t.c1527a	Ara-	-6	62	15500000
4	2	0	a443t	Ara+	-6	53	13250000	a443t.c1527a	Ara-	-6	62	15500000
4	4	0	a443t	Ara+	-6	53	13250000	a443t.c1527a	Ara-	-6	62	15500000
4	6	0	a443t	Ara+	-6	53	13250000	a443t.c1527a	Ara-	-6	62	15500000
4	8	0	a443t	Ara+	-6	53	13250000	a443t.c1527a	Ara-	-6	62	15500000
4	10	0	a443t	Ara+	-6	53	13250000	a443t.c1527a	Ara-	-6	62	15500000
4	12	0	a443t	Ara+	-6	53	13250000	a443t.c1527a	Ara-	-6	62	15500000
4	14	0	a443t	Ara+	-6	53	13250000	a443t.c1527a	Ara-	-6	62	15500000
4	16	0	a443t	Ara+	-6	53	13250000	a443t.c1527a	Ara-	-6	62	15500000
4	18	0	a443t	Ara+	-6	53	13250000	a443t.c1527a	Ara-	-6	62	15500000
4	1	0	c1527a.anc	Ara-	-6	31	7750000	c1527a	Ara+	-6	44	11000000
4	2	0	c1527a.anc	Ara-	-6	76	19000000	c1527a	Ara+	-6	45	11250000
4	4	0	c1527a.anc	Ara-	-6	76	19000000	c1527a	Ara+	-6	45	11250000
4	6	0	c1527a.anc	Ara-	-6	76	19000000	c1527a	Ara+	-6	45	11250000
4	8	0	c1527a.anc	Ara+	-6	36	9000000	c1527a	Ara-	-6	26	6500000
4	10	0	c1527a.anc	Ara+	-6	36	9000000	c1527a	Ara-	-6	26	6500000
4	12	0	c1527a.anc	Ara+	-6	36	9000000	c1527a	Ara-	-6	26	6500000
4	14	0	c1527a.anc	Ara+	-6	36	9000000	c1527a	Ara-	-6	26	6500000
4	16	0	c1527a.anc	Ara+	-6	36	9000000	c1527a	Ara-	-6	26	6500000
4	18	0	c1527a.anc	Ara+	-6	36	9000000	c1527a	Ara-	-6	26	6500000
4	1	0	c1527a	Ara-	-6	67	16750000	a443t.c1527a	Ara+	-6	55	13750000
4	2	0	c1527a	Ara-	-6	67	16750000	a443t.c1527a	Ara+	-6	55	13750000
4	4	0	c1527a	Ara-	-6	67	16750000	a443t.c1527a	Ara+	-6	55	13750000
4	6	0	c1527a	Ara-	-6	67	16750000	a443t.c1527a	Ara+	-6	55	13750000
4	8	0	c1527a	Ara-	-6	67	16750000	a443t.c1527a	Ara+	-6	55	13750000
4	10	0	c1527a	Ara-	-6	67	16750000	a443t.c1527a	Ara+	-6	55	13750000
4	12	0	c1527a	Ara+	-6	24	6000000	a443t.c1527a	Ara-	-6	59	14750000
4	14	0	c1527a	Ara+	-6	24	6000000	a443t.c1527a	Ara-	-6	59	14750000
4	16	0	c1527a	Ara+	-6	24	6000000	a443t.c1527a	Ara-	-6	59	14750000
4	18	0	c1527a	Ara+	-6	24	6000000	a443t.c1527a	Ara-	-6	59	14750000
1	1	48	a443t.anc	Ara-	-5	221	221000000	a443t	Ara+	-5	217	217000000
1	2	48	a443t.anc	Ara-	-5	154	154000000	a443t	Ara+	-5	166	166000000
1	4	48	a443t.anc	Ara-	-5	206	206000000	a443t	Ara+	-5	209	209000000
1	6	48	a443t.anc	Ara-	-5	160	160000000	a443t	Ara+	-5	216	216000000
1	8	48	a443t.anc	Ara+	-3	460	4600000	a443t	Ara-	-6	80	800000000
1	10	48	a443t.anc	Ara+	-1	0	0	a443t	Ara-	-6	154	1540000000
1	12	48	a443t.anc	Ara+	-1	0	0	a443t	Ara-	-6	100	1000000000
1	14	48	a443t.anc	Ara+	-1	0	0	a443t	Ara-	-5	561	561000000
1	16	48	a443t.anc	Ara+	-1	0	0	a443t	Ara-	-6	31	310000000
1	18	48	a443t.anc	Ara+	-1	0	0	a443t	Ara-	-6	92	920000000
1	1	48	a443t	Ara+	-5	193	193000000	a443t.c1527a	Ara-	-5	283	283000000
1	2	48	a443t	Ara+	-5	182	182000000	a443t.c1527a	Ara-	-5	303	303000000
1	4	48	a443t	Ara+	-6	21	210000000	a443t.c1527a	Ara-	-6	37	370000000
1	6	48	a443t	Ara+	-6	24	240000000	a443t.c1527a	Ara-	-6	26	260000000
1	8	48	a443t	Ara+	-6	29	290000000	a443t.c1527a	Ara-	-6	39	390000000
1	10	48	a443t	Ara+	-6	28	280000000	a443t.c1527a	Ara-	-6	39	390000000
1	12	48	a443t	Ara+	-6	21	210000000	a443t.c1527a	Ara-	-6	54	540000000
1	14	48	a443t	Ara+	-5	43	43000000	a443t.c1527a	Ara-	-6	62	620000000
1	16	48	a443t	Ara+	-3	82	820000	a443t.c1527a	Ara-	-6	46	460000000
1	18	48	a443t	Ara+	-5	50	50000000	a443t.c1527a	Ara-	-6	114	1140000000
1	1	48	c1527a.anc	Ara-	-6	30	300000000	c1527a	Ara+	-6	28	280000000
1	2	48	c1527a.anc	Ara-	-5	296	296000000	c1527a	Ara+	-5	180	180000000
1	4	48	c1527a.anc	Ara-	-5	311	311000000	c1527a	Ara+	-5	184	184000000
1	6	48	c1527a.anc	Ara-	-5	195	195000000	c1527a	Ara+	-5	166	166000000
1	8	48	c1527a.anc	Ara+	-3	100	1000000	c1527a	Ara-	-6	95	950000000
1	10	48	c1527a.anc	Ara+	-1	0	0	c1527a	Ara-	-6	75	750000000
1	12	48	c1527a.anc	Ara+	-1	0	0	c1527a	Ara-	-6	80	800000000
1	14	48	c1527a.anc	Ara+	-1	0	0	c1527a	Ara-	-6	34	340000000
1	16	48	c1527a.anc	Ara+	-1	0	0	c1527a	Ara-	-6	31	310000000
1	18	48	c1527a.anc	Ara+	-1	0	0	c1527a	Ara-	-6	57	570000000
1	1	48	c1527a	Ara-	-5	202	202000000	a443t.c1527a	Ara+	-5	150	150000000
1	2	48	c1527a	Ara-	-5	249	249000000	a443t.c1527a	Ara+	-5	152	152000000
1	4	48	c1527a	Ara-	-5	239	239000000	a443t.c1527a	Ara+	-5	130	130000000
1	6	48	c1527a	Ara-	-5	279	279000000	a443t.c1527a	Ara+	-5	172	172000000
1	8	48	c1527a	Ara-	-6	45	450000000	a443t.c1527a	Ara+	-6	22	220000000
1	10	48	c1527a	Ara-	-5	228	228000000	a443t.c1527a	Ara+	-5	139	139000000
1	12	48	c1527a	Ara+	-5	27	27000000	a443t.c1527a	Ara-	-5	160	160000000
1	14	48	c1527a	Ara+	-5	22	22000000	a443t.c1527a	Ara-	-5	286	286000000
1	16	48	c1527a	Ara+	-3	142	1420000	a443t.c1527a	Ara-	-6	50	500000000
1	18	48	c1527a	Ara+	-3	960	9600000	a443t.c1527a	Ara-	-6	87	870000000
2	1	48	a443t.anc	Ara-	-5	281	281000000	a443t	Ara+	-5	195	195000000
2	2	48	a443t.anc	Ara-	-5	224	224000000	a443t	Ara+	-5	173	173000000
2	4	48	a443t.anc	Ara-	-5	150	150000000	a443t	Ara+	-5	123	123000000
2	6	48	a443t.anc	Ara-	-5	163	163000000	a443t	Ara+	-5	190	190000000
2	8	48	a443t.anc	Ara+	-3	257	2570000	a443t	Ara-	-6	52	520000000
2	10	48	a443t.anc	Ara+	-1	0	0	a443t	Ara-	-6	34	340000000
2	12	48	a443t.anc	Ara+	-1	0	0	a443t	Ara-	-6	59	590000000
2	14	48	a443t.anc	Ara+	-1	0	0	a443t	Ara-	-5	109	109000000
2	16	48	a443t.anc	Ara+	-1	0	0	a443t	Ara-	-5	166	166000000
2	18	48	a443t.anc	Ara+	-1	0	0	a443t	Ara-	-6	20	200000000
2	1	48	a443t	Ara+	-5	107	107000000	a443t.c1527a	Ara-	-5	186	186000000
2	2	48	a443t	Ara+	-5	132	132000000	a443t.c1527a	Ara-	-5	203	203000000
2	4	48	a443t	Ara+	-5	119	119000000	a443t.c1527a	Ara-	-5	192	192000000
2	6	48	a443t	Ara+	-6	23	230000000	a443t.c1527a	Ara-	-6	31	310000000
2	8	48	a443t	Ara+	-5	147	147000000	a443t.c1527a	Ara-	-5	230	230000000
2	10	48	a443t	Ara+	-5	156	156000000	a443t.c1527a	Ara-	-5	302	302000000
2	12	48	a443t	Ara+	-5	172	172000000	a443t.c1527a	Ara-	-6	67	670000000
2	14	48	a443t	Ara+	-3	1084	10840000	a443t.c1527a	Ara-	-6	34	340000000
2	16	48	a443t	Ara+	-3	39	390000	a443t.c1527a	Ara-	-6	35	350000000
2	18	48	a443t	Ara+	-5	46	46000000	a443t.c1527a	Ara-	-6	102	1020000000
2	1	48	c1527a.anc	Ara-	-5	288	288000000	c1527a	Ara+	-5	181	181000000
2	2	48	c1527a.anc	Ara-	-5	317	317000000	c1527a	Ara+	-5	180	180000000
2	4	48	c1527a.anc	Ara-	-6	51	510000000	c1527a	Ara+	-6	27	270000000
2	6	48	c1527a.anc	Ara-	-5	178	178000000	c1527a	Ara+	-5	172	172000000
2	8	48	c1527a.anc	Ara+	-3	26	260000	c1527a	Ara-	-6	54	540000000
2	10	48	c1527a.anc	Ara+	-1	0	0	c1527a	Ara-	-6	52	520000000
2	12	48	c1527a.anc	Ara+	-1	0	0	c1527a	Ara-	-6	57	570000000
2	14	48	c1527a.anc	Ara+	-1	0	0	c1527a	Ara-	-5	161	161000000
2	16	48	c1527a.anc	Ara+	-1	0	0	c1527a	Ara-	-5	69	69000000
2	18	48	c1527a.anc	Ara+	-1	0	0	c1527a	Ara-	-6	42	420000000
2	1	48	c1527a	Ara-	-6	60	600000000	a443t.c1527a	Ara+	-6	38	380000000
2	2	48	c1527a	Ara-	-6	54	540000000	a443t.c1527a	Ara+	-6	25	250000000
2	4	48	c1527a	Ara-	-6	67	670000000	a443t.c1527a	Ara+	-6	35	350000000
2	6	48	c1527a	Ara-	-6	49	490000000	a443t.c1527a	Ara+	-6	27	270000000
2	8	48	c1527a	Ara-	-6	96	960000000	a443t.c1527a	Ara+	-6	43	430000000
2	10	48	c1527a	Ara-	-6	89	890000000	a443t.c1527a	Ara+	-6	53	530000000
2	12	48	c1527a	Ara+	-5	108	108000000	a443t.c1527a	Ara-	-6	115	1150000000
2	14	48	c1527a	Ara+	-5	57	57000000	a443t.c1527a	Ara-	-6	134	1340000000
2	16	48	c1527a	Ara+	-3	195	1950000	a443t.c1527a	Ara-	-6	127	1270000000
2	18	48	c1527a	Ara+	-5	28	28000000	a443t.c1527a	Ara-	-6	283	2830000000
3	1	48	a443t.anc	Ara-	-6	41	410000000	a443t	Ara+	-6	32	320000000
3	2	48	a443t.anc	Ara-	-5	271	271000000	a443t	Ara+	-5	169	169000000
3	4	48	a443t.anc	Ara-	-5	286	286000000	a443t	Ara+	-5	203	203000000
3	6	48	a443t.anc	Ara-	-6	24	240000000	a443t	Ara+	-6	30	300000000
3	8	48	a443t.anc	Ara+	-5	44	44000000	a443t	Ara-	-6	68	680000000
3	10	48	a443t.anc	Ara+	-1	29	2900	a443t	Ara-	-6	94	940000000
3	12	48	a443t.anc	Ara+	-1	5	500	a443t	Ara-	-6	143	1430000000
3	14	48	a443t.anc	Ara+	-1	1	100	a443t	Ara-	-6	147	1470000000
3	16	48	a443t.anc	Ara+	-1	0	0	a443t	Ara-	-6	61	610000000
3	18	48	a443t.anc	Ara+	-1	4	400	a443t	Ara-	-6	184	1840000000
3	1	48	a443t	Ara+	-6	27	270000000	a443t.c1527a	Ara-	-6	39	390000000
3	2	48	a443t	Ara+	-6	30	300000000	a443t.c1527a	Ara-	-6	41	410000000
3	4	48	a443t	Ara+	-6	34	340000000	a443t.c1527a	Ara-	-6	34	340000000
3	6	48	a443t	Ara+	-6	25	250000000	a443t.c1527a	Ara-	-6	32	320000000
3	8	48	a443t	Ara+	-6	24	240000000	a443t.c1527a	Ara-	-6	35	350000000
3	10	48	a443t	Ara+	-6	29	290000000	a443t.c1527a	Ara-	-6	42	420000000
3	12	48	a443t	Ara+	-5	188	188000000	a443t.c1527a	Ara-	-5	435	435000000
3	14	48	a443t	Ara+	-5	42	42000000	a443t.c1527a	Ara-	-6	75	750000000
3	16	48	a443t	Ara+	-3	178	1780000	a443t.c1527a	Ara-	-6	36	360000000
3	18	48	a443t	Ara+	-5	62	62000000	a443t.c1527a	Ara-	-6	57	570000000
3	1	48	c1527a.anc	Ara-	-6	72	720000000	c1527a	Ara+	-6	24	240000000
3	2	48	c1527a.anc	Ara-	-5	288	288000000	c1527a	Ara+	-5	134	134000000
3	4	48	c1527a.anc	Ara-	-5	239	239000000	c1527a	Ara+	-5	94	94000000
3	6	48	c1527a.anc	Ara-	-5	194	194000000	c1527a	Ara+	-5	157	157000000
3	8	48	c1527a.anc	Ara+	-3	169	1690000	c1527a	Ara-	-6	44	440000000
3	10	48	c1527a.anc	Ara+	-1	9	900	c1527a	Ara-	-6	72	720000000
3	12	48	c1527a.anc	Ara+	-1	0	0	c1527a	Ara-	-6	64	640000000
3	14	48	c1527a.anc	Ara+	-1	1	100	c1527a	Ara-	-6	75	750000000
3	16	48	c1527a.anc	Ara+	-1	5	500	c1527a	Ara-	-6	25	250000000
3	18	48	c1527a.anc	Ara+	-1	5	500	c1527a	Ara-	-6	88	880000000
3	1	48	c1527a	Ara-	-6	41	410000000	a443t.c1527a	Ara+	-6	21	210000000
3	2	48	c1527a	Ara-	-5	229	229000000	a443t.c1527a	Ara+	-5	160	160000000
3	4	48	c1527a	Ara-	-6	31	310000000	a443t.c1527a	Ara+	-5	185	185000000
3	6	48	c1527a	Ara-	-6	41	410000000	a443t.c1527a	Ara+	-5	217	217000000
3	8	48	c1527a	Ara-	-6	26	260000000	a443t.c1527a	Ara+	-5	173	173000000
3	10	48	c1527a	Ara-	-6	21	210000000	a443t.c1527a	Ara+	-6	40	400000000
3	12	48	c1527a	Ara+	-5	74	74000000	a443t.c1527a	Ara-	-5	391	391000000
3	14	48	c1527a	Ara+	-5	20	20000000	a443t.c1527a	Ara-	-6	39	390000000
3	16	48	c1527a	Ara+	-4	40	4000000	a443t.c1527a	Ara-	-6	81	810000000
3	18	48	c1527a	Ara+	-4	166	16600000	a443t.c1527a	Ara-	-6	147	1470000000
4	1	48	a443t.anc	Ara-	-5	195	195000000	a443t	Ara+	-5	140	140000000
4	2	48	a443t.anc	Ara-	-5	247	247000000	a443t	Ara+	-5	188	188000000
4	4	48	a443t.anc	Ara-	-5	108	108000000	a443t	Ara+	-5	82	82000000
4	6	48	a443t.anc	Ara-	-6	22	220000000	a443t	Ara+	-6	27	270000000
4	8	48	a443t.anc	Ara+	-4	68	6800000	a443t	Ara-	-6	32	320000000
4	10	48	a443t.anc	Ara+	-1	15	1500	a443t	Ara-	-6	30	300000000
4	12	48	a443t.anc	Ara+	-1	0	0	a443t	Ara-	-6	54	540000000
4	14	48	a443t.anc	Ara+	-1	0	0	a443t	Ara-	-6	22	220000000
4	16	48	a443t.anc	Ara+	-1	0	0	a443t	Ara-	-5	101	101000000
4	18	48	a443t.anc	Ara+	-1	3	300	a443t	Ara-	-6	93	930000000
4	1	48	a443t	Ara+	-5	82	82000000	a443t.c1527a	Ara-	-5	127	127000000
4	2	48	a443t	Ara+	-5	82	82000000	a443t.c1527a	Ara-	-5	135	135000000
4	4	48	a443t	Ara+	-5	127	127000000	a443t.c1527a	Ara-	-5	153	153000000
4	6	48	a443t	Ara+	-5	115	115000000	a443t.c1527a	Ara-	-5	124	124000000
4	8	48	a443t	Ara+	-5	159	159000000	a443t.c1527a	Ara-	-5	231	231000000
4	10	48	a443t	Ara+	-5	62	62000000	a443t.c1527a	Ara-	-5	116	116000000
4	12	48	a443t	Ara+	-5	71	71000000	a443t.c1527a	Ara-	-5	180	180000000
4	14	48	a443t	Ara+	-4	167	16700000	a443t.c1527a	Ara-	-6	21	210000000
4	16	48	a443t	Ara+	-3	127	1270000	a443t.c1527a	Ara-	-6	82	820000000
4	18	48	a443t	Ara+	-5	49	49000000	a443t.c1527a	Ara-	-6	120	1200000000
4	1	48	c1527a.anc	Ara-	-6	95	950000000	c1527a	Ara+	-6	51	510000000
4	2	48	c1527a.anc	Ara-	-5	209	209000000	c1527a	Ara+	-5	84	84000000
4	4	48	c1527a.anc	Ara-	-5	314	314000000	c1527a	Ara+	-5	175	175000000
4	6	48	c1527a.anc	Ara-	-5	90	90000000	c1527a	Ara+	-5	71	71000000
4	8	48	c1527a.anc	Ara+	-3	70	700000	c1527a	Ara-	-6	30	300000000
4	10	48	c1527a.anc	Ara+	-1	0	0	c1527a	Ara-	-6	47	470000000
4	12	48	c1527a.anc	Ara+	-1	0	0	c1527a	Ara-	-6	33	330000000
4	14	48	c1527a.anc	Ara+	-1	0	0	c1527a	Ara-	-6	41	410000000
4	16	48	c1527a.anc	Ara+	-1	0	0	c1527a	Ara-	-5	112	112000000
4	18	48	c1527a.anc	Ara+	-1	1	100	c1527a	Ara-	-6	91	910000000
4	1	48	c1527a	Ara-	-6	126	1260000000	a443t.c1527a	Ara+	-6	71	710000000
4	2	48	c1527a	Ara-	-6	59	590000000	a443t.c1527a	Ara+	-6	41	410000000
4	4	48	c1527a	Ara-	-6	71	710000000	a443t.c1527a	Ara+	-6	44	440000000
4	6	48	c1527a	Ara-	-6	47	470000000	a443t.c1527a	Ara+	-6	41	410000000
4	8	48	c1527a	Ara-	-6	68	680000000	a443t.c1527a	Ara+	-6	43	430000000
4	10	48	c1527a	Ara-	-5	400	400000000	a443t.c1527a	Ara+	-5	262	262000000
4	12	48	c1527a	Ara+	-6	27	270000000	a443t.c1527a	Ara-	-6	70	700000000
4	14	48	c1527a	Ara+	-5	41	41000000	a443t.c1527a	Ara-	-6	110	1100000000
4	16	48	c1527a	Ara+	-4	54	5400000	a443t.c1527a	Ara-	-6	154	1540000000
4	18	48	c1527a	Ara+	-5	50	50000000	a443t.c1527a	Ara-	-6	180	1800000000
1	1	0	t437a.anc	Ara-	-5	294	7350000	t437a	Ara+	-5	278	6950000
1	2	0	t437a.anc	Ara-	-5	294	7350000	t437a	Ara+	-5	278	6950000
1	4	0	t437a.anc	Ara-	-5	294	7350000	t437a	Ara+	-5	278	6950000
1	6	0	t437a.anc	Ara-	-5	294	7350000	t437a	Ara+	-5	278	6950000
1	8	0	t437a.anc	Ara+	-6	33	8250000	t437a	Ara-	-5	26	650000
1	10	0	t437a.anc	Ara+	-6	33	8250000	t437a	Ara-	-5	26	650000
1	12	0	t437a.anc	Ara+	-6	33	8250000	t437a	Ara-	-5	26	650000
1	14	0	t437a.anc	Ara+	-6	33	8250000	t437a	Ara-	-5	26	650000
1	16	0	t437a.anc	Ara+	-6	33	8250000	t437a	Ara-	-5	26	650000
1	18	0	t437a.anc	Ara+	-6	33	8250000	t437a	Ara-	-5	26	650000
1	1	0	t437a	Ara+	-6	23	5750000	t437a.a1685c	Ara-	-6	35	8750000
1	2	0	t437a	Ara+	-6	23	5750000	t437a.a1685c	Ara-	-6	35	8750000
1	4	0	t437a	Ara+	-6	23	5750000	t437a.a1685c	Ara-	-6	35	8750000
1	6	0	t437a	Ara+	-6	23	5750000	t437a.a1685c	Ara-	-6	35	8750000
1	8	0	t437a	Ara+	-6	23	5750000	t437a.a1685c	Ara-	-6	35	8750000
1	10	0	t437a	Ara+	-6	23	5750000	t437a.a1685c	Ara-	-6	35	8750000
1	12	0	t437a	Ara+	-6	23	5750000	t437a.a1685c	Ara-	-6	35	8750000
1	14	0	t437a	Ara+	-6	23	5750000	t437a.a1685c	Ara-	-6	35	8750000
1	16	0	t437a	Ara+	-6	23	5750000	t437a.a1685c	Ara-	-6	35	8750000
1	18	0	t437a	Ara+	-6	23	5750000	t437a.a1685c	Ara-	-6	35	8750000
1	1	0	a1685c.anc	Ara-	-6	36	9000000	a1685c	Ara+	-6	26	6500000
1	2	0	a1685c.anc	Ara-	-6	36	9000000	a1685c	Ara+	-6	26	6500000
1	4	0	a1685c.anc	Ara-	-6	36	9000000	a1685c	Ara+	-6	26	6500000
1	6	0	a1685c.anc	Ara-	-6	36	9000000	a1685c	Ara+	-6	26	6500000
1	8	0	a1685c.anc	Ara-	-6	63	15750000	a1685c	Ara+	-6	69	17250000
1	10	0	a1685c.anc	Ara+	-5	300	7500000	a1685c	Ara-	-6	39	9750000
1	12	0	a1685c.anc	Ara+	-5	300	7500000	a1685c	Ara-	-6	39	9750000
1	14	0	a1685c.anc	Ara+	-5	300	7500000	a1685c	Ara-	-6	39	9750000
1	16	0	a1685c.anc	Ara+	-5	300	7500000	a1685c	Ara-	-6	39	9750000
1	18	0	a1685c.anc	Ara+	-5	300	7500000	a1685c	Ara-	-6	39	9750000
1	1	0	a1685c	Ara-	-6	71	17750000	t437a.a1685c	Ara+	-6	45	11250000
1	2	0	a1685c	Ara-	-6	71	17750000	t437a.a1685c	Ara+	-6	45	11250000
1	4	0	a1685c	Ara-	-6	71	17750000	t437a.a1685c	Ara+	-6	45	11250000
1	6	0	a1685c	Ara-	-6	71	17750000	t437a.a1685c	Ara+	-6	45	11250000
1	8	0	a1685c	Ara+	-6	46	11500000	t437a.a1685c	Ara-	-6	34	8500000
1	10	0	a1685c	Ara+	-6	46	11500000	t437a.a1685c	Ara-	-6	34	8500000
1	12	0	a1685c	Ara+	-6	46	11500000	t437a.a1685c	Ara-	-6	34	8500000
1	14	0	a1685c	Ara+	-6	46	11500000	t437a.a1685c	Ara-	-6	34	8500000
1	16	0	a1685c	Ara+	-6	46	11500000	t437a.a1685c	Ara-	-6	34	8500000
1	18	0	a1685c	Ara+	-6	46	11500000	t437a.a1685c	Ara-	-6	34	8500000
2	1	0	t437a.anc	Ara-	-5	294	7350000	t437a	Ara+	-5	278	6950000
2	2	0	t437a.anc	Ara-	-5	294	7350000	t437a	Ara+	-5	278	6950000
2	4	0	t437a.anc	Ara-	-5	294	7350000	t437a	Ara+	-5	278	6950000
2	6	0	t437a.anc	Ara-	-5	294	7350000	t437a	Ara+	-5	278	6950000
2	8	0	t437a.anc	Ara+	-6	33	8250000	t437a	Ara-	-5	26	650000
2	10	0	t437a.anc	Ara+	-6	33	8250000	t437a	Ara-	-5	26	650000
2	12	0	t437a.anc	Ara+	-6	33	8250000	t437a	Ara-	-5	26	650000
2	14	0	t437a.anc	Ara+	-6	33	8250000	t437a	Ara-	-5	26	650000
2	16	0	t437a.anc	Ara+	-6	33	8250000	t437a	Ara-	-5	26	650000
2	18	0	t437a.anc	Ara+	-6	33	8250000	t437a	Ara-	-5	26	650000
2	1	0	t437a	Ara+	-6	23	5750000	t437a.a1685c	Ara-	-6	35	8750000
2	2	0	t437a	Ara+	-6	23	5750000	t437a.a1685c	Ara-	-6	35	8750000
2	4	0	t437a	Ara+	-6	23	5750000	t437a.a1685c	Ara-	-6	35	8750000
2	6	0	t437a	Ara+	-6	23	5750000	t437a.a1685c	Ara-	-6	35	8750000
2	8	0	t437a	Ara+	-6	23	5750000	t437a.a1685c	Ara-	-6	35	8750000
2	10	0	t437a	Ara+	-6	23	5750000	t437a.a1685c	Ara-	-6	35	8750000
2	12	0	t437a	Ara+	-6	23	5750000	t437a.a1685c	Ara-	-6	35	8750000
2	14	0	t437a	Ara+	-6	23	5750000	t437a.a1685c	Ara-	-6	35	8750000
2	16	0	t437a	Ara+	-6	23	5750000	t437a.a1685c	Ara-	-6	35	8750000
2	18	0	t437a	Ara+	-6	23	5750000	t437a.a1685c	Ara-	-6	35	8750000
2	1	0	a1685c.anc	Ara-	-6	36	9000000	a1685c	Ara+	-6	26	6500000
2	2	0	a1685c.anc	Ara-	-6	36	9000000	a1685c	Ara+	-6	26	6500000
2	4	0	a1685c.anc	Ara-	-6	36	9000000	a1685c	Ara+	-6	26	6500000
2	6	0	a1685c.anc	Ara-	-6	36	9000000	a1685c	Ara+	-6	26	6500000
2	8	0	a1685c.anc	Ara-	-6	63	15750000	a1685c	Ara+	-6	69	17250000
2	10	0	a1685c.anc	Ara+	-5	300	7500000	a1685c	Ara-	-6	39	9750000
2	12	0	a1685c.anc	Ara+	-5	300	7500000	a1685c	Ara-	-6	39	9750000
2	14	0	a1685c.anc	Ara+	-5	300	7500000	a1685c	Ara-	-6	39	9750000
2	16	0	a1685c.anc	Ara+	-5	300	7500000	a1685c	Ara-	-6	39	9750000
2	18	0	a1685c.anc	Ara+	-5	300	7500000	a1685c	Ara-	-6	39	9750000
2	1	0	a1685c	Ara-	-6	71	17750000	t437a.a1685c	Ara+	-6	45	11250000
2	2	0	a1685c	Ara-	-6	71	17750000	t437a.a1685c	Ara+	-6	45	11250000
2	4	0	a1685c	Ara-	-6	71	17750000	t437a.a1685c	Ara+	-6	45	11250000
2	6	0	a1685c	Ara-	-6	71	17750000	t437a.a1685c	Ara+	-6	45	11250000
2	8	0	a1685c	Ara+	-6	46	11500000	t437a.a1685c	Ara-	-6	34	8500000
2	10	0	a1685c	Ara+	-6	46	11500000	t437a.a1685c	Ara-	-6	34	8500000
2	12	0	a1685c	Ara+	-6	46	11500000	t437a.a1685c	Ara-	-6	34	8500000
2	14	0	a1685c	Ara+	-6	46	11500000	t437a.a1685c	Ara-	-6	34	8500000
2	16	0	a1685c	Ara+	-6	46	11500000	t437a.a1685c	Ara-	-6	34	8500000
2	18	0	a1685c	Ara+	-6	46	11500000	t437a.a1685c	Ara-	-6	34	8500000
3	1	0	t437a.anc	Ara-	-6	39	9750000	t437a	Ara+	-6	22	5500000
3	2	0	t437a.anc	Ara-	-6	39	9750000	t437a	Ara+	-6	22	5500000
3	4	0	t437a.anc	Ara-	-6	39	9750000	t437a	Ara+	-6	22	5500000
3	6	0	t437a.anc	Ara-	-6	39	9750000	t437a	Ara+	-6	22	5500000
3	8	0	t437a.anc	Ara+	-6	35	8750000	t437a	Ara-	-5	37	925000
3	10	0	t437a.anc	Ara+	-6	35	8750000	t437a	Ara-	-5	37	925000
3	12	0	t437a.anc	Ara+	-6	35	8750000	t437a	Ara-	-5	37	925000
3	14	0	t437a.anc	Ara+	-6	35	8750000	t437a	Ara-	-5	37	925000
3	16	0	t437a.anc	Ara+	-6	35	8750000	t437a	Ara-	-5	37	925000
3	18	0	t437a.anc	Ara+	-6	35	8750000	t437a	Ara-	-5	37	925000
3	1	0	t437a	Ara+	-5	111	2775000	t437a.a1685c	Ara-	-6	61	15250000
3	2	0	t437a	Ara+	-5	111	2775000	t437a.a1685c	Ara-	-6	61	15250000
3	4	0	t437a	Ara+	-5	111	2775000	t437a.a1685c	Ara-	-6	61	15250000
3	6	0	t437a	Ara+	-5	111	2775000	t437a.a1685c	Ara-	-6	61	15250000
3	8	0	t437a	Ara+	-5	111	2775000	t437a.a1685c	Ara-	-6	61	15250000
3	10	0	t437a	Ara+	-5	111	2775000	t437a.a1685c	Ara-	-6	61	15250000
3	12	0	t437a	Ara+	-5	111	2775000	t437a.a1685c	Ara-	-6	61	15250000
3	14	0	t437a	Ara+	-5	111	2775000	t437a.a1685c	Ara-	-6	61	15250000
3	16	0	t437a	Ara+	-5	111	2775000	t437a.a1685c	Ara-	-6	61	15250000
3	18	0	t437a	Ara+	-5	111	2775000	t437a.a1685c	Ara-	-6	61	15250000
3	1	0	a1685c.anc	Ara-	-6	62	15500000	a1685c	Ara+	-6	101	25250000
3	2	0	a1685c.anc	Ara-	-6	62	15500000	a1685c	Ara+	-6	101	25250000
3	4	0	a1685c.anc	Ara-	-6	62	15500000	a1685c	Ara+	-6	101	25250000
3	6	0	a1685c.anc	Ara-	-6	62	15500000	a1685c	Ara+	-6	101	25250000
3	8	0	a1685c.anc	Ara-	-6	37	9250000	a1685c	Ara+	-6	56	14000000
3	10	0	a1685c.anc	Ara+	-6	35	8750000	a1685c	Ara-	-6	40	10000000
3	12	0	a1685c.anc	Ara+	-6	35	8750000	a1685c	Ara-	-6	40	10000000
3	14	0	a1685c.anc	Ara+	-6	35	8750000	a1685c	Ara-	-6	40	10000000
3	16	0	a1685c.anc	Ara+	-6	35	8750000	a1685c	Ara-	-6	40	10000000
3	18	0	a1685c.anc	Ara+	-6	35	8750000	a1685c	Ara-	-6	40	10000000
3	1	0	a1685c	Ara-	-6	41	10250000	t437a.a1685c	Ara+	-6	31	7750000
3	2	0	a1685c	Ara-	-6	41	10250000	t437a.a1685c	Ara+	-6	31	7750000
3	4	0	a1685c	Ara-	-6	41	10250000	t437a.a1685c	Ara+	-6	31	7750000
3	6	0	a1685c	Ara-	-6	41	10250000	t437a.a1685c	Ara+	-6	31	7750000
3	8	0	a1685c	Ara+	-6	51	12750000	t437a.a1685c	Ara-	-6	43	10750000
3	10	0	a1685c	Ara+	-6	51	12750000	t437a.a1685c	Ara-	-6	43	10750000
3	12	0	a1685c	Ara+	-6	51	12750000	t437a.a1685c	Ara-	-6	43	10750000
3	14	0	a1685c	Ara+	-6	51	12750000	t437a.a1685c	Ara-	-6	43	10750000
3	16	0	a1685c	Ara+	-6	51	12750000	t437a.a1685c	Ara-	-6	43	10750000
3	18	0	a1685c	Ara+	-6	51	12750000	t437a.a1685c	Ara-	-6	43	10750000
4	1	0	t437a.anc	Ara-	-6	39	9750000	t437a	Ara+	-6	22	5500000
4	2	0	t437a.anc	Ara-	-6	39	9750000	t437a	Ara+	-6	22	5500000
4	4	0	t437a.anc	Ara-	-6	39	9750000	t437a	Ara+	-6	22	5500000
4	6	0	t437a.anc	Ara-	-6	39	9750000	t437a	Ara+	-6	22	5500000
4	8	0	t437a.anc	Ara+	-6	35	8750000	t437a	Ara-	-5	37	925000
4	10	0	t437a.anc	Ara+	-6	35	8750000	t437a	Ara-	-5	37	925000
4	12	0	t437a.anc	Ara+	-6	35	8750000	t437a	Ara-	-5	37	925000
4	14	0	t437a.anc	Ara+	-6	35	8750000	t437a	Ara-	-5	37	925000
4	16	0	t437a.anc	Ara+	-6	35	8750000	t437a	Ara-	-5	37	925000
4	18	0	t437a.anc	Ara+	-6	35	8750000	t437a	Ara-	-5	37	925000
4	1	0	t437a	Ara+	-5	111	2775000	t437a.a1685c	Ara-	-6	61	15250000
4	2	0	t437a	Ara+	-5	111	2775000	t437a.a1685c	Ara-	-6	61	15250000
4	4	0	t437a	Ara+	-5	111	2775000	t437a.a1685c	Ara-	-6	61	15250000
4	6	0	t437a	Ara+	-5	111	2775000	t437a.a1685c	Ara-	-6	61	15250000
4	8	0	t437a	Ara+	-5	111	2775000	t437a.a1685c	Ara-	-6	61	15250000
4	10	0	t437a	Ara+	-5	111	2775000	t437a.a1685c	Ara-	-6	61	15250000
4	12	0	t437a	Ara+	-5	111	2775000	t437a.a1685c	Ara-	-6	61	15250000
4	14	0	t437a	Ara+	-5	111	2775000	t437a.a1685c	Ara-	-6	61	15250000
4	16	0	t437a	Ara+	-5	111	2775000	t437a.a1685c	Ara-	-6	61	15250000
4	18	0	t437a	Ara+	-5	111	2775000	t437a.a1685c	Ara-	-6	61	15250000
4	1	0	a1685c.anc	Ara-	-6	62	15500000	a1685c	Ara+	-6	101	25250000
4	2	0	a1685c.anc	Ara-	-6	62	15500000	a1685c	Ara+	-6	101	25250000
4	4	0	a1685c.anc	Ara-	-6	62	15500000	a1685c	Ara+	-6	101	25250000
4	6	0	a1685c.anc	Ara-	-6	62	15500000	a1685c	Ara+	-6	101	25250000
4	8	0	a1685c.anc	Ara-	-6	37	9250000	a1685c	Ara+	-6	56	14000000
4	10	0	a1685c.anc	Ara+	-6	35	8750000	a1685c	Ara-	-6	40	10000000
4	12	0	a1685c.anc	Ara+	-6	36	9000000	a1685c	Ara-	-6	78	19500000
4	14	0	a1685c.anc	Ara+	-6	35	8750000	a1685c	Ara-	-6	40	10000000
4	16	0	a1685c.anc	Ara+	-6	35	8750000	a1685c	Ara-	-6	40	10000000
4	18	0	a1685c.anc	Ara+	-6	35	8750000	a1685c	Ara-	-6	40	10000000
4	1	0	a1685c	Ara-	-6	41	10250000	t437a.a1685c	Ara+	-6	31	7750000
4	2	0	a1685c	Ara-	-6	41	10250000	t437a.a1685c	Ara+	-6	31	7750000
4	4	0	a1685c	Ara-	-6	41	10250000	t437a.a1685c	Ara+	-6	31	7750000
4	6	0	a1685c	Ara-	-6	41	10250000	t437a.a1685c	Ara+	-6	31	7750000
4	8	0	a1685c	Ara+	-6	51	12750000	t437a.a1685c	Ara-	-6	43	10750000
4	10	0	a1685c	Ara+	-6	51	12750000	t437a.a1685c	Ara-	-6	43	10750000
4	12	0	a1685c	Ara+	-6	51	12750000	t437a.a1685c	Ara-	-6	43	10750000
4	14	0	a1685c	Ara+	-6	51	12750000	t437a.a1685c	Ara-	-6	43	10750000
4	16	0	a1685c	Ara+	-6	51	12750000	t437a.a1685c	Ara-	-6	43	10750000
4	18	0	a1685c	Ara+	-6	51	12750000	t437a.a1685c	Ara-	-6	43	10750000
1	1	48	t437a.anc	Ara-	-6	88	880000000	t437a	Ara+	-5	26	26000000
1	2	48	t437a.anc	Ara-	-6	83	830000000	t437a	Ara+	-4	75	7500000
1	4	48	t437a.anc	Ara-	-6	59	590000000	t437a	Ara+	-2	384	384000
1	6	48	t437a.anc	Ara-	-6	71	710000000	t437a	Ara+	-4	36	3600000
1	8	48	t437a.anc	Ara+	-4	128	12800000	t437a	Ara-	-5	112	112000000
1	10	48	t437a.anc	Ara+	-1	24	2400	t437a	Ara-	-5	93	93000000
1	12	48	t437a.anc	Ara+	-1	23	2300	t437a	Ara-	-5	173	173000000
1	14	48	t437a.anc	Ara+	-1	0	0	t437a	Ara-	-5	141	141000000
1	16	48	t437a.anc	Ara+	-1	0	0	t437a	Ara-	-6	28	280000000
1	18	48	t437a.anc	Ara+	-1	0	0	t437a	Ara-	-6	111	1110000000
1	1	48	t437a	Ara+	-4	25	2500000	t437a.a1685c	Ara-	-6	32	320000000
1	2	48	t437a	Ara+	-4	37	3700000	t437a.a1685c	Ara-	-6	74	740000000
1	4	48	t437a	Ara+	-3	267	2670000	t437a.a1685c	Ara-	-6	42	420000000
1	6	48	t437a	Ara+	-3	258	2580000	t437a.a1685c	Ara-	-6	56	560000000
1	8	48	t437a	Ara+	-3	313	3130000	t437a.a1685c	Ara-	-6	51	510000000
1	10	48	t437a	Ara+	-3	405	4050000	t437a.a1685c	Ara-	-6	63	630000000
1	12	48	t437a	Ara+	-3	309	3090000	t437a.a1685c	Ara-	-6	76	760000000
1	14	48	t437a	Ara+	-3	268	2680000	t437a.a1685c	Ara-	-6	74	740000000
1	16	48	t437a	Ara+	-3	33	330000	t437a.a1685c	Ara-	-6	70	700000000
1	18	48	t437a	Ara+	-3	85	850000	t437a.a1685c	Ara-	-6	329	3290000000
1	1	48	a1685c.anc	Ara-	-6	58	580000000	a1685c	Ara+	-6	40	400000000
1	2	48	a1685c.anc	Ara-	-6	21	210000000	a1685c	Ara+	-5	176	176000000
1	4	48	a1685c.anc	Ara-	-6	27	270000000	a1685c	Ara+	-6	25	250000000
1	6	48	a1685c.anc	Ara-	-6	23	230000000	a1685c	Ara+	-5	145	145000000
1	8	48	a1685c.anc	Ara+	-5	342	342000000	a1685c	Ara-	-4	38	3800000
1	10	48	a1685c.anc	Ara+	-1	0	0	a1685c	Ara-	-1	1	100
1	12	48	a1685c.anc	Ara+	-1	0	0	a1685c	Ara-	-1	1	100
1	14	48	a1685c.anc	Ara+	-1	0	0	a1685c	Ara-	-1	1	100
1	16	48	a1685c.anc	Ara+	-1	0	0	a1685c	Ara-	-1	0	0
1	18	48	a1685c.anc	Ara+	-1	0	0	a1685c	Ara-	-1	0	0
1	1	48	a1685c	Ara-	-6	87	870000000	t437a.a1685c	Ara+	-6	102	1020000000
1	2	48	a1685c	Ara-	-6	68	680000000	t437a.a1685c	Ara+	-6	55	550000000
1	4	48	a1685c	Ara-	-6	123	1230000000	t437a.a1685c	Ara+	-6	84	840000000
1	6	48	a1685c	Ara-	-6	56	560000000	t437a.a1685c	Ara+	-6	73	730000000
1	8	48	a1685c	Ara+	-5	30	30000000	t437a.a1685c	Ara-	-6	108	1080000000
1	10	48	a1685c	Ara+	-1	90	9000	t437a.a1685c	Ara-	-6	151	1510000000
1	12	48	a1685c	Ara+	-1	142	14200	t437a.a1685c	Ara-	-6	104	1040000000
1	14	48	a1685c	Ara+	-1	31	3100	t437a.a1685c	Ara-	-6	143	1430000000
1	16	48	a1685c	Ara+	-1	20	2000	t437a.a1685c	Ara-	-6	160	1600000000
1	18	48	a1685c	Ara+	-1	22	2200	t437a.a1685c	Ara-	-6	748	7480000000
2	1	48	t437a.anc	Ara-	-6	54	540000000	t437a	Ara+	-4	47	4700000
2	2	48	t437a.anc	Ara-	-6	60	600000000	t437a	Ara+	-4	35	3500000
2	4	48	t437a.anc	Ara-	-6	62	620000000	t437a	Ara+	-2	368	368000
2	6	48	t437a.anc	Ara-	-6	46	460000000	t437a	Ara+	-4	38	3800000
2	8	48	t437a.anc	Ara+	-4	46	4600000	t437a	Ara-	-5	47	47000000
2	10	48	t437a.anc	Ara+	-1	6	600	t437a	Ara-	-5	60	60000000
2	12	48	t437a.anc	Ara+	-1	9	900	t437a	Ara-	-5	62	62000000
2	14	48	t437a.anc	Ara+	-1	2	200	t437a	Ara-	-5	89	89000000
2	16	48	t437a.anc	Ara+	-1	0	0	t437a	Ara-	-6	38	380000000
2	18	48	t437a.anc	Ara+	-1	0	0	t437a	Ara-	-6	55	550000000
2	1	48	t437a	Ara+	-4	26	2600000	t437a.a1685c	Ara-	-6	65	650000000
2	2	48	t437a	Ara+	-4	37	3700000	t437a.a1685c	Ara-	-6	54	540000000
2	4	48	t437a	Ara+	-4	26	2600000	t437a.a1685c	Ara-	-6	44	440000000
2	6	48	t437a	Ara+	-4	20	2000000	t437a.a1685c	Ara-	-6	44	440000000
2	8	48	t437a	Ara+	-3	35	350000	t437a.a1685c	Ara-	-6	50	500000000
2	10	48	t437a	Ara+	-3	83	830000	t437a.a1685c	Ara-	-6	59	590000000
2	12	48	t437a	Ara+	-3	38	380000	t437a.a1685c	Ara-	-6	42	420000000
2	14	48	t437a	Ara+	-4	44	4400000	t437a.a1685c	Ara-	-6	76	760000000
2	16	48	t437a	Ara+	-3	24	240000	t437a.a1685c	Ara-	-6	66	660000000
2	18	48	t437a	Ara+	-4	26	2600000	t437a.a1685c	Ara-	-6	70	700000000
2	1	48	a1685c.anc	Ara-	-5	143	143000000	a1685c	Ara+	-5	150	150000000
2	2	48	a1685c.anc	Ara-	-5	115	115000000	a1685c	Ara+	-5	116	116000000
2	4	48	a1685c.anc	Ara-	-5	119	119000000	a1685c	Ara+	-5	104	104000000
2	6	48	a1685c.anc	Ara-	-5	129	129000000	a1685c	Ara+	-5	137	137000000
2	8	48	a1685c.anc	Ara+	-5	64	64000000	a1685c	Ara-	-5	208	208000000
2	10	48	a1685c.anc	Ara+	-1	0	0	a1685c	Ara-	-1	1	100
2	12	48	a1685c.anc	Ara+	-1	0	0	a1685c	Ara-	-1	1	100
2	14	48	a1685c.anc	Ara+	-1	0	0	a1685c	Ara-	-1	2	200
2	16	48	a1685c.anc	Ara+	-1	1	100	a1685c	Ara-	-1	2	200
2	18	48	a1685c.anc	Ara+	-1	1	100	a1685c	Ara-	-1	5	500
2	1	48	a1685c	Ara-	-6	23	230000000	t437a.a1685c	Ara+	-6	22	220000000
2	2	48	a1685c	Ara-	-6	39	390000000	t437a.a1685c	Ara+	-6	26	260000000
2	4	48	a1685c	Ara-	-6	27	270000000	t437a.a1685c	Ara+	-6	23	230000000
2	6	48	a1685c	Ara-	-6	33	330000000	t437a.a1685c	Ara+	-6	21	210000000
2	8	48	a1685c	Ara+	-5	49	49000000	t437a.a1685c	Ara-	-6	63	630000000
2	10	48	a1685c	Ara+	-1	74	7400	t437a.a1685c	Ara-	-6	78	780000000
2	12	48	a1685c	Ara+	-1	83	8300	t437a.a1685c	Ara-	-6	72	720000000
2	14	48	a1685c	Ara+	-1	51	5100	t437a.a1685c	Ara-	-6	87	870000000
2	16	48	a1685c	Ara+	-1	21	2100	t437a.a1685c	Ara-	-6	80	800000000
2	18	48	a1685c	Ara+	-1	55	5500	t437a.a1685c	Ara-	-6	110	1100000000
3	1	48	t437a.anc	Ara-	-6	76	760000000	t437a	Ara+	-4	42	4200000
3	2	48	t437a.anc	Ara-	-6	59	590000000	t437a	Ara+	-4	36	3600000
3	4	48	t437a.anc	Ara-	-6	40	400000000	t437a	Ara+	-2	196	196000
3	6	48	t437a.anc	Ara-	-6	28	280000000	t437a	Ara+	-3	25	250000
3	8	48	t437a.anc	Ara+	-5	21	21000000	t437a	Ara-	-5	26	26000000
3	10	48	t437a.anc	Ara+	-1	1	100	t437a	Ara-	-5	78	78000000
3	12	48	t437a.anc	Ara+	-1	0	0	t437a	Ara-	-5	60	60000000
3	14	48	t437a.anc	Ara+	-1	0	0	t437a	Ara-	-5	84	84000000
3	16	48	t437a.anc	Ara+	-1	0	0	t437a	Ara-	-5	48	48000000
3	18	48	t437a.anc	Ara+	-1	0	0	t437a	Ara-	-6	27	270000000
3	1	48	t437a	Ara+	-3	51	510000	t437a.a1685c	Ara-	-6	62	620000000
3	2	48	t437a	Ara+	-4	28	2800000	t437a.a1685c	Ara-	-6	53	530000000
3	4	48	t437a	Ara+	-2	134	134000	t437a.a1685c	Ara-	-6	27	270000000
3	6	48	t437a	Ara+	-2	79	79000	t437a.a1685c	Ara-	-5	171	171000000
3	8	48	t437a	Ara+	-3	322	3220000	t437a.a1685c	Ara-	-6	23	230000000
3	10	48	t437a	Ara+	-3	139	1390000	t437a.a1685c	Ara-	-6	23	230000000
3	12	48	t437a	Ara+	-3	68	680000	t437a.a1685c	Ara-	-6	36	360000000
3	14	48	t437a	Ara+	-3	70	700000	t437a.a1685c	Ara-	-6	42	420000000
3	16	48	t437a	Ara+	-3	25	250000	t437a.a1685c	Ara-	-6	37	370000000
3	18	48	t437a	Ara+	-3	23	230000	t437a.a1685c	Ara-	-6	108	1080000000
3	1	48	a1685c.anc	Ara-	-6	43	430000000	a1685c	Ara+	-6	38	380000000
3	2	48	a1685c.anc	Ara-	-6	23	230000000	a1685c	Ara+	-6	35	350000000
3	4	48	a1685c.anc	Ara-	-6	24	240000000	a1685c	Ara+	-6	21	210000000
3	6	48	a1685c.anc	Ara-	-6	23	230000000	a1685c	Ara+	-6	28	280000000
3	8	48	a1685c.anc	Ara+	-5	225	225000000	a1685c	Ara-	-4	177	17700000
3	10	48	a1685c.anc	Ara+	-1	2	200	a1685c	Ara-	-1	0	0
3	12	48	a1685c.anc	Ara+	-1	1	100	a1685c	Ara-	-1	0	0
3	14	48	a1685c.anc	Ara+	-1	0	0	a1685c	Ara-	-1	0	0
3	16	48	a1685c.anc	Ara+	-1	0	0	a1685c	Ara-	-1	1	100
3	18	48	a1685c.anc	Ara+	-1	0	0	a1685c	Ara-	-1	0	0
3	1	48	a1685c	Ara-	-6	23	230000000	t437a.a1685c	Ara+	-6	20	200000000
3	2	48	a1685c	Ara-	-6	39	390000000	t437a.a1685c	Ara+	-5	215	215000000
3	4	48	a1685c	Ara-	-6	42	420000000	t437a.a1685c	Ara+	-6	25	250000000
3	6	48	a1685c	Ara-	-6	23	230000000	t437a.a1685c	Ara+	-5	199	199000000
3	8	48	a1685c	Ara+	-5	34	34000000	t437a.a1685c	Ara-	-6	49	490000000
3	10	48	a1685c	Ara+	-1	16	1600	t437a.a1685c	Ara-	-6	62	620000000
3	12	48	a1685c	Ara+	-1	12	1200	t437a.a1685c	Ara-	-6	51	510000000
3	14	48	a1685c	Ara+	-1	13	1300	t437a.a1685c	Ara-	-6	91	910000000
3	16	48	a1685c	Ara+	-1	1	100	t437a.a1685c	Ara-	-6	41	410000000
3	18	48	a1685c	Ara+	-1	9	900	t437a.a1685c	Ara-	-6	126	1260000000
4	1	48	t437a.anc	Ara-	-6	71	710000000	t437a	Ara+	-4	43	4300000
4	2	48	t437a.anc	Ara-	-6	51	510000000	t437a	Ara+	-4	34	3400000
4	4	48	t437a.anc	Ara-	-6	37	370000000	t437a	Ara+	-4	22	2200000
4	6	48	t437a.anc	Ara-	-6	34	340000000	t437a	Ara+	-4	26	2600000
4	8	48	t437a.anc	Ara+	-4	84	8400000	t437a	Ara-	-5	49	49000000
4	10	48	t437a.anc	Ara+	-1	4	400	t437a	Ara-	-5	100	100000000
4	12	48	t437a.anc	Ara+	-1	5	500	t437a	Ara-	-5	127	127000000
4	14	48	t437a.anc	Ara+	-1	13	1300	t437a	Ara-	-5	76	76000000
4	16	48	t437a.anc	Ara+	-1	0	0	t437a	Ara-	-5	83	83000000
4	18	48	t437a.anc	Ara+	-1	2	200	t437a	Ara-	-6	54	540000000
4	1	48	t437a	Ara+	-4	79	7900000	t437a.a1685c	Ara-	-6	133	1330000000
4	2	48	t437a	Ara+	-4	85	8500000	t437a.a1685c	Ara-	-6	134	1340000000
4	4	48	t437a	Ara+	-4	26	2600000	t437a.a1685c	Ara-	-6	92	920000000
4	6	48	t437a	Ara+	-4	35	3500000	t437a.a1685c	Ara-	-6	106	1060000000
4	8	48	t437a	Ara+	-4	94	9400000	t437a.a1685c	Ara-	-6	107	1070000000
4	10	48	t437a	Ara+	-4	22	2200000	t437a.a1685c	Ara-	-6	137	1370000000
4	12	48	t437a	Ara+	-4	26	2600000	t437a.a1685c	Ara-	-6	143	1430000000
4	14	48	t437a	Ara+	-3	377	3770000	t437a.a1685c	Ara-	-6	189	1890000000
4	16	48	t437a	Ara+	-3	85	850000	t437a.a1685c	Ara-	-6	126	1260000000
4	18	48	t437a	Ara+	-3	64	640000	t437a.a1685c	Ara-	-6	294	2940000000
4	1	48	a1685c.anc	Ara-	-6	27	270000000	a1685c	Ara+	-6	41	410000000
4	2	48	a1685c.anc	Ara-	-6	34	340000000	a1685c	Ara+	-6	20	200000000
4	4	48	a1685c.anc	Ara-	-6	27	270000000	a1685c	Ara+	-6	24	240000000
4	6	48	a1685c.anc	Ara-	-5	125	125000000	a1685c	Ara+	-6	21	210000000
4	8	48	a1685c.anc	Ara+	-5	108	108000000	a1685c	Ara-	-4	46	4600000
4	10	48	a1685c.anc	Ara+	-1	0	0	a1685c	Ara-	-1	0	0
4	12	48	a1685c.anc	Ara+	-1	0	0	a1685c	Ara-	-1	0	0
4	14	48	a1685c.anc	Ara+	-1	2	200	a1685c	Ara-	-1	8	800
4	16	48	a1685c.anc	Ara+	-1	0	0	a1685c	Ara-	-1	1	100
4	18	48	a1685c.anc	Ara+	-1	0	0	a1685c	Ara-	-1	0	0
4	1	48	a1685c	Ara-	-6	33	330000000	t437a.a1685c	Ara+	-6	21	210000000
4	2	48	a1685c	Ara-	-6	40	400000000	t437a.a1685c	Ara+	-5	207	207000000
4	4	48	a1685c	Ara-	-6	40	400000000	t437a.a1685c	Ara+	-5	173	173000000
4	6	48	a1685c	Ara-	-6	34	340000000	t437a.a1685c	Ara+	-6	23	230000000
4	8	48	a1685c	Ara+	-5	41	41000000	t437a.a1685c	Ara-	-6	50	500000000
4	10	48	a1685c	Ara+	-1	35	3500	t437a.a1685c	Ara-	-6	106	1060000000
4	12	48	a1685c	Ara+	-1	43	4300	t437a.a1685c	Ara-	-6	75	750000000
4	14	48	a1685c	Ara+	-1	20	2000	t437a.a1685c	Ara-	-6	79	790000000
4	16	48	a1685c	Ara+	-1	8	800	t437a.a1685c	Ara-	-6	87	870000000
4	18	48	a1685c	Ara+	-1	25	2500	t437a.a1685c	Ara-	-6	153	1530000000
1	1	0	g1546t.anc	Ara+	-6	70	17500000	g1546t	Ara-	-6	64	16000000
1	2	0	g1546t.anc	Ara+	-6	70	17500000	g1546t	Ara-	-6	64	16000000
1	4	0	g1546t.anc	Ara+	-6	70	17500000	g1546t	Ara-	-6	64	16000000
1	6	0	g1546t.anc	Ara+	-6	70	17500000	g1546t	Ara-	-6	64	16000000
1	8	0	g1546t.anc	Ara+	-6	70	17500000	g1546t	Ara-	-6	64	16000000
1	10	0	g1546t.anc	Ara+	-6	70	17500000	g1546t	Ara-	-6	64	16000000
1	12	0	g1546t.anc	Ara+	-6	70	17500000	g1546t	Ara-	-6	64	16000000
1	14	0	g1546t.anc	Ara+	-6	70	17500000	g1546t	Ara-	-6	64	16000000
1	16	0	g1546t.anc	Ara+	-6	70	17500000	g1546t	Ara-	-6	64	16000000
1	18	0	g1546t.anc	Ara+	-6	70	17500000	g1546t	Ara-	-6	64	16000000
2	1	0	g1546t.anc	Ara+	-6	70	17500000	g1546t	Ara-	-6	64	16000000
2	2	0	g1546t.anc	Ara+	-6	70	17500000	g1546t	Ara-	-6	64	16000000
2	4	0	g1546t.anc	Ara+	-6	70	17500000	g1546t	Ara-	-6	64	16000000
2	6	0	g1546t.anc	Ara+	-6	70	17500000	g1546t	Ara-	-6	64	16000000
2	8	0	g1546t.anc	Ara+	-6	70	17500000	g1546t	Ara-	-6	64	16000000
2	10	0	g1546t.anc	Ara+	-6	70	17500000	g1546t	Ara-	-6	64	16000000
2	12	0	g1546t.anc	Ara+	-6	70	17500000	g1546t	Ara-	-6	64	16000000
2	14	0	g1546t.anc	Ara+	-6	70	17500000	g1546t	Ara-	-6	64	16000000
2	16	0	g1546t.anc	Ara+	-6	70	17500000	g1546t	Ara-	-6	64	16000000
2	18	0	g1546t.anc	Ara+	-6	70	17500000	g1546t	Ara-	-6	64	16000000
3	1	0	g1546t.anc	Ara+	-6	77	19250000	g1546t	Ara-	-6	77	19250000
3	2	0	g1546t.anc	Ara+	-6	77	19250000	g1546t	Ara-	-6	77	19250000
3	4	0	g1546t.anc	Ara+	-6	77	19250000	g1546t	Ara-	-6	77	19250000
3	6	0	g1546t.anc	Ara+	-6	77	19250000	g1546t	Ara-	-6	77	19250000
3	8	0	g1546t.anc	Ara+	-6	77	19250000	g1546t	Ara-	-6	77	19250000
3	10	0	g1546t.anc	Ara+	-6	77	19250000	g1546t	Ara-	-6	77	19250000
3	12	0	g1546t.anc	Ara+	-6	77	19250000	g1546t	Ara-	-6	77	19250000
3	14	0	g1546t.anc	Ara+	-6	77	19250000	g1546t	Ara-	-6	77	19250000
3	16	0	g1546t.anc	Ara+	-6	77	19250000	g1546t	Ara-	-6	77	19250000
3	18	0	g1546t.anc	Ara+	-6	77	19250000	g1546t	Ara-	-6	77	19250000
4	1	0	g1546t.anc	Ara+	-6	77	19250000	g1546t	Ara-	-6	77	19250000
4	2	0	g1546t.anc	Ara+	-6	77	19250000	g1546t	Ara-	-6	77	19250000
4	4	0	g1546t.anc	Ara+	-6	77	19250000	g1546t	Ara-	-6	77	19250000
4	6	0	g1546t.anc	Ara+	-6	77	19250000	g1546t	Ara-	-6	77	19250000
4	8	0	g1546t.anc	Ara+	-6	77	19250000	g1546t	Ara-	-6	77	19250000
4	10	0	g1546t.anc	Ara+	-6	77	19250000	g1546t	Ara-	-6	77	19250000
4	12	0	g1546t.anc	Ara+	-6	77	19250000	g1546t	Ara-	-6	77	19250000
4	14	0	g1546t.anc	Ara+	-6	77	19250000	g1546t	Ara-	-6	77	19250000
4	16	0	g1546t.anc	Ara+	-6	77	19250000	g1546t	Ara-	-6	77	19250000
4	18	0	g1546t.anc	Ara+	-6	77	19250000	g1546t	Ara-	-6	77	19250000
1	1	48	g1546t.anc	Ara+	-6	44	11000000	g1546t	Ara-	-6	46	11500000
1	2	48	g1546t.anc	Ara+	-6	53	13250000	g1546t	Ara-	-6	48	12000000
1	4	48	g1546t.anc	Ara+	-6	41	10250000	g1546t	Ara-	-6	24	6000000
1	6	48	g1546t.anc	Ara+	-6	29	7250000	g1546t	Ara-	-6	35	8750000
1	8	48	g1546t.anc	Ara+	-4	222	555000	g1546t	Ara-	-6	73	18250000
1	10	48	g1546t.anc	Ara+	-1	13	32.5	g1546t	Ara-	-6	122	30500000
1	12	48	g1546t.anc	Ara+	-1	6	15	g1546t	Ara-	-6	51	12750000
1	14	48	g1546t.anc	Ara+	-1	14	35	g1546t	Ara-	-6	109	27250000
1	16	48	g1546t.anc	Ara+	-1	12	30	g1546t	Ara-	-6	209	52250000
1	18	48	g1546t.anc	Ara+	-1	4	10	g1546t	Ara-	-6	1024	256000000
2	1	48	g1546t.anc	Ara+	-5	170	4250000	g1546t	Ara-	-5	154	3850000
2	2	48	g1546t.anc	Ara+	-6	29	7250000	g1546t	Ara-	-5	183	4575000
2	4	48	g1546t.anc	Ara+	-5	176	4400000	g1546t	Ara-	-5	118	2950000
2	6	48	g1546t.anc	Ara+	-6	32	8000000	g1546t	Ara-	-5	204	5100000
2	8	48	g1546t.anc	Ara+	-4	235	587500	g1546t	Ara-	-6	29	7250000
2	10	48	g1546t.anc	Ara+	-1	27	67.5	g1546t	Ara-	-6	73	18250000
2	12	48	g1546t.anc	Ara+	-1	12	30	g1546t	Ara-	-6	29	7250000
2	14	48	g1546t.anc	Ara+	-1	4	10	g1546t	Ara-	-6	59	14750000
2	16	48	g1546t.anc	Ara+	-1	17	42.5	g1546t	Ara-	-6	69	17250000
2	18	48	g1546t.anc	Ara+	-1	3	7.5	g1546t	Ara-	-6	126	31500000
3	1	48	g1546t.anc	Ara+	-6	39	9750000	g1546t	Ara-	-6	32	8000000
3	2	48	g1546t.anc	Ara+	-6	35	8750000	g1546t	Ara-	-5	167	4175000
3	4	48	g1546t.anc	Ara+	-6	36	9000000	g1546t	Ara-	-5	183	4575000
3	6	48	g1546t.anc	Ara+	-5	167	4175000	g1546t	Ara-	-6	20	5000000
3	8	48	g1546t.anc	Ara+	-5	25	625000	g1546t	Ara-	-6	36	9000000
3	10	48	g1546t.anc	Ara+	-1	67	167.5	g1546t	Ara-	-6	48	12000000
3	12	48	g1546t.anc	Ara+	-1	13	32.5	g1546t	Ara-	-6	34	8500000
3	14	48	g1546t.anc	Ara+	-1	8	20	g1546t	Ara-	-6	101	25250000
3	16	48	g1546t.anc	Ara+	-1	55	137.5	g1546t	Ara-	-6	58	14500000
3	18	48	g1546t.anc	Ara+	-1	3	7.5	g1546t	Ara-	-6	151	37750000
4	1	48	g1546t.anc	Ara+	-6	42	10500000	g1546t	Ara-	-6	31	7750000
4	2	48	g1546t.anc	Ara+	-6	37	9250000	g1546t	Ara-	-6	22	5500000
4	4	48	g1546t.anc	Ara+	-6	24	6000000	g1546t	Ara-	-6	30	7500000
4	6	48	g1546t.anc	Ara+	-6	26	6500000	g1546t	Ara-	-5	143	3575000
4	8	48	g1546t.anc	Ara+	-5	34	850000	g1546t	Ara-	-6	31	7750000
4	10	48	g1546t.anc	Ara+	-1	97	242.5	g1546t	Ara-	-6	46	11500000
4	12	48	g1546t.anc	Ara+	-1	26	65	g1546t	Ara-	-6	28	7000000
4	14	48	g1546t.anc	Ara+	-1	14	35	g1546t	Ara-	-6	63	15750000
4	16	48	g1546t.anc	Ara+	-1	124	310	g1546t	Ara-	-6	46	11500000
4	18	48	g1546t.anc	Ara+	-1	7	17.5	g1546t	Ara-	-6	77	19250000
1	1	0	g436t.anc	Ara+	-6	41	10250000	g436t	Ara-	-6	53	13250000
1	2	0	g436t.anc	Ara+	-6	41	10250000	g436t	Ara-	-6	53	13250000
1	4	0	g436t.anc	Ara+	-6	41	10250000	g436t	Ara-	-6	53	13250000
1	6	0	g436t.anc	Ara+	-6	41	10250000	g436t	Ara-	-6	53	13250000
1	8	0	g436t.anc	Ara+	-6	41	10250000	g436t	Ara-	-6	53	13250000
1	10	0	g436t.anc	Ara+	-6	41	10250000	g436t	Ara-	-6	53	13250000
1	12	0	g436t.anc	Ara+	-6	41	10250000	g436t	Ara-	-6	53	13250000
1	14	0	g436t.anc	Ara+	-6	41	10250000	g436t	Ara-	-6	53	13250000
1	16	0	g436t.anc	Ara+	-6	41	10250000	g436t	Ara-	-6	53	13250000
1	18	0	g436t.anc	Ara+	-6	41	10250000	g436t	Ara-	-6	53	13250000
2	1	0	g436t.anc	Ara+	-6	41	10250000	g436t	Ara-	-6	53	13250000
2	2	0	g436t.anc	Ara+	-6	41	10250000	g436t	Ara-	-6	53	13250000
2	4	0	g436t.anc	Ara+	-6	41	10250000	g436t	Ara-	-6	53	13250000
2	6	0	g436t.anc	Ara+	-6	41	10250000	g436t	Ara-	-6	53	13250000
2	8	0	g436t.anc	Ara+	-6	41	10250000	g436t	Ara-	-6	53	13250000
2	10	0	g436t.anc	Ara+	-6	41	10250000	g436t	Ara-	-6	53	13250000
2	12	0	g436t.anc	Ara+	-6	41	10250000	g436t	Ara-	-6	53	13250000
2	14	0	g436t.anc	Ara+	-6	41	10250000	g436t	Ara-	-6	53	13250000
2	16	0	g436t.anc	Ara+	-6	41	10250000	g436t	Ara-	-6	53	13250000
2	18	0	g436t.anc	Ara+	-6	41	10250000	g436t	Ara-	-6	53	13250000
3	1	0	g436t.anc	Ara+	-6	50	12500000	g436t	Ara-	-6	60	15000000
3	2	0	g436t.anc	Ara+	-6	50	12500000	g436t	Ara-	-6	60	15000000
3	4	0	g436t.anc	Ara+	-6	50	12500000	g436t	Ara-	-6	60	15000000
3	6	0	g436t.anc	Ara+	-6	50	12500000	g436t	Ara-	-6	60	15000000
3	8	0	g436t.anc	Ara+	-6	50	12500000	g436t	Ara-	-6	60	15000000
3	10	0	g436t.anc	Ara+	-6	50	12500000	g436t	Ara-	-6	60	15000000
3	12	0	g436t.anc	Ara+	-6	50	12500000	g436t	Ara-	-6	60	15000000
3	14	0	g436t.anc	Ara+	-6	50	12500000	g436t	Ara-	-6	60	15000000
3	16	0	g436t.anc	Ara+	-6	50	12500000	g436t	Ara-	-6	60	15000000
3	18	0	g436t.anc	Ara+	-6	50	12500000	g436t	Ara-	-6	60	15000000
4	1	0	g436t.anc	Ara+	-6	50	12500000	g436t	Ara-	-6	60	15000000
4	2	0	g436t.anc	Ara+	-6	50	12500000	g436t	Ara-	-6	60	15000000
4	4	0	g436t.anc	Ara+	-6	50	12500000	g436t	Ara-	-6	60	15000000
4	6	0	g436t.anc	Ara+	-6	50	12500000	g436t	Ara-	-6	60	15000000
4	8	0	g436t.anc	Ara+	-6	50	12500000	g436t	Ara-	-6	60	15000000
4	10	0	g436t.anc	Ara+	-6	50	12500000	g436t	Ara-	-6	60	15000000
4	12	0	g436t.anc	Ara+	-6	50	12500000	g436t	Ara-	-6	60	15000000
4	14	0	g436t.anc	Ara+	-6	50	12500000	g436t	Ara-	-6	60	15000000
4	16	0	g436t.anc	Ara+	-6	50	12500000	g436t	Ara-	-6	60	15000000
4	18	0	g436t.anc	Ara+	-6	50	12500000	g436t	Ara-	-6	60	15000000
1	1	48	g436t.anc	Ara+	-5	204	5100000	g436t	Ara-	-6	29	7250000
1	2	48	g436t.anc	Ara+	-5	134	3350000	g436t	Ara-	-5	95	2375000
1	4	48	g436t.anc	Ara+	-6	21	5250000	g436t	Ara-	-6	39	9750000
1	6	48	g436t.anc	Ara+	-5	112	2800000	g436t	Ara-	-5	116	2900000
1	8	48	g436t.anc	Ara+	-4	129	322500	g436t	Ara-	-6	22	5500000
1	10	48	g436t.anc	Ara+	-1	43	107.5	g436t	Ara-	-6	58	14500000
1	12	48	g436t.anc	Ara+	-1	4	10	g436t	Ara-	-6	25	6250000
1	14	48	g436t.anc	Ara+	-1	1	2.5	g436t	Ara-	-6	71	17750000
1	16	48	g436t.anc	Ara+	-1	14	35	g436t	Ara-	-6	253	63250000
1	18	48	g436t.anc	Ara+	-1	1	2.5	g436t	Ara-	-6	576	144000000
2	1	48	g436t.anc	Ara+	-6	29	7250000	g436t	Ara-	-6	30	7500000
2	2	48	g436t.anc	Ara+	-6	32	8000000	g436t	Ara-	-6	31	7750000
2	4	48	g436t.anc	Ara+	-5	197	4925000	g436t	Ara-	-5	163	4075000
2	6	48	g436t.anc	Ara+	-6	24	6000000	g436t	Ara-	-6	24	6000000
2	8	48	g436t.anc	Ara+	-4	160	400000	g436t	Ara-	-5	152	3800000
2	10	48	g436t.anc	Ara+	-1	22	55	g436t	Ara-	-6	38	9500000
2	12	48	g436t.anc	Ara+	-1	2	5	g436t	Ara-	-6	49	12250000
2	14	48	g436t.anc	Ara+	-1	3	7.5	g436t	Ara-	-6	54	13500000
2	16	48	g436t.anc	Ara+	-1	30	75	g436t	Ara-	-6	86	21500000
2	18	48	g436t.anc	Ara+	-1	9	22.5	g436t	Ara-	-6	100	25000000
3	1	48	g436t.anc	Ara+	-6	27	6750000	g436t	Ara-	-6	31	7750000
3	2	48	g436t.anc	Ara+	-5	142	3550000	g436t	Ara-	-5	128	3200000
3	4	48	g436t.anc	Ara+	-5	127	3175000	g436t	Ara-	-5	169	4225000
3	6	48	g436t.anc	Ara+	-5	134	3350000	g436t	Ara-	-6	26	6500000
3	8	48	g436t.anc	Ara+	-4	121	302500	g436t	Ara-	-6	24	6000000
3	10	48	g436t.anc	Ara+	-1	30	75	g436t	Ara-	-6	33	8250000
3	12	48	g436t.anc	Ara+	-1	4	10	g436t	Ara-	-6	38	9500000
3	14	48	g436t.anc	Ara+	-1	4	10	g436t	Ara-	-6	63	15750000
3	16	48	g436t.anc	Ara+	-1	9	22.5	g436t	Ara-	-6	46	11500000
3	18	48	g436t.anc	Ara+	-1	1	2.5	g436t	Ara-	-6	267	66750000
4	1	48	g436t.anc	Ara+	-6	35	8750000	g436t	Ara-	-6	40	10000000
4	2	48	g436t.anc	Ara+	-6	51	12750000	g436t	Ara-	-6	48	12000000
4	4	48	g436t.anc	Ara+	-6	21	5250000	g436t	Ara-	-6	26	6500000
4	6	48	g436t.anc	Ara+	-5	135	3375000	g436t	Ara-	-6	28	7000000
4	8	48	g436t.anc	Ara+	-4	145	362500	g436t	Ara-	-6	37	9250000
4	10	48	g436t.anc	Ara+	-1	32	80	g436t	Ara-	-6	101	25250000
4	12	48	g436t.anc	Ara+	-1	4	10	g436t	Ara-	-6	85	21250000
4	14	48	g436t.anc	Ara+	-1	6	15	g436t	Ara-	-6	70	17500000
4	16	48	g436t.anc	Ara+	-1	50	125	g436t	Ara-	-6	183	45750000
4	18	48	g436t.anc	Ara+	-1	16	40	g436t	Ara-	-6	191	47750000
