# Supplementary material for: Environmental pleiotropy and demographic history direct adaptation under antibiotic selection
Source: Heredity (Edinb). 2018 Sep 6;121(5):438–48. doi: 10.1038/s41437-018-0137-3 (PMC6180006; doi:10.1038/s41437-018-0137-3)
Supplement: Supplementary file 2 — Data and analysis code for empirical figures [file 41437_2018_137_MOESM2_ESM.zip › Ecee_growth.csv]

dataset	treatment	strain	time	rep	c1	c2	c4	c6	c8	c10	c12	c14	c16	c18
singleton	Sudden	g1546t	0	1	0.0891	0.0865	0.0838	0.0854	0.0881	0.0916	0.0917	0.0953	0.0993	0.1379
singleton	Sudden	g1546t	30	1	0.0882	0.0924	0.0851	0.0858	0.0904	0.0921	0.0949	0.0954	0.1006	0.1413
singleton	Sudden	g1546t	60	1	0.0897	0.0961	0.0878	0.0891	0.093	0.0955	0.1012	0.0972	0.1024	0.1439
singleton	Sudden	g1546t	90	1	0.0951	0.1008	0.0898	0.0933	0.0959	0.0971	0.1055	0.0997	0.1048	0.1457
singleton	Sudden	g1546t	120	1	0.0994	0.1089	0.094	0.098	0.0997	0.0999	0.1124	0.1029	0.1078	0.1476
singleton	Sudden	g1546t	150	1	0.1053	0.1212	0.0986	0.1042	0.1085	0.1061	0.124	0.108	0.1127	0.15
singleton	Sudden	g1546t	180	1	0.1165	0.1319	0.1065	0.1153	0.1191	0.1176	0.135	0.1158	0.1201	0.1542
singleton	Sudden	g1546t	210	1	0.1295	0.15	0.1186	0.1261	0.1304	0.1262	0.1511	0.1282	0.1315	0.1594
singleton	Sudden	g1546t	240	1	0.1406	0.1679	0.1299	0.1382	0.1426	0.1368	0.1681	0.1405	0.1438	0.1688
singleton	Sudden	g1546t	270	1	0.1587	0.1899	0.1443	0.1536	0.1559	0.1511	0.1928	0.1558	0.1573	0.1751
singleton	Sudden	g1546t	300	1	0.1767	0.2183	0.1595	0.1714	0.1751	0.1699	0.2194	0.1666	0.173	0.1861
singleton	Sudden	g1546t	330	1	0.2042	0.2563	0.182	0.2005	0.2028	0.1964	0.2492	0.1886	0.1942	0.1994
singleton	Sudden	g1546t	360	1	0.2364	0.2896	0.2099	0.2278	0.2324	0.2279	0.2789	0.215	0.219	0.2168
singleton	Sudden	g1546t	390	1	0.2754	0.2994	0.2445	0.2624	0.2768	0.2617	0.2879	0.2489	0.2563	0.2322
singleton	Sudden	g1546t	420	1	0.2911	0.3	0.2786	0.2833	0.2909	0.2819	0.2887	0.2788	0.2782	0.254
singleton	Sudden	g1546t	450	1	0.2931	0.2991	0.2881	0.2861	0.2895	0.2873	0.2862	0.2832	0.278	0.2739
singleton	Sudden	g1546t	480	1	0.2941	0.2987	0.2872	0.285	0.2902	0.2872	0.2859	0.2832	0.2755	0.277
singleton	Sudden	g1546t	510	1	0.2927	0.2977	0.2862	0.2841	0.2891	0.2873	0.2805	0.2815	0.2723	0.2729
singleton	Sudden	g1546t	540	1	0.2931	0.3003	0.2885	0.2855	0.2881	0.2862	0.2832	0.28	0.2727	0.2746
singleton	Sudden	g1546t	570	1	0.2921	0.297	0.2884	0.2851	0.2886	0.2856	0.2824	0.2781	0.2687	0.2726
singleton	Sudden	g1546t	600	1	0.291	0.2955	0.2886	0.286	0.2845	0.2851	0.2796	0.2745	0.2692	0.2697
singleton	Sudden	g1546t	630	1	0.2848	0.2911	0.2873	0.287	0.2852	0.2821	0.2766	0.2726	0.2704	0.2713
singleton	Sudden	g1546t	660	1	0.2782	0.2953	0.2876	0.2872	0.2816	0.2822	0.2771	0.2714	0.2695	0.2696
singleton	Sudden	g1546t	690	1	0.2831	0.2851	0.287	0.2845	0.2815	0.277	0.2758	0.2688	0.2686	0.2676
singleton	Sudden	g1546t	720	1	0.2805	0.2883	0.2869	0.2842	0.2799	0.2786	0.2748	0.2702	0.2677	0.2674
singleton	Sudden	g1546t	750	1	0.2815	0.2882	0.2756	0.2825	0.2806	0.2777	0.2744	0.27	0.2656	0.265
singleton	Sudden	g1546t	780	1	0.2823	0.2931	0.2806	0.2821	0.2802	0.279	0.2751	0.2688	0.2634	0.2642
singleton	Sudden	g1546t	810	1	0.2811	0.2876	0.2823	0.2829	0.2794	0.2802	0.2738	0.2668	0.2622	0.2632
singleton	Sudden	g1546t	840	1	0.2846	0.2838	0.2846	0.2829	0.2802	0.2789	0.2757	0.2667	0.2607	0.2631
singleton	Sudden	g1546t	870	1	0.2814	0.2835	0.2826	0.282	0.2789	0.2805	0.2744	0.2674	0.2602	0.2627
singleton	Sudden	g1546t	900	1	0.2798	0.2874	0.2833	0.2825	0.2776	0.28	0.2736	0.2706	0.2581	0.2619
singleton	Sudden	g1546t	930	1	0.2788	0.2817	0.2711	0.2833	0.2777	0.2794	0.2705	0.2679	0.2584	0.2623
singleton	Sudden	g1546t	960	1	0.2809	0.2825	0.2798	0.275	0.2764	0.2778	0.2724	0.2672	0.2591	0.2613
singleton	Sudden	g1546t	990	1	0.2764	0.2809	0.2811	0.2856	0.2761	0.2761	0.2709	0.2672	0.2596	0.2596
singleton	Sudden	g1546t	1020	1	0.2808	0.2808	0.2815	0.2872	0.2753	0.2758	0.2697	0.2677	0.2607	0.2605
singleton	Sudden	g1546t	1050	1	0.2788	0.2812	0.2788	0.2852	0.2745	0.2737	0.2679	0.267	0.2602	0.2601
singleton	Sudden	g1546t	1080	1	0.2766	0.2858	0.2767	0.2865	0.2747	0.2729	0.2666	0.267	0.2602	0.2598
singleton	Sudden	g1546t	1110	1	0.2783	0.2824	0.2762	0.2875	0.2745	0.2733	0.2656	0.2674	0.2614	0.2585
singleton	Sudden	g1546t	1140	1	0.2745	0.2768	0.2754	0.2888	0.2743	0.2731	0.267	0.2667	0.2615	0.2582
singleton	Sudden	g1546t	1170	1	0.2759	0.282	0.2748	0.2891	0.2751	0.2724	0.2641	0.2652	0.2595	0.257
singleton	Sudden	g1546t	1200	1	0.2726	0.2803	0.2754	0.2923	0.2758	0.2713	0.2683	0.2638	0.2596	0.2568
singleton	Sudden	g1546t	1230	1	0.2724	0.2799	0.2732	0.2962	0.2791	0.2713	0.2723	0.2638	0.2594	0.2565
singleton	Sudden	g1546t	1260	1	0.2703	0.2827	0.2709	0.3005	0.2799	0.2709	0.2721	0.2629	0.2591	0.2565
singleton	Sudden	g1546t	1290	1	0.2805	0.2787	0.2748	0.3035	0.2839	0.2713	0.2722	0.2638	0.2592	0.2553
singleton	Sudden	g1546t	1320	1	0.2728	0.278	0.273	0.307	0.2895	0.2725	0.2731	0.2611	0.2594	0.255
singleton	Sudden	g1546t	1350	1	0.271	0.2801	0.2712	0.3044	0.2909	0.2734	0.2693	0.264	0.2593	0.2544
singleton	Sudden	g1546t	1380	1	0.2747	0.2759	0.271	0.3054	0.294	0.2752	0.272	0.2681	0.2603	0.2539
singleton	Sudden	g1546t	1410	1	0.2737	0.2784	0.27	0.304	0.294	0.2787	0.2738	0.2677	0.2593	0.2534
singleton	Sudden	g1546t	1440	1	0.2721	0.2795	0.2712	0.3043	0.2997	0.2844	0.2741	0.2693	0.2602	0.2528
singleton	Sudden	g1546t	0	2	0.0871	0.0862	0.0898	0.0825	0.0868	0.091	0.0914	0.095	0.1008	0.1439
singleton	Sudden	g1546t	30	2	0.087	0.091	0.0919	0.0843	0.0876	0.0948	0.0938	0.0967	0.1027	0.1447
singleton	Sudden	g1546t	60	2	0.0935	0.0961	0.0966	0.0888	0.0911	0.0987	0.096	0.0991	0.1047	0.1472
singleton	Sudden	g1546t	90	2	0.0981	0.1025	0.1022	0.0932	0.0946	0.1045	0.0998	0.1023	0.1076	0.1505
singleton	Sudden	g1546t	120	2	0.1058	0.1098	0.1115	0.0993	0.1007	0.1124	0.1048	0.1064	0.1118	0.1541
singleton	Sudden	g1546t	150	2	0.1164	0.1224	0.1231	0.1083	0.1089	0.1243	0.1134	0.1133	0.1179	0.1603
singleton	Sudden	g1546t	180	2	0.1281	0.1354	0.1333	0.1227	0.1222	0.1343	0.1254	0.1242	0.1278	0.1683
singleton	Sudden	g1546t	210	2	0.1393	0.1488	0.1471	0.1325	0.1302	0.1454	0.1328	0.1367	0.1416	0.1744
singleton	Sudden	g1546t	240	2	0.1542	0.1677	0.1579	0.1447	0.1411	0.1565	0.1407	0.1492	0.1548	0.185
singleton	Sudden	g1546t	270	2	0.1774	0.1886	0.1771	0.1589	0.1519	0.1796	0.1607	0.1628	0.169	0.1969
singleton	Sudden	g1546t	300	2	0.2058	0.2219	0.209	0.1851	0.1788	0.2065	0.1851	0.1788	0.1867	0.2172
singleton	Sudden	g1546t	330	2	0.2384	0.2609	0.2452	0.2187	0.2117	0.2408	0.2052	0.2021	0.21	0.239
singleton	Sudden	g1546t	360	2	0.2738	0.2898	0.2769	0.2511	0.2415	0.2707	0.2429	0.2305	0.2402	0.2619
singleton	Sudden	g1546t	390	2	0.283	0.2866	0.2766	0.2833	0.2812	0.2752	0.2749	0.2664	0.2717	0.2835
singleton	Sudden	g1546t	420	2	0.2812	0.2896	0.2777	0.2831	0.2887	0.2758	0.283	0.2785	0.285	0.2825
singleton	Sudden	g1546t	450	2	0.2848	0.2896	0.2778	0.2837	0.2887	0.2757	0.2802	0.2758	0.2846	0.2743
singleton	Sudden	g1546t	480	2	0.2852	0.2908	0.2757	0.2832	0.2886	0.2757	0.2815	0.2766	0.2863	0.273
singleton	Sudden	g1546t	510	2	0.2871	0.2892	0.2756	0.286	0.2851	0.2727	0.2802	0.2739	0.2821	0.273
singleton	Sudden	g1546t	540	2	0.2879	0.2893	0.2752	0.2821	0.2854	0.2716	0.2776	0.2722	0.2793	0.2697
singleton	Sudden	g1546t	570	2	0.2867	0.2822	0.275	0.2823	0.282	0.2715	0.2753	0.2724	0.2808	0.2701
singleton	Sudden	g1546t	600	2	0.286	0.2864	0.276	0.2788	0.2809	0.2709	0.276	0.2709	0.2792	0.2702
singleton	Sudden	g1546t	630	2	0.2892	0.285	0.2753	0.2799	0.2784	0.2695	0.2759	0.2668	0.2799	0.2675
singleton	Sudden	g1546t	660	2	0.2814	0.2854	0.2763	0.2771	0.277	0.2704	0.2729	0.2669	0.2794	0.2662
singleton	Sudden	g1546t	690	2	0.2808	0.2839	0.2767	0.2831	0.2774	0.27	0.2735	0.2613	0.28	0.2644
singleton	Sudden	g1546t	720	2	0.2867	0.2809	0.2748	0.2814	0.2778	0.2699	0.2718	0.2643	0.2795	0.263
singleton	Sudden	g1546t	750	2	0.2896	0.2819	0.2737	0.2822	0.276	0.27	0.2711	0.2638	0.2766	0.262
singleton	Sudden	g1546t	780	2	0.287	0.2761	0.2738	0.281	0.2738	0.2696	0.2694	0.2633	0.2761	0.2623
singleton	Sudden	g1546t	810	2	0.2868	0.2759	0.2712	0.2804	0.2734	0.2679	0.2697	0.2637	0.2721	0.2625
singleton	Sudden	g1546t	840	2	0.2794	0.2762	0.2712	0.2807	0.2713	0.2668	0.2683	0.2619	0.2701	0.2629
singleton	Sudden	g1546t	870	2	0.2839	0.2735	0.2714	0.2799	0.2701	0.2666	0.2669	0.2608	0.2708	0.2619
singleton	Sudden	g1546t	900	2	0.2821	0.2723	0.2708	0.2799	0.2673	0.2658	0.2676	0.258	0.267	0.2598
singleton	Sudden	g1546t	930	2	0.2825	0.2764	0.2722	0.2779	0.2671	0.264	0.2661	0.26	0.2647	0.2607
singleton	Sudden	g1546t	960	2	0.2804	0.2763	0.2701	0.2793	0.2651	0.2638	0.2655	0.2595	0.2648	0.2594
singleton	Sudden	g1546t	990	2	0.2767	0.2769	0.2648	0.2754	0.2639	0.2628	0.264	0.2595	0.2602	0.2585
singleton	Sudden	g1546t	1020	2	0.2751	0.2784	0.2687	0.2773	0.2571	0.2633	0.2619	0.2573	0.261	0.2586
singleton	Sudden	g1546t	1050	2	0.2727	0.2762	0.2627	0.276	0.2602	0.2622	0.2614	0.2563	0.2589	0.2581
singleton	Sudden	g1546t	1080	2	0.2701	0.277	0.2645	0.2751	0.2541	0.261	0.2599	0.2559	0.2572	0.2576
singleton	Sudden	g1546t	1110	2	0.2666	0.2778	0.2612	0.2732	0.2556	0.2608	0.2591	0.2557	0.256	0.2568
singleton	Sudden	g1546t	1140	2	0.266	0.2764	0.2607	0.2769	0.2538	0.2602	0.2594	0.2541	0.2576	0.2565
singleton	Sudden	g1546t	1170	2	0.2681	0.2762	0.2599	0.274	0.2542	0.2596	0.257	0.2522	0.2555	0.2553
singleton	Sudden	g1546t	1200	2	0.2671	0.276	0.2605	0.2751	0.2558	0.2585	0.2569	0.2501	0.2561	0.2557
singleton	Sudden	g1546t	1230	2	0.2678	0.2735	0.2598	0.2714	0.252	0.2575	0.2547	0.2518	0.2532	0.2556
singleton	Sudden	g1546t	1260	2	0.2689	0.275	0.258	0.2687	0.2538	0.2569	0.2534	0.2507	0.2538	0.2549
singleton	Sudden	g1546t	1290	2	0.2648	0.2726	0.2601	0.2684	0.2509	0.2564	0.2516	0.2484	0.2512	0.2545
singleton	Sudden	g1546t	1320	2	0.2649	0.2733	0.2608	0.2664	0.2523	0.256	0.2513	0.2491	0.2511	0.2543
singleton	Sudden	g1546t	1350	2	0.2632	0.2729	0.2584	0.2682	0.2556	0.255	0.2496	0.2483	0.2494	0.2543
singleton	Sudden	g1546t	1380	2	0.2639	0.272	0.2565	0.2731	0.2545	0.2543	0.2499	0.2473	0.2511	0.2542
singleton	Sudden	g1546t	1410	2	0.2616	0.2712	0.2579	0.2718	0.2538	0.2534	0.2485	0.2464	0.2485	0.2541
singleton	Sudden	g1546t	1440	2	0.2623	0.2709	0.2569	0.2726	0.2563	0.2524	0.2481	0.2466	0.2483	0.2547
singleton	Sudden	g1546t	0	3	0.0834	0.0879	0.0875	0.0872	0.0932	0.0916	0.092	0.0968	0.1009	0.1413
singleton	Sudden	g1546t	30	3	0.0858	0.088	0.09	0.0894	0.0959	0.0936	0.0928	0.0975	0.1031	0.145
singleton	Sudden	g1546t	60	3	0.0907	0.092	0.0934	0.091	0.0966	0.0965	0.0942	0.1004	0.1061	0.1448
singleton	Sudden	g1546t	90	3	0.0948	0.0975	0.0971	0.0966	0.1001	0.1002	0.097	0.1035	0.1092	0.1469
singleton	Sudden	g1546t	120	3	0.1006	0.1059	0.1029	0.1024	0.1086	0.1051	0.1008	0.1088	0.1146	0.1491
singleton	Sudden	g1546t	150	3	0.1099	0.1187	0.1128	0.1116	0.1176	0.1148	0.1065	0.116	0.1227	0.1523
singleton	Sudden	g1546t	180	3	0.124	0.1302	0.1276	0.1256	0.1283	0.1287	0.1157	0.1291	0.1346	0.1563
singleton	Sudden	g1546t	210	3	0.1365	0.1421	0.1389	0.1371	0.1409	0.1396	0.1293	0.1413	0.1498	0.163
singleton	Sudden	g1546t	240	3	0.1493	0.1603	0.1536	0.1478	0.1524	0.1522	0.1397	0.1561	0.165	0.1722
singleton	Sudden	g1546t	270	3	0.1646	0.1822	0.1755	0.1668	0.1698	0.1674	0.1537	0.1729	0.1825	0.181
singleton	Sudden	g1546t	300	3	0.1861	0.2124	0.2023	0.1936	0.1971	0.1917	0.1748	0.1961	0.2042	0.1932
singleton	Sudden	g1546t	330	3	0.2171	0.2399	0.224	0.2214	0.2295	0.2207	0.2024	0.2208	0.2287	0.2106
singleton	Sudden	g1546t	360	3	0.2549	0.272	0.2591	0.257	0.2631	0.2558	0.2273	0.258	0.2593	0.231
singleton	Sudden	g1546t	390	3	0.2856	0.2753	0.2883	0.2866	0.2852	0.2875	0.2631	0.2903	0.2865	0.251
singleton	Sudden	g1546t	420	3	0.2872	0.277	0.2878	0.2845	0.2834	0.2855	0.2809	0.2895	0.2855	0.2794
singleton	Sudden	g1546t	450	3	0.2897	0.2775	0.2876	0.2839	0.2832	0.2845	0.2828	0.2895	0.2833	0.3012
singleton	Sudden	g1546t	480	3	0.2898	0.276	0.2917	0.2835	0.2837	0.2871	0.2862	0.2876	0.2775	0.2977
singleton	Sudden	g1546t	510	3	0.2879	0.2735	0.288	0.2857	0.2818	0.2858	0.2841	0.2841	0.2782	0.2953
singleton	Sudden	g1546t	540	3	0.2895	0.2712	0.2861	0.2822	0.282	0.2829	0.282	0.2806	0.2726	0.2958
singleton	Sudden	g1546t	570	3	0.2781	0.2752	0.2867	0.2857	0.2777	0.2815	0.2783	0.2808	0.274	0.2946
singleton	Sudden	g1546t	600	3	0.2787	0.2778	0.2868	0.2866	0.2772	0.2823	0.2786	0.2759	0.2752	0.2952
singleton	Sudden	g1546t	630	3	0.2818	0.2696	0.2854	0.2854	0.2751	0.2768	0.2796	0.2753	0.2741	0.2945
singleton	Sudden	g1546t	660	3	0.2818	0.2651	0.281	0.2838	0.2754	0.2778	0.2766	0.2745	0.269	0.2925
singleton	Sudden	g1546t	690	3	0.2865	0.2734	0.2782	0.2775	0.2736	0.2774	0.2792	0.2704	0.2722	0.2935
singleton	Sudden	g1546t	720	3	0.288	0.2727	0.2865	0.2852	0.2771	0.2754	0.2748	0.271	0.2704	0.2946
singleton	Sudden	g1546t	750	3	0.2789	0.2712	0.2824	0.285	0.2725	0.2756	0.272	0.2732	0.2695	0.2945
singleton	Sudden	g1546t	780	3	0.2734	0.2738	0.2828	0.2832	0.2729	0.2778	0.2742	0.2769	0.2689	0.2929
singleton	Sudden	g1546t	810	3	0.28	0.2721	0.2833	0.2847	0.2772	0.2717	0.2752	0.2776	0.2711	0.2928
singleton	Sudden	g1546t	840	3	0.2815	0.2734	0.2807	0.2863	0.2723	0.2795	0.277	0.2737	0.2746	0.2928
singleton	Sudden	g1546t	870	3	0.2791	0.2645	0.2825	0.2814	0.2719	0.2721	0.2763	0.2777	0.2726	0.2927
singleton	Sudden	g1546t	900	3	0.2775	0.2651	0.2842	0.2836	0.2735	0.2771	0.2783	0.2743	0.2703	0.2924
singleton	Sudden	g1546t	930	3	0.2782	0.2578	0.2843	0.2823	0.2736	0.2758	0.2783	0.2755	0.2687	0.2923
singleton	Sudden	g1546t	960	3	0.2776	0.2642	0.2839	0.2789	0.2735	0.276	0.2745	0.2774	0.2685	0.2917
singleton	Sudden	g1546t	990	3	0.275	0.2638	0.2825	0.2776	0.2712	0.2748	0.2758	0.2782	0.2682	0.2922
singleton	Sudden	g1546t	1020	3	0.2737	0.2634	0.2821	0.2759	0.2715	0.273	0.2751	0.2786	0.2691	0.2911
singleton	Sudden	g1546t	1050	3	0.2722	0.2615	0.2796	0.2781	0.2609	0.274	0.2762	0.279	0.2696	0.2913
singleton	Sudden	g1546t	1080	3	0.2714	0.2629	0.2803	0.2753	0.2687	0.2724	0.2694	0.2772	0.2675	0.2913
singleton	Sudden	g1546t	1110	3	0.2711	0.2623	0.2798	0.2767	0.2695	0.2723	0.2695	0.28	0.2663	0.2912
singleton	Sudden	g1546t	1140	3	0.2721	0.2621	0.2759	0.2754	0.27	0.2761	0.2736	0.2841	0.2651	0.2914
singleton	Sudden	g1546t	1170	3	0.2704	0.2626	0.2779	0.2737	0.2683	0.2729	0.2774	0.281	0.2649	0.2904
singleton	Sudden	g1546t	1200	3	0.2686	0.265	0.2743	0.2727	0.2691	0.2727	0.2775	0.2821	0.2645	0.2904
singleton	Sudden	g1546t	1230	3	0.268	0.2651	0.2737	0.2731	0.2686	0.2739	0.2744	0.283	0.2642	0.29
singleton	Sudden	g1546t	1260	3	0.2705	0.2621	0.2738	0.2729	0.2681	0.2721	0.2826	0.2813	0.2628	0.2901
singleton	Sudden	g1546t	1290	3	0.2698	0.2608	0.2749	0.27	0.2682	0.2695	0.279	0.2816	0.2627	0.2895
singleton	Sudden	g1546t	1320	3	0.2665	0.2641	0.2733	0.2738	0.2692	0.2733	0.2872	0.2837	0.2622	0.2897
singleton	Sudden	g1546t	1350	3	0.268	0.2655	0.2726	0.2724	0.2678	0.2719	0.2885	0.2842	0.2621	0.2894
singleton	Sudden	g1546t	1380	3	0.2687	0.2646	0.2717	0.2717	0.2677	0.2721	0.2881	0.2886	0.2622	0.2888
singleton	Sudden	g1546t	1410	3	0.2666	0.2636	0.2706	0.2724	0.2681	0.2735	0.2956	0.2889	0.2612	0.2891
singleton	Sudden	g1546t	1440	3	0.2572	0.264	0.2721	0.2696	0.2631	0.269	0.299	0.2879	0.2614	0.2889
singleton	Sudden	g1546t	0	4	0.0838	0.0867	0.084	0.087	0.0877	0.0928	0.0922	0.0928	0.0982	0.1363
singleton	Sudden	g1546t	30	4	0.0858	0.0888	0.0856	0.0928	0.0895	0.0915	0.0933	0.0929	0.0991	0.1369
singleton	Sudden	g1546t	60	4	0.0871	0.0927	0.0889	0.0937	0.093	0.0931	0.0949	0.0954	0.0999	0.1394
singleton	Sudden	g1546t	90	4	0.0916	0.0984	0.0937	0.0977	0.0982	0.0976	0.0967	0.0981	0.1011	0.1409
singleton	Sudden	g1546t	120	4	0.0972	0.1082	0.1008	0.1055	0.1062	0.1028	0.1	0.1005	0.1026	0.1428
singleton	Sudden	g1546t	150	4	0.1047	0.1197	0.112	0.1165	0.1168	0.109	0.1053	0.1041	0.1048	0.1444
singleton	Sudden	g1546t	180	4	0.1155	0.1306	0.1256	0.1281	0.1266	0.1203	0.1111	0.1111	0.1083	0.1465
singleton	Sudden	g1546t	210	4	0.1267	0.1451	0.1383	0.1394	0.1378	0.127	0.121	0.121	0.1136	0.1492
singleton	Sudden	g1546t	240	4	0.1409	0.1646	0.1534	0.1583	0.1513	0.1413	0.128	0.1352	0.1217	0.1522
singleton	Sudden	g1546t	270	4	0.1579	0.1911	0.1674	0.1756	0.1696	0.1536	0.1397	0.1447	0.1344	0.1571
singleton	Sudden	g1546t	300	4	0.1832	0.2124	0.1974	0.2035	0.1937	0.1735	0.1549	0.1602	0.1477	0.1642
singleton	Sudden	g1546t	330	4	0.215	0.2426	0.2278	0.2351	0.2265	0.2004	0.173	0.1761	0.1624	0.1747
singleton	Sudden	g1546t	360	4	0.2461	0.2786	0.2648	0.2719	0.2649	0.2349	0.1964	0.2011	0.1813	0.1842
singleton	Sudden	g1546t	390	4	0.2837	0.2824	0.283	0.2798	0.2794	0.2709	0.2243	0.229	0.2058	0.1953
singleton	Sudden	g1546t	420	4	0.2952	0.2852	0.284	0.2833	0.2797	0.2862	0.2481	0.2646	0.2355	0.2081
singleton	Sudden	g1546t	450	4	0.2952	0.2866	0.2862	0.2821	0.2795	0.2843	0.2755	0.2921	0.2716	0.2229
singleton	Sudden	g1546t	480	4	0.2986	0.2863	0.2865	0.2817	0.2793	0.2837	0.2788	0.29	0.2976	0.2376
singleton	Sudden	g1546t	510	4	0.2963	0.2872	0.2868	0.2811	0.2776	0.2828	0.2805	0.2888	0.298	0.2612
singleton	Sudden	g1546t	540	4	0.2914	0.2868	0.2856	0.2814	0.2773	0.2828	0.2803	0.2876	0.2949	0.2709
singleton	Sudden	g1546t	570	4	0.2917	0.2885	0.2865	0.2821	0.2746	0.2823	0.2826	0.2848	0.2952	0.2695
singleton	Sudden	g1546t	600	4	0.2943	0.2886	0.2862	0.2825	0.2725	0.281	0.2806	0.2819	0.2949	0.2693
singleton	Sudden	g1546t	630	4	0.29	0.2888	0.2851	0.2827	0.272	0.2796	0.2769	0.2799	0.2886	0.2668
singleton	Sudden	g1546t	660	4	0.292	0.2894	0.2769	0.2822	0.2706	0.2786	0.2752	0.2774	0.2868	0.2665
singleton	Sudden	g1546t	690	4	0.2892	0.2896	0.2816	0.2805	0.2703	0.2785	0.2725	0.2764	0.2842	0.2643
singleton	Sudden	g1546t	720	4	0.2902	0.2852	0.2841	0.2766	0.2696	0.2779	0.2701	0.2687	0.2847	0.2628
singleton	Sudden	g1546t	750	4	0.2847	0.2821	0.2835	0.2762	0.2689	0.2782	0.2716	0.2735	0.2828	0.2611
singleton	Sudden	g1546t	780	4	0.2805	0.2795	0.2839	0.2811	0.2683	0.2774	0.2681	0.2704	0.281	0.2592
singleton	Sudden	g1546t	810	4	0.2825	0.2826	0.2823	0.28	0.2696	0.2774	0.2672	0.2711	0.2802	0.2576
singleton	Sudden	g1546t	840	4	0.2882	0.2874	0.2714	0.2791	0.2688	0.277	0.2674	0.2719	0.2753	0.2562
singleton	Sudden	g1546t	870	4	0.2801	0.2851	0.2818	0.2786	0.2694	0.2767	0.2637	0.2694	0.2694	0.254
singleton	Sudden	g1546t	900	4	0.2858	0.2842	0.2805	0.2795	0.2689	0.2764	0.2639	0.2716	0.2691	0.2525
singleton	Sudden	g1546t	930	4	0.2889	0.2909	0.2794	0.2748	0.2674	0.2753	0.2647	0.2701	0.2694	0.2515
singleton	Sudden	g1546t	960	4	0.2856	0.2905	0.2783	0.2775	0.2674	0.276	0.2628	0.2713	0.2676	0.2507
singleton	Sudden	g1546t	990	4	0.2838	0.2853	0.2788	0.2754	0.2654	0.2738	0.2624	0.2707	0.269	0.2497
singleton	Sudden	g1546t	1020	4	0.2819	0.2892	0.2782	0.2729	0.2656	0.2732	0.263	0.2718	0.2655	0.2484
singleton	Sudden	g1546t	1050	4	0.2805	0.2851	0.2773	0.2736	0.2638	0.2732	0.2598	0.272	0.2643	0.2481
singleton	Sudden	g1546t	1080	4	0.2788	0.285	0.2773	0.2754	0.2649	0.2733	0.2597	0.2751	0.2653	0.2471
singleton	Sudden	g1546t	1110	4	0.278	0.2833	0.276	0.2712	0.264	0.2727	0.2588	0.277	0.2625	0.2458
singleton	Sudden	g1546t	1140	4	0.2755	0.2815	0.2748	0.2751	0.2624	0.2716	0.2593	0.2764	0.2622	0.2443
singleton	Sudden	g1546t	1170	4	0.2763	0.2799	0.2755	0.2728	0.2618	0.2718	0.2607	0.2698	0.2611	0.2434
singleton	Sudden	g1546t	1200	4	0.2742	0.282	0.2757	0.2739	0.2605	0.2719	0.2609	0.2705	0.2588	0.2428
singleton	Sudden	g1546t	1230	4	0.2727	0.2801	0.2744	0.2733	0.262	0.2725	0.2598	0.267	0.2583	0.2417
singleton	Sudden	g1546t	1260	4	0.2721	0.2803	0.2742	0.273	0.2636	0.272	0.2623	0.2664	0.2574	0.2409
singleton	Sudden	g1546t	1290	4	0.2706	0.2778	0.2734	0.2727	0.2609	0.2709	0.2696	0.2697	0.2528	0.2401
singleton	Sudden	g1546t	1320	4	0.2688	0.276	0.2734	0.2725	0.2611	0.2702	0.2746	0.2707	0.2556	0.2392
singleton	Sudden	g1546t	1350	4	0.2677	0.2785	0.2695	0.2723	0.2602	0.2681	0.275	0.2759	0.2528	0.238
singleton	Sudden	g1546t	1380	4	0.2675	0.2782	0.2728	0.2717	0.2589	0.2697	0.2793	0.2765	0.2532	0.2375
singleton	Sudden	g1546t	1410	4	0.2665	0.2755	0.2718	0.2732	0.2598	0.2689	0.2838	0.2816	0.2489	0.2369
singleton	Sudden	g1546t	1440	4	0.2648	0.277	0.2708	0.2723	0.2565	0.2682	0.286	0.2785	0.2484	0.2358
singleton	Sudden	g1546t.anc	0	1	0.0844	0.0846	0.087	0.0863	0.0871	0.0911	0.0919	0.1046	0.1028	0.1417
singleton	Sudden	g1546t.anc	30	1	0.0896	0.0889	0.0876	0.0902	0.0893	0.0932	0.094	0.1048	0.1041	0.1441
singleton	Sudden	g1546t.anc	60	1	0.0928	0.0917	0.0923	0.0939	0.0915	0.0942	0.0944	0.1049	0.1033	0.1451
singleton	Sudden	g1546t.anc	90	1	0.0974	0.0959	0.0975	0.0968	0.0944	0.0953	0.0938	0.1047	0.1028	0.1466
singleton	Sudden	g1546t.anc	120	1	0.104	0.1019	0.1033	0.1022	0.0983	0.0944	0.0933	0.1046	0.1026	0.1476
singleton	Sudden	g1546t.anc	150	1	0.1143	0.1128	0.1142	0.1107	0.1017	0.0933	0.093	0.1045	0.1022	0.1488
singleton	Sudden	g1546t.anc	180	1	0.1313	0.1292	0.1299	0.1238	0.1043	0.0926	0.0927	0.1041	0.1019	0.1499
singleton	Sudden	g1546t.anc	210	1	0.1432	0.1435	0.14	0.1376	0.1061	0.092	0.0925	0.1039	0.1017	0.1513
singleton	Sudden	g1546t.anc	240	1	0.1537	0.1591	0.1567	0.153	0.1068	0.0916	0.0922	0.1037	0.1014	0.152
singleton	Sudden	g1546t.anc	270	1	0.171	0.1794	0.1783	0.1697	0.1069	0.0913	0.0921	0.1034	0.101	0.1533
singleton	Sudden	g1546t.anc	300	1	0.1933	0.2024	0.2022	0.19	0.1067	0.0909	0.0919	0.1032	0.1011	0.1543
singleton	Sudden	g1546t.anc	330	1	0.2253	0.2365	0.2335	0.2163	0.1054	0.0906	0.0917	0.103	0.1008	0.1554
singleton	Sudden	g1546t.anc	360	1	0.269	0.2758	0.2686	0.2524	0.1048	0.0904	0.0915	0.103	0.101	0.1564
singleton	Sudden	g1546t.anc	390	1	0.3112	0.3075	0.2952	0.2909	0.104	0.0902	0.0914	0.1029	0.101	0.1576
singleton	Sudden	g1546t.anc	420	1	0.306	0.2994	0.2891	0.2997	0.1036	0.09	0.0912	0.1028	0.1013	0.1586
singleton	Sudden	g1546t.anc	450	1	0.2991	0.2967	0.2844	0.2926	0.1032	0.0897	0.091	0.1027	0.1012	0.1594
singleton	Sudden	g1546t.anc	480	1	0.2952	0.2932	0.2797	0.2914	0.1031	0.0895	0.0908	0.103	0.1014	0.1603
singleton	Sudden	g1546t.anc	510	1	0.29	0.2879	0.2772	0.2866	0.1029	0.0894	0.0908	0.103	0.1016	0.1613
singleton	Sudden	g1546t.anc	540	1	0.284	0.2826	0.2701	0.2805	0.1027	0.0891	0.0907	0.1031	0.1017	0.162
singleton	Sudden	g1546t.anc	570	1	0.2777	0.2766	0.2661	0.2792	0.1025	0.0888	0.0907	0.1032	0.1019	0.1629
singleton	Sudden	g1546t.anc	600	1	0.2793	0.271	0.2628	0.2738	0.1023	0.0883	0.0907	0.1033	0.1018	0.1636
singleton	Sudden	g1546t.anc	630	1	0.2751	0.2703	0.2591	0.2694	0.102	0.0881	0.0907	0.1034	0.1021	0.1647
singleton	Sudden	g1546t.anc	660	1	0.2706	0.2666	0.254	0.2669	0.1017	0.0879	0.0907	0.1035	0.1021	0.1651
singleton	Sudden	g1546t.anc	690	1	0.2662	0.2622	0.2515	0.2645	0.1017	0.0877	0.0907	0.1035	0.1024	0.1658
singleton	Sudden	g1546t.anc	720	1	0.2679	0.2593	0.2524	0.2637	0.1012	0.0876	0.0909	0.1038	0.1025	0.1666
singleton	Sudden	g1546t.anc	750	1	0.2632	0.2564	0.2501	0.263	0.101	0.0874	0.0908	0.1038	0.1024	0.1671
singleton	Sudden	g1546t.anc	780	1	0.2584	0.254	0.2497	0.261	0.1008	0.0873	0.0909	0.1041	0.1028	0.168
singleton	Sudden	g1546t.anc	810	1	0.2508	0.2533	0.2471	0.2563	0.1008	0.0872	0.091	0.1042	0.1027	0.1686
singleton	Sudden	g1546t.anc	840	1	0.2543	0.2492	0.2407	0.2537	0.1004	0.087	0.0909	0.1042	0.1029	0.1692
singleton	Sudden	g1546t.anc	870	1	0.2457	0.2499	0.2426	0.2498	0.1002	0.0868	0.091	0.1043	0.103	0.1696
singleton	Sudden	g1546t.anc	900	1	0.2502	0.2492	0.2421	0.2424	0.1002	0.0868	0.0913	0.1046	0.1033	0.1707
singleton	Sudden	g1546t.anc	930	1	0.2474	0.2437	0.2381	0.2427	0.0998	0.0865	0.0912	0.1046	0.1034	0.171
singleton	Sudden	g1546t.anc	960	1	0.2452	0.2382	0.2353	0.2386	0.0996	0.0865	0.0912	0.1046	0.1034	0.1716
singleton	Sudden	g1546t.anc	990	1	0.2412	0.239	0.2307	0.2426	0.0994	0.0865	0.0912	0.1047	0.1036	0.1724
singleton	Sudden	g1546t.anc	1020	1	0.2417	0.2381	0.2316	0.2441	0.0996	0.0864	0.0916	0.105	0.1037	0.1727
singleton	Sudden	g1546t.anc	1050	1	0.2398	0.2371	0.2286	0.2442	0.0993	0.0863	0.0916	0.1052	0.1038	0.1731
singleton	Sudden	g1546t.anc	1080	1	0.2385	0.2345	0.2261	0.2418	0.0994	0.0863	0.0916	0.1052	0.1039	0.1737
singleton	Sudden	g1546t.anc	1110	1	0.2352	0.2334	0.2236	0.2386	0.0992	0.0861	0.0916	0.1052	0.104	0.1743
singleton	Sudden	g1546t.anc	1140	1	0.2328	0.23	0.2213	0.2377	0.0993	0.0861	0.0918	0.1055	0.1043	0.175
singleton	Sudden	g1546t.anc	1170	1	0.231	0.2291	0.2194	0.2359	0.0995	0.0861	0.0919	0.1054	0.1043	0.1753
singleton	Sudden	g1546t.anc	1200	1	0.2304	0.2285	0.2211	0.2363	0.0997	0.086	0.092	0.1057	0.1045	0.1758
singleton	Sudden	g1546t.anc	1230	1	0.2272	0.2318	0.2179	0.2392	0.1002	0.086	0.092	0.1058	0.1046	0.1765
singleton	Sudden	g1546t.anc	1260	1	0.2278	0.2333	0.2181	0.2429	0.1005	0.0858	0.092	0.1059	0.1046	0.1767
singleton	Sudden	g1546t.anc	1290	1	0.2298	0.2351	0.2128	0.2476	0.1025	0.0859	0.0922	0.1061	0.1048	0.1776
singleton	Sudden	g1546t.anc	1320	1	0.2253	0.2394	0.218	0.2512	0.1036	0.0859	0.0923	0.1061	0.1049	0.1784
singleton	Sudden	g1546t.anc	1350	1	0.2264	0.24	0.2214	0.2575	0.1054	0.0859	0.0923	0.1062	0.1051	0.1786
singleton	Sudden	g1546t.anc	1380	1	0.2245	0.2402	0.2231	0.262	0.1076	0.0858	0.0923	0.1063	0.1052	0.1792
singleton	Sudden	g1546t.anc	1410	1	0.2256	0.237	0.226	0.2636	0.1107	0.0857	0.0924	0.1063	0.1053	0.1795
singleton	Sudden	g1546t.anc	1440	1	0.2252	0.2395	0.2313	0.2683	0.1153	0.0857	0.0926	0.1065	0.1055	0.1802
singleton	Sudden	g1546t.anc	0	2	0.0862	0.0873	0.0936	0.0833	0.0944	0.0933	0.0956	0.096	0.1004	0.1419
singleton	Sudden	g1546t.anc	30	2	0.087	0.0878	0.0906	0.088	0.0949	0.0928	0.0949	0.0981	0.1038	0.1439
singleton	Sudden	g1546t.anc	60	2	0.0886	0.0905	0.0929	0.091	0.0989	0.0948	0.0962	0.0981	0.1037	0.1463
singleton	Sudden	g1546t.anc	90	2	0.0907	0.0947	0.0973	0.0919	0.1037	0.0954	0.0964	0.0976	0.1029	0.1475
singleton	Sudden	g1546t.anc	120	2	0.0955	0.0995	0.1055	0.0977	0.1039	0.0953	0.0956	0.0975	0.1023	0.1484
singleton	Sudden	g1546t.anc	150	2	0.1022	0.1082	0.1147	0.1051	0.1075	0.0943	0.0954	0.0975	0.1019	0.1492
singleton	Sudden	g1546t.anc	180	2	0.1124	0.1215	0.129	0.1176	0.11	0.0931	0.0948	0.0973	0.1013	0.1502
singleton	Sudden	g1546t.anc	210	2	0.128	0.1344	0.142	0.1323	0.1111	0.0928	0.0945	0.0975	0.1009	0.151
singleton	Sudden	g1546t.anc	240	2	0.1417	0.1475	0.159	0.1437	0.1116	0.0923	0.0943	0.0973	0.1008	0.1518
singleton	Sudden	g1546t.anc	270	2	0.1544	0.1659	0.178	0.1597	0.1129	0.0919	0.0938	0.0972	0.1006	0.1527
singleton	Sudden	g1546t.anc	300	2	0.1727	0.1886	0.2038	0.1811	0.111	0.0916	0.0935	0.0971	0.1003	0.1536
singleton	Sudden	g1546t.anc	330	2	0.1974	0.217	0.2323	0.2061	0.1101	0.0914	0.0933	0.0971	0.1001	0.1545
singleton	Sudden	g1546t.anc	360	2	0.2262	0.2476	0.2634	0.2359	0.1118	0.0911	0.093	0.097	0.1001	0.1552
singleton	Sudden	g1546t.anc	390	2	0.2542	0.2816	0.2839	0.27	0.11	0.0908	0.0926	0.097	0.1001	0.1561
singleton	Sudden	g1546t.anc	420	2	0.2814	0.2788	0.2808	0.284	0.1114	0.0908	0.0924	0.0971	0.1001	0.1569
singleton	Sudden	g1546t.anc	450	2	0.2776	0.2771	0.279	0.2798	0.111	0.0905	0.0923	0.097	0.1001	0.1575
singleton	Sudden	g1546t.anc	480	2	0.2796	0.2711	0.2664	0.2757	0.1104	0.0902	0.0919	0.097	0.1	0.1583
singleton	Sudden	g1546t.anc	510	2	0.2781	0.2683	0.2678	0.2732	0.1099	0.09	0.0918	0.0972	0.1004	0.1592
singleton	Sudden	g1546t.anc	540	2	0.2749	0.2689	0.264	0.268	0.1095	0.0898	0.0916	0.0973	0.1004	0.1599
singleton	Sudden	g1546t.anc	570	2	0.2756	0.26	0.2616	0.2634	0.1091	0.0896	0.0917	0.0974	0.1007	0.1605
singleton	Sudden	g1546t.anc	600	2	0.2726	0.2557	0.2593	0.2591	0.1089	0.0894	0.0917	0.0975	0.1007	0.1613
singleton	Sudden	g1546t.anc	630	2	0.2675	0.2585	0.2557	0.2543	0.1086	0.0898	0.0916	0.0975	0.1009	0.1619
singleton	Sudden	g1546t.anc	660	2	0.263	0.2534	0.2533	0.2535	0.1086	0.0893	0.0917	0.0978	0.1011	0.1626
singleton	Sudden	g1546t.anc	690	2	0.2623	0.2492	0.2538	0.2484	0.1083	0.0895	0.0917	0.0979	0.1012	0.1631
singleton	Sudden	g1546t.anc	720	2	0.2616	0.2578	0.2475	0.2476	0.108	0.089	0.0917	0.098	0.1013	0.1636
singleton	Sudden	g1546t.anc	750	2	0.2618	0.242	0.2478	0.2464	0.1077	0.0888	0.0917	0.0981	0.1012	0.1643
singleton	Sudden	g1546t.anc	780	2	0.2623	0.2471	0.241	0.244	0.1072	0.0887	0.0917	0.0981	0.1015	0.1648
singleton	Sudden	g1546t.anc	810	2	0.2576	0.2422	0.243	0.2404	0.107	0.0885	0.0918	0.0984	0.1014	0.1652
singleton	Sudden	g1546t.anc	840	2	0.2588	0.2445	0.2371	0.2366	0.1071	0.0885	0.0918	0.0985	0.1017	0.1659
singleton	Sudden	g1546t.anc	870	2	0.2537	0.2449	0.2349	0.2365	0.1067	0.0884	0.092	0.0987	0.1019	0.1663
singleton	Sudden	g1546t.anc	900	2	0.2579	0.2421	0.2335	0.2361	0.1064	0.0882	0.0918	0.0988	0.1019	0.1668
singleton	Sudden	g1546t.anc	930	2	0.2555	0.2378	0.2317	0.2311	0.1062	0.0879	0.0921	0.0988	0.102	0.1672
singleton	Sudden	g1546t.anc	960	2	0.2547	0.2356	0.2326	0.2304	0.1063	0.0879	0.0921	0.0991	0.1022	0.1679
singleton	Sudden	g1546t.anc	990	2	0.2545	0.2348	0.2309	0.2287	0.1062	0.0877	0.0922	0.0992	0.1022	0.1682
singleton	Sudden	g1546t.anc	1020	2	0.255	0.2311	0.2278	0.2279	0.106	0.0878	0.0923	0.0992	0.1024	0.1686
singleton	Sudden	g1546t.anc	1050	2	0.2568	0.2329	0.2226	0.2225	0.1059	0.0876	0.0924	0.0994	0.1024	0.1691
singleton	Sudden	g1546t.anc	1080	2	0.2571	0.2298	0.2249	0.2196	0.1055	0.0875	0.0923	0.0995	0.1025	0.1695
singleton	Sudden	g1546t.anc	1110	2	0.2553	0.2307	0.2145	0.2226	0.1056	0.0875	0.0925	0.0996	0.1026	0.1698
singleton	Sudden	g1546t.anc	1140	2	0.2559	0.232	0.2174	0.22	0.1054	0.0875	0.0926	0.0999	0.1029	0.1704
singleton	Sudden	g1546t.anc	1170	2	0.2535	0.2302	0.2182	0.2174	0.1056	0.0873	0.0926	0.0998	0.1028	0.1706
singleton	Sudden	g1546t.anc	1200	2	0.2544	0.2276	0.2189	0.2191	0.1053	0.0873	0.0927	0.0999	0.103	0.1711
singleton	Sudden	g1546t.anc	1230	2	0.2569	0.2252	0.2153	0.2145	0.1054	0.0872	0.0928	0.1001	0.1032	0.1715
singleton	Sudden	g1546t.anc	1260	2	0.2587	0.2251	0.2172	0.212	0.1053	0.0871	0.0928	0.1001	0.1031	0.1718
singleton	Sudden	g1546t.anc	1290	2	0.2627	0.2254	0.2152	0.2123	0.1057	0.0871	0.0929	0.1003	0.1034	0.1723
singleton	Sudden	g1546t.anc	1320	2	0.2684	0.2254	0.2125	0.2146	0.106	0.0872	0.0931	0.1005	0.1033	0.1726
singleton	Sudden	g1546t.anc	1350	2	0.2719	0.226	0.2106	0.2124	0.1066	0.087	0.0932	0.1005	0.1035	0.1729
singleton	Sudden	g1546t.anc	1380	2	0.2786	0.2252	0.2134	0.208	0.1078	0.0872	0.0933	0.1006	0.1037	0.1733
singleton	Sudden	g1546t.anc	1410	2	0.2827	0.2237	0.2071	0.2051	0.1087	0.0871	0.0933	0.1007	0.1038	0.1736
singleton	Sudden	g1546t.anc	1440	2	0.2781	0.2247	0.2076	0.2047	0.1099	0.087	0.0934	0.1008	0.1038	0.1739
singleton	Sudden	g1546t.anc	0	3	0.0843	0.0845	0.0823	0.0824	0.0856	0.0906	0.0919	0.0934	0.1004	0.1377
singleton	Sudden	g1546t.anc	30	3	0.0878	0.0888	0.0842	0.088	0.0863	0.0919	0.0944	0.0963	0.1006	0.14
singleton	Sudden	g1546t.anc	60	3	0.0904	0.0926	0.0889	0.089	0.0888	0.0936	0.095	0.0972	0.1004	0.1422
singleton	Sudden	g1546t.anc	90	3	0.0949	0.0984	0.0926	0.0943	0.0911	0.0944	0.0944	0.0971	0.1003	0.1437
singleton	Sudden	g1546t.anc	120	3	0.101	0.1061	0.0984	0.1016	0.094	0.0938	0.0936	0.0969	0.1	0.1451
singleton	Sudden	g1546t.anc	150	3	0.1114	0.1194	0.1095	0.1111	0.0959	0.0926	0.0929	0.0964	0.0998	0.1459
singleton	Sudden	g1546t.anc	180	3	0.1238	0.1308	0.122	0.1246	0.0978	0.0917	0.0925	0.0961	0.0996	0.1473
singleton	Sudden	g1546t.anc	210	3	0.1353	0.1453	0.1346	0.1355	0.0988	0.0911	0.0921	0.0957	0.0993	0.1481
singleton	Sudden	g1546t.anc	240	3	0.1531	0.1657	0.1501	0.1512	0.0992	0.0906	0.0917	0.0952	0.0993	0.1493
singleton	Sudden	g1546t.anc	270	3	0.1708	0.1886	0.1714	0.1726	0.0995	0.0903	0.0912	0.0948	0.0991	0.1503
singleton	Sudden	g1546t.anc	300	3	0.1962	0.2235	0.1982	0.1953	0.0996	0.0898	0.0908	0.0943	0.0991	0.1516
singleton	Sudden	g1546t.anc	330	3	0.233	0.2582	0.2248	0.2251	0.0996	0.0897	0.0904	0.0941	0.0992	0.1523
singleton	Sudden	g1546t.anc	360	3	0.2758	0.2969	0.2679	0.2551	0.0987	0.0893	0.09	0.0939	0.0992	0.1533
singleton	Sudden	g1546t.anc	390	3	0.2906	0.2955	0.29	0.2961	0.0983	0.089	0.0897	0.0939	0.0993	0.1543
singleton	Sudden	g1546t.anc	420	3	0.283	0.2933	0.2861	0.2906	0.0983	0.0888	0.0895	0.0938	0.0995	0.1554
singleton	Sudden	g1546t.anc	450	3	0.2797	0.2924	0.2822	0.2858	0.098	0.0886	0.0891	0.0939	0.0995	0.156
singleton	Sudden	g1546t.anc	480	3	0.2779	0.2873	0.2793	0.2838	0.0976	0.0883	0.0889	0.0938	0.0996	0.1572
singleton	Sudden	g1546t.anc	510	3	0.2691	0.2869	0.2757	0.2794	0.0973	0.088	0.0887	0.0939	0.0997	0.1579
singleton	Sudden	g1546t.anc	540	3	0.2708	0.2853	0.2743	0.2771	0.0973	0.0879	0.0888	0.0941	0.0998	0.1588
singleton	Sudden	g1546t.anc	570	3	0.272	0.283	0.2705	0.2745	0.0972	0.0878	0.0886	0.0943	0.1	0.1596
singleton	Sudden	g1546t.anc	600	3	0.2668	0.2799	0.2682	0.2719	0.0968	0.0875	0.0885	0.0943	0.1002	0.1604
singleton	Sudden	g1546t.anc	630	3	0.2636	0.2767	0.2658	0.2698	0.0964	0.0875	0.0886	0.0945	0.1004	0.1611
singleton	Sudden	g1546t.anc	660	3	0.2596	0.2743	0.2613	0.2667	0.0961	0.0872	0.0886	0.0946	0.1005	0.1619
singleton	Sudden	g1546t.anc	690	3	0.2607	0.2717	0.2574	0.2636	0.0961	0.0871	0.0886	0.0948	0.1007	0.1626
singleton	Sudden	g1546t.anc	720	3	0.26	0.2704	0.2573	0.2637	0.0955	0.0868	0.0885	0.0949	0.1007	0.1632
singleton	Sudden	g1546t.anc	750	3	0.2637	0.2708	0.2578	0.2631	0.0951	0.0867	0.0887	0.095	0.101	0.164
singleton	Sudden	g1546t.anc	780	3	0.2615	0.2702	0.2579	0.2639	0.0949	0.0866	0.0887	0.0953	0.101	0.1646
singleton	Sudden	g1546t.anc	810	3	0.2549	0.2675	0.2532	0.2638	0.095	0.0865	0.0888	0.0955	0.1011	0.1652
singleton	Sudden	g1546t.anc	840	3	0.2575	0.2667	0.2565	0.2634	0.0945	0.0863	0.0888	0.0956	0.1013	0.1659
singleton	Sudden	g1546t.anc	870	3	0.2625	0.2677	0.2568	0.2653	0.0944	0.0861	0.0887	0.0957	0.1014	0.1665
singleton	Sudden	g1546t.anc	900	3	0.2543	0.2634	0.2562	0.2662	0.0943	0.086	0.0889	0.0959	0.1016	0.167
singleton	Sudden	g1546t.anc	930	3	0.2533	0.2585	0.2559	0.2668	0.0942	0.0858	0.089	0.096	0.1017	0.1676
singleton	Sudden	g1546t.anc	960	3	0.2498	0.2602	0.2504	0.2691	0.094	0.0857	0.089	0.0962	0.1019	0.1682
singleton	Sudden	g1546t.anc	990	3	0.2511	0.2625	0.2511	0.274	0.094	0.0858	0.089	0.0963	0.1019	0.1687
singleton	Sudden	g1546t.anc	1020	3	0.2511	0.263	0.2491	0.2772	0.0939	0.0856	0.0891	0.0965	0.1022	0.1692
singleton	Sudden	g1546t.anc	1050	3	0.2498	0.2664	0.2484	0.2867	0.0937	0.0854	0.0892	0.0966	0.1021	0.1698
singleton	Sudden	g1546t.anc	1080	3	0.2506	0.2725	0.2525	0.293	0.0937	0.0854	0.0893	0.0968	0.1025	0.1703
singleton	Sudden	g1546t.anc	1110	3	0.2396	0.2753	0.2578	0.3003	0.0936	0.0853	0.0893	0.097	0.1025	0.171
singleton	Sudden	g1546t.anc	1140	3	0.2464	0.2732	0.261	0.3005	0.0935	0.0852	0.0894	0.097	0.1027	0.1713
singleton	Sudden	g1546t.anc	1170	3	0.2415	0.2742	0.2654	0.3123	0.0934	0.085	0.0893	0.0972	0.1026	0.1718
singleton	Sudden	g1546t.anc	1200	3	0.2378	0.2775	0.2703	0.3162	0.0936	0.0851	0.0896	0.0974	0.103	0.1724
singleton	Sudden	g1546t.anc	1230	3	0.2363	0.2797	0.2743	0.3242	0.0935	0.0851	0.0897	0.0974	0.1029	0.1728
singleton	Sudden	g1546t.anc	1260	3	0.2414	0.2866	0.2778	0.3316	0.0933	0.085	0.0897	0.0976	0.1032	0.1734
singleton	Sudden	g1546t.anc	1290	3	0.2478	0.2864	0.2737	0.331	0.0934	0.0849	0.0898	0.0977	0.1031	0.1739
singleton	Sudden	g1546t.anc	1320	3	0.2442	0.2926	0.273	0.3308	0.0934	0.0848	0.0899	0.0978	0.1034	0.1744
singleton	Sudden	g1546t.anc	1350	3	0.2379	0.3016	0.2735	0.3301	0.0936	0.0848	0.09	0.098	0.1035	0.1749
singleton	Sudden	g1546t.anc	1380	3	0.2443	0.309	0.2728	0.3263	0.0937	0.0847	0.0901	0.0981	0.1036	0.1754
singleton	Sudden	g1546t.anc	1410	3	0.2477	0.3222	0.271	0.327	0.0938	0.0848	0.0901	0.0983	0.1038	0.1758
singleton	Sudden	g1546t.anc	1440	3	0.2547	0.3144	0.2718	0.3235	0.0936	0.0846	0.0902	0.0983	0.1039	0.1761
singleton	Sudden	g1546t.anc	0	4	0.0822	0.1001	0.0811	0.084	0.0868	0.0917	0.0901	0.0936	0.0976	0.1368
singleton	Sudden	g1546t.anc	30	4	0.0884	0.1057	0.0837	0.0853	0.0885	0.0894	0.0911	0.0939	0.098	0.1372
singleton	Sudden	g1546t.anc	60	4	0.0912	0.1082	0.087	0.0874	0.0888	0.0907	0.0907	0.0936	0.098	0.139
singleton	Sudden	g1546t.anc	90	4	0.0927	0.109	0.0914	0.0918	0.0903	0.0927	0.0903	0.0935	0.0979	0.1401
singleton	Sudden	g1546t.anc	120	4	0.0982	0.1124	0.0972	0.0989	0.0917	0.0913	0.0898	0.0933	0.0978	0.1412
singleton	Sudden	g1546t.anc	150	4	0.1068	0.1186	0.1058	0.1075	0.0942	0.0908	0.0897	0.0931	0.0977	0.1426
singleton	Sudden	g1546t.anc	180	4	0.1187	0.1292	0.1198	0.1216	0.0952	0.0983	0.0895	0.0929	0.0978	0.1439
singleton	Sudden	g1546t.anc	210	4	0.129	0.1418	0.1281	0.133	0.0966	0.0964	0.0892	0.0924	0.0974	0.145
singleton	Sudden	g1546t.anc	240	4	0.1409	0.1528	0.142	0.1459	0.098	0.0918	0.0889	0.0923	0.0974	0.1463
singleton	Sudden	g1546t.anc	270	4	0.16	0.1705	0.1605	0.1662	0.0993	0.0957	0.0888	0.0922	0.0976	0.1477
singleton	Sudden	g1546t.anc	300	4	0.1819	0.1885	0.186	0.1864	0.0996	0.0873	0.0886	0.0921	0.0977	0.1489
singleton	Sudden	g1546t.anc	330	4	0.2053	0.216	0.2165	0.2147	0.0984	0.095	0.0883	0.092	0.0977	0.1501
singleton	Sudden	g1546t.anc	360	4	0.2362	0.2491	0.2468	0.2472	0.0998	0.0912	0.0882	0.0919	0.0979	0.1513
singleton	Sudden	g1546t.anc	390	4	0.2778	0.2816	0.2804	0.2845	0.1002	0.0866	0.0881	0.0919	0.098	0.1523
singleton	Sudden	g1546t.anc	420	4	0.2921	0.3088	0.2819	0.2883	0.1002	0.089	0.0879	0.0919	0.0979	0.1534
singleton	Sudden	g1546t.anc	450	4	0.2912	0.3051	0.2835	0.2835	0.1002	0.0868	0.0878	0.092	0.0981	0.1543
singleton	Sudden	g1546t.anc	480	4	0.2887	0.3059	0.2791	0.2815	0.1004	0.0862	0.0878	0.092	0.0983	0.1553
singleton	Sudden	g1546t.anc	510	4	0.2834	0.3047	0.2791	0.2773	0.1011	0.0862	0.0875	0.0921	0.0984	0.1562
singleton	Sudden	g1546t.anc	540	4	0.2777	0.3033	0.2746	0.2762	0.1013	0.0889	0.0877	0.0923	0.0986	0.1572
singleton	Sudden	g1546t.anc	570	4	0.2784	0.3011	0.2762	0.2752	0.1019	0.086	0.0878	0.0924	0.0988	0.158
singleton	Sudden	g1546t.anc	600	4	0.2696	0.2992	0.2724	0.2656	0.1023	0.0856	0.0878	0.0926	0.0989	0.1588
singleton	Sudden	g1546t.anc	630	4	0.2667	0.2974	0.2712	0.2679	0.1026	0.0891	0.0879	0.0929	0.0989	0.1597
singleton	Sudden	g1546t.anc	660	4	0.267	0.2957	0.2686	0.2705	0.1023	0.0856	0.0879	0.0929	0.0991	0.1605
singleton	Sudden	g1546t.anc	690	4	0.2584	0.2937	0.266	0.2691	0.1021	0.0853	0.0878	0.093	0.0992	0.1612
singleton	Sudden	g1546t.anc	720	4	0.2647	0.2926	0.2634	0.2656	0.1013	0.0852	0.0879	0.0932	0.0993	0.1621
singleton	Sudden	g1546t.anc	750	4	0.2629	0.2903	0.2598	0.2639	0.1009	0.0854	0.088	0.0933	0.0994	0.1626
singleton	Sudden	g1546t.anc	780	4	0.2604	0.2901	0.2627	0.2647	0.1009	0.0879	0.088	0.0934	0.0997	0.1634
singleton	Sudden	g1546t.anc	810	4	0.2706	0.2884	0.2602	0.2626	0.1001	0.0943	0.0883	0.0937	0.0997	0.164
singleton	Sudden	g1546t.anc	840	4	0.2649	0.2864	0.2555	0.2597	0.0999	0.085	0.0884	0.0938	0.0999	0.1648
singleton	Sudden	g1546t.anc	870	4	0.2654	0.2846	0.252	0.2588	0.0993	0.0935	0.0885	0.0939	0.1	0.1655
singleton	Sudden	g1546t.anc	900	4	0.2614	0.2833	0.2559	0.2612	0.0997	0.085	0.0887	0.0941	0.1002	0.1662
singleton	Sudden	g1546t.anc	930	4	0.2648	0.2856	0.2581	0.2617	0.0992	0.0877	0.0888	0.0942	0.1004	0.1669
singleton	Sudden	g1546t.anc	960	4	0.2689	0.2864	0.267	0.2636	0.0992	0.0917	0.0888	0.0944	0.1005	0.1674
singleton	Sudden	g1546t.anc	990	4	0.2703	0.2844	0.2743	0.2692	0.0988	0.0853	0.0888	0.0945	0.1006	0.1681
singleton	Sudden	g1546t.anc	1020	4	0.2755	0.2844	0.2848	0.2781	0.0988	0.0846	0.089	0.0947	0.1007	0.1686
singleton	Sudden	g1546t.anc	1050	4	0.2786	0.2851	0.289	0.2851	0.0992	0.0851	0.0891	0.0948	0.1009	0.1693
singleton	Sudden	g1546t.anc	1080	4	0.2771	0.2846	0.289	0.2917	0.0989	0.0882	0.0891	0.095	0.1011	0.1699
singleton	Sudden	g1546t.anc	1110	4	0.2738	0.2874	0.2914	0.2967	0.0989	0.0941	0.0892	0.095	0.1012	0.1706
singleton	Sudden	g1546t.anc	1140	4	0.2699	0.2894	0.2912	0.3032	0.0996	0.0923	0.0894	0.0951	0.1014	0.1712
singleton	Sudden	g1546t.anc	1170	4	0.2699	0.2909	0.2916	0.3053	0.0993	0.0881	0.0893	0.0954	0.1014	0.1718
singleton	Sudden	g1546t.anc	1200	4	0.2725	0.2937	0.295	0.3055	0.0997	0.0858	0.0894	0.0954	0.1016	0.1722
singleton	Sudden	g1546t.anc	1230	4	0.2696	0.2949	0.2926	0.3002	0.0998	0.0849	0.0894	0.0956	0.1018	0.1729
singleton	Sudden	g1546t.anc	1260	4	0.2674	0.2996	0.2945	0.3023	0.1008	0.0846	0.0895	0.0956	0.1019	0.1734
singleton	Sudden	g1546t.anc	1290	4	0.263	0.3013	0.2952	0.302	0.1018	0.0844	0.0896	0.0958	0.1021	0.1741
singleton	Sudden	g1546t.anc	1320	4	0.2643	0.3047	0.2944	0.303	0.1013	0.0842	0.0897	0.0959	0.1022	0.1746
singleton	Sudden	g1546t.anc	1350	4	0.2687	0.309	0.2983	0.3014	0.1035	0.0842	0.0898	0.096	0.1023	0.1752
singleton	Sudden	g1546t.anc	1380	4	0.2706	0.3117	0.2977	0.3031	0.1053	0.0842	0.0899	0.0961	0.1024	0.1756
singleton	Sudden	g1546t.anc	1410	4	0.278	0.3163	0.3026	0.3051	0.1107	0.0843	0.0899	0.0964	0.1026	0.1763
singleton	Sudden	g1546t.anc	1440	4	0.2788	0.3161	0.31	0.3073	0.1145	0.0841	0.09	0.0964	0.1028	0.1767
singleton	Sudden	g436t	0	1	0.0838	0.0844	0.0826	0.0853	0.0873	0.087	0.0897	0.0934	0.0982	0.1362
singleton	Sudden	g436t	30	1	0.0875	0.0858	0.0867	0.0858	0.0887	0.0896	0.0914	0.0962	0.0995	0.1393
singleton	Sudden	g436t	60	1	0.0893	0.088	0.0868	0.0899	0.0903	0.0913	0.0933	0.0975	0.1006	0.1413
singleton	Sudden	g436t	90	1	0.0926	0.0905	0.0877	0.0917	0.0943	0.0939	0.0967	0.1006	0.1013	0.1431
singleton	Sudden	g436t	120	1	0.0978	0.0946	0.0911	0.0945	0.0993	0.0981	0.0996	0.1038	0.103	0.1449
singleton	Sudden	g436t	150	1	0.1067	0.1004	0.0981	0.1001	0.1039	0.1039	0.106	0.1094	0.1054	0.1469
singleton	Sudden	g436t	180	1	0.1209	0.1115	0.1062	0.1096	0.1168	0.1124	0.1131	0.1181	0.1089	0.1495
singleton	Sudden	g436t	210	1	0.1324	0.1245	0.1187	0.1242	0.131	0.1238	0.128	0.1321	0.1152	0.1522
singleton	Sudden	g436t	240	1	0.1417	0.1361	0.1312	0.1457	0.1419	0.1379	0.1373	0.1451	0.1246	0.1563
singleton	Sudden	g436t	270	1	0.1571	0.1537	0.1447	0.1633	0.1576	0.1542	0.1557	0.1609	0.139	0.1614
singleton	Sudden	g436t	300	1	0.1831	0.1747	0.1618	0.1892	0.1767	0.1695	0.1702	0.1809	0.1541	0.1688
singleton	Sudden	g436t	330	1	0.2266	0.2034	0.1868	0.2133	0.2029	0.1947	0.1892	0.2115	0.1699	0.1787
singleton	Sudden	g436t	360	1	0.266	0.2319	0.2095	0.2369	0.2364	0.2224	0.2202	0.2498	0.1893	0.1851
singleton	Sudden	g436t	390	1	0.2954	0.2613	0.2452	0.2677	0.2725	0.2564	0.2443	0.274	0.2077	0.1936
singleton	Sudden	g436t	420	1	0.3049	0.2902	0.2763	0.2928	0.298	0.2898	0.2818	0.3094	0.2381	0.2047
singleton	Sudden	g436t	450	1	0.3031	0.2925	0.2881	0.3025	0.2953	0.2872	0.2956	0.3074	0.2722	0.2189
singleton	Sudden	g436t	480	1	0.3028	0.2925	0.2847	0.3088	0.296	0.2872	0.2877	0.3044	0.2916	0.2362
singleton	Sudden	g436t	510	1	0.2984	0.2917	0.2866	0.314	0.2986	0.2883	0.2853	0.2993	0.2867	0.2568
singleton	Sudden	g436t	540	1	0.2925	0.2924	0.2863	0.3154	0.2985	0.2888	0.2786	0.2929	0.2808	0.2753
singleton	Sudden	g436t	570	1	0.2939	0.292	0.284	0.3197	0.3003	0.2886	0.2796	0.2884	0.2788	0.2672
singleton	Sudden	g436t	600	1	0.288	0.2913	0.284	0.3182	0.3017	0.2901	0.2811	0.2845	0.2748	0.2654
singleton	Sudden	g436t	630	1	0.2907	0.2914	0.2793	0.318	0.3011	0.2907	0.2855	0.2826	0.2751	0.2642
singleton	Sudden	g436t	660	1	0.2854	0.2896	0.2815	0.3206	0.3053	0.2918	0.2826	0.2818	0.2771	0.2607
singleton	Sudden	g436t	690	1	0.2831	0.291	0.2844	0.3223	0.3061	0.2914	0.2823	0.2814	0.2718	0.2596
singleton	Sudden	g436t	720	1	0.2841	0.2895	0.2877	0.3246	0.3083	0.2924	0.2844	0.2789	0.2717	0.259
singleton	Sudden	g436t	750	1	0.2792	0.2883	0.2879	0.3248	0.3077	0.2972	0.2852	0.2792	0.2685	0.2576
singleton	Sudden	g436t	780	1	0.2852	0.2918	0.2926	0.3275	0.3111	0.3002	0.2863	0.2851	0.2701	0.257
singleton	Sudden	g436t	810	1	0.2786	0.2947	0.296	0.331	0.3127	0.3049	0.286	0.2912	0.2675	0.2557
singleton	Sudden	g436t	840	1	0.2786	0.3012	0.3044	0.3344	0.3173	0.3098	0.2893	0.2842	0.2731	0.2541
singleton	Sudden	g436t	870	1	0.2828	0.3072	0.3137	0.337	0.3199	0.3118	0.2924	0.2908	0.2728	0.2524
singleton	Sudden	g436t	900	1	0.283	0.3135	0.3233	0.3407	0.3246	0.3155	0.2953	0.2964	0.274	0.252
singleton	Sudden	g436t	930	1	0.2786	0.3178	0.3307	0.3466	0.3266	0.3184	0.3018	0.2936	0.2764	0.25
singleton	Sudden	g436t	960	1	0.2837	0.3234	0.3368	0.3507	0.3284	0.3217	0.3025	0.2915	0.286	0.2483
singleton	Sudden	g436t	990	1	0.2919	0.3276	0.3423	0.3501	0.3267	0.3239	0.3052	0.3002	0.2875	0.2477
singleton	Sudden	g436t	1020	1	0.3022	0.3304	0.345	0.351	0.3268	0.3261	0.308	0.3057	0.2897	0.2465
singleton	Sudden	g436t	1050	1	0.2957	0.3313	0.3439	0.3516	0.3226	0.3272	0.3087	0.3037	0.2876	0.246
singleton	Sudden	g436t	1080	1	0.3045	0.3298	0.3463	0.3524	0.3204	0.3282	0.3121	0.3012	0.2923	0.245
singleton	Sudden	g436t	1110	1	0.3086	0.3314	0.3461	0.3503	0.3187	0.3278	0.3101	0.3103	0.2948	0.2441
singleton	Sudden	g436t	1140	1	0.3072	0.3304	0.3457	0.3486	0.3172	0.3267	0.3099	0.29	0.2974	0.243
singleton	Sudden	g436t	1170	1	0.3031	0.3276	0.3429	0.3461	0.3173	0.3252	0.3085	0.2977	0.2945	0.2423
singleton	Sudden	g436t	1200	1	0.3188	0.3265	0.3404	0.3443	0.3132	0.3272	0.3089	0.302	0.2948	0.2414
singleton	Sudden	g436t	1230	1	0.3226	0.3278	0.3377	0.3422	0.3131	0.3299	0.3073	0.2991	0.2963	0.2406
singleton	Sudden	g436t	1260	1	0.3142	0.3304	0.3342	0.3396	0.3106	0.3292	0.3124	0.2988	0.2958	0.2391
singleton	Sudden	g436t	1290	1	0.3268	0.33	0.3309	0.3373	0.3084	0.3236	0.3099	0.303	0.2996	0.2387
singleton	Sudden	g436t	1320	1	0.3207	0.3284	0.3323	0.3365	0.3076	0.3231	0.3117	0.304	0.301	0.2377
singleton	Sudden	g436t	1350	1	0.309	0.3252	0.3262	0.3323	0.3079	0.3201	0.3118	0.2961	0.2986	0.2374
singleton	Sudden	g436t	1380	1	0.3301	0.322	0.3227	0.329	0.3036	0.3188	0.3149	0.3007	0.3013	0.2359
singleton	Sudden	g436t	1410	1	0.3212	0.3163	0.3187	0.3278	0.3036	0.316	0.3096	0.3083	0.3041	0.2357
singleton	Sudden	g436t	1440	1	0.3234	0.3112	0.3152	0.3251	0.3032	0.3131	0.3084	0.2987	0.301	0.2349
singleton	Sudden	g436t	0	2	0.0858	0.0844	0.0844	0.0865	0.0887	0.0905	0.0928	0.1045	0.1025	0.1428
singleton	Sudden	g436t	30	2	0.0867	0.0888	0.0901	0.0893	0.0899	0.0928	0.0956	0.107	0.1036	0.1444
singleton	Sudden	g436t	60	2	0.0895	0.0909	0.0927	0.092	0.093	0.0941	0.0977	0.1102	0.1068	0.1463
singleton	Sudden	g436t	90	2	0.0936	0.0943	0.0967	0.0973	0.0958	0.096	0.1014	0.1138	0.1098	0.1494
singleton	Sudden	g436t	120	2	0.098	0.1003	0.1055	0.105	0.102	0.1	0.1061	0.119	0.1148	0.1528
singleton	Sudden	g436t	150	2	0.1052	0.108	0.1177	0.1162	0.1108	0.1066	0.1143	0.1274	0.1225	0.1575
singleton	Sudden	g436t	180	2	0.1178	0.1219	0.1323	0.1301	0.1236	0.1163	0.1267	0.1401	0.1346	0.1645
singleton	Sudden	g436t	210	2	0.1311	0.1335	0.1446	0.1432	0.1328	0.1294	0.1429	0.1569	0.1514	0.1737
singleton	Sudden	g436t	240	2	0.1432	0.1483	0.1649	0.1531	0.147	0.1419	0.1569	0.1729	0.1679	0.1814
singleton	Sudden	g436t	270	2	0.1582	0.169	0.1832	0.1767	0.1628	0.1601	0.1738	0.188	0.1828	0.1927
singleton	Sudden	g436t	300	2	0.1816	0.1933	0.2096	0.2046	0.187	0.1788	0.186	0.2069	0.2018	0.2063
singleton	Sudden	g436t	330	2	0.2059	0.2249	0.2398	0.2394	0.2169	0.2015	0.2183	0.2302	0.2222	0.2229
singleton	Sudden	g436t	360	2	0.243	0.2594	0.2733	0.2745	0.2511	0.2319	0.2531	0.2583	0.2493	0.242
singleton	Sudden	g436t	390	2	0.2823	0.2937	0.288	0.2957	0.283	0.265	0.2891	0.2932	0.2807	0.2654
singleton	Sudden	g436t	420	2	0.2839	0.2902	0.2832	0.2931	0.2897	0.2846	0.3007	0.2991	0.2873	0.2891
singleton	Sudden	g436t	450	2	0.2824	0.2867	0.2844	0.29	0.2835	0.2798	0.2961	0.2913	0.2842	0.2838
singleton	Sudden	g436t	480	2	0.278	0.2845	0.2811	0.2865	0.2814	0.2795	0.2935	0.2889	0.2797	0.2824
singleton	Sudden	g436t	510	2	0.2709	0.281	0.2772	0.2825	0.2775	0.275	0.2841	0.283	0.2729	0.2775
singleton	Sudden	g436t	540	2	0.2682	0.2805	0.2739	0.2781	0.2735	0.2685	0.281	0.2777	0.2678	0.2714
singleton	Sudden	g436t	570	2	0.2662	0.2768	0.2675	0.2736	0.2678	0.2664	0.2757	0.2745	0.2627	0.2709
singleton	Sudden	g436t	600	2	0.2691	0.2713	0.2648	0.269	0.2639	0.2636	0.2737	0.268	0.2595	0.2704
singleton	Sudden	g436t	630	2	0.2724	0.2724	0.2622	0.2687	0.2601	0.2601	0.2679	0.2651	0.2574	0.2669
singleton	Sudden	g436t	660	2	0.2704	0.2691	0.2634	0.2664	0.256	0.2563	0.2658	0.2622	0.2563	0.2654
singleton	Sudden	g436t	690	2	0.2668	0.2654	0.2624	0.2654	0.2545	0.2553	0.2629	0.2601	0.2545	0.2653
singleton	Sudden	g436t	720	2	0.261	0.2668	0.2592	0.2603	0.2508	0.2524	0.2557	0.2578	0.2528	0.2642
singleton	Sudden	g436t	750	2	0.2598	0.2632	0.2569	0.2573	0.2513	0.2476	0.2532	0.2549	0.2514	0.2621
singleton	Sudden	g436t	780	2	0.2553	0.2608	0.2577	0.2547	0.2487	0.2443	0.251	0.2546	0.2494	0.2598
singleton	Sudden	g436t	810	2	0.2501	0.2562	0.2516	0.2537	0.2456	0.2401	0.2491	0.2509	0.2492	0.2588
singleton	Sudden	g436t	840	2	0.2477	0.2601	0.2526	0.2494	0.2449	0.2422	0.2489	0.2479	0.2473	0.258
singleton	Sudden	g436t	870	2	0.2449	0.2572	0.2508	0.2522	0.2427	0.2406	0.2481	0.2471	0.2456	0.2564
singleton	Sudden	g436t	900	2	0.2451	0.2564	0.2503	0.2513	0.2425	0.2356	0.2464	0.2474	0.2443	0.2553
singleton	Sudden	g436t	930	2	0.2456	0.2534	0.2486	0.2476	0.2391	0.2357	0.2443	0.2441	0.2432	0.2538
singleton	Sudden	g436t	960	2	0.2481	0.2542	0.2481	0.2476	0.2394	0.2348	0.2418	0.244	0.2414	0.2529
singleton	Sudden	g436t	990	2	0.2451	0.2555	0.2424	0.2449	0.2401	0.233	0.2411	0.2386	0.2413	0.2532
singleton	Sudden	g436t	1020	2	0.248	0.2509	0.2408	0.2416	0.2377	0.2316	0.2402	0.2382	0.2389	0.2519
singleton	Sudden	g436t	1050	2	0.2323	0.2447	0.2386	0.2374	0.2372	0.2328	0.2386	0.2334	0.2378	0.252
singleton	Sudden	g436t	1080	2	0.2507	0.2465	0.2384	0.2406	0.2372	0.2322	0.2393	0.2344	0.2373	0.2523
singleton	Sudden	g436t	1110	2	0.2461	0.242	0.2385	0.2366	0.2368	0.2322	0.2362	0.2326	0.2358	0.2523
singleton	Sudden	g436t	1140	2	0.2476	0.2434	0.2388	0.2387	0.237	0.2345	0.2376	0.231	0.2348	0.2516
singleton	Sudden	g436t	1170	2	0.2457	0.2447	0.2386	0.2383	0.2369	0.2351	0.2385	0.2293	0.2327	0.2519
singleton	Sudden	g436t	1200	2	0.2475	0.2438	0.2368	0.2385	0.2435	0.2368	0.2379	0.2253	0.2333	0.2511
singleton	Sudden	g436t	1230	2	0.2498	0.2433	0.236	0.2355	0.2404	0.2386	0.2375	0.2273	0.2322	0.2506
singleton	Sudden	g436t	1260	2	0.2425	0.2384	0.2363	0.2349	0.2474	0.242	0.2403	0.2292	0.2326	0.2497
singleton	Sudden	g436t	1290	2	0.2357	0.2429	0.2354	0.2345	0.2515	0.2454	0.2417	0.2309	0.2313	0.2495
singleton	Sudden	g436t	1320	2	0.2287	0.2399	0.2339	0.2337	0.2551	0.2481	0.2436	0.2257	0.2318	0.2494
singleton	Sudden	g436t	1350	2	0.2298	0.2613	0.2316	0.2318	0.258	0.2527	0.245	0.2319	0.2323	0.2477
singleton	Sudden	g436t	1380	2	0.2287	0.2707	0.2348	0.2376	0.2668	0.2581	0.2513	0.2334	0.2366	0.2477
singleton	Sudden	g436t	1410	2	0.2264	0.2737	0.2289	0.2343	0.2675	0.2611	0.2522	0.2344	0.2328	0.2467
singleton	Sudden	g436t	1440	2	0.2235	0.2746	0.2278	0.2358	0.2722	0.2636	0.2578	0.2395	0.2335	0.2457
singleton	Sudden	g436t	0	3	0.0839	0.0863	0.0827	0.0839	0.0878	0.0911	0.0957	0.1064	0.1001	0.1425
singleton	Sudden	g436t	30	3	0.0853	0.087	0.0872	0.0847	0.087	0.0929	0.097	0.1084	0.1029	0.1452
singleton	Sudden	g436t	60	3	0.0883	0.0892	0.0901	0.0881	0.0885	0.0944	0.0996	0.112	0.1053	0.1464
singleton	Sudden	g436t	90	3	0.0914	0.0929	0.0933	0.0922	0.0906	0.0968	0.103	0.1156	0.1081	0.1486
singleton	Sudden	g436t	120	3	0.0963	0.0986	0.0975	0.0977	0.0938	0.1013	0.1094	0.1222	0.1129	0.1517
singleton	Sudden	g436t	150	3	0.1035	0.1074	0.1057	0.1046	0.0989	0.1075	0.1182	0.1307	0.1191	0.1552
singleton	Sudden	g436t	180	3	0.1139	0.1202	0.1158	0.116	0.1072	0.1177	0.1323	0.1454	0.1295	0.1606
singleton	Sudden	g436t	210	3	0.1299	0.1399	0.1305	0.1313	0.1185	0.1327	0.1479	0.1624	0.1459	0.1675
singleton	Sudden	g436t	240	3	0.1429	0.1588	0.1431	0.1464	0.134	0.1484	0.1624	0.1791	0.1622	0.1776
singleton	Sudden	g436t	270	3	0.1594	0.1774	0.1597	0.1654	0.1477	0.1647	0.182	0.1972	0.1794	0.185
singleton	Sudden	g436t	300	3	0.1808	0.2023	0.181	0.1885	0.1631	0.1803	0.2009	0.2149	0.1969	0.1979
singleton	Sudden	g436t	330	3	0.2081	0.2309	0.2076	0.2118	0.1849	0.2046	0.2278	0.2405	0.2157	0.2106
singleton	Sudden	g436t	360	3	0.2422	0.2733	0.235	0.2368	0.2072	0.2358	0.2631	0.2696	0.2411	0.2278
singleton	Sudden	g436t	390	3	0.2776	0.3158	0.2724	0.2747	0.2423	0.2683	0.3032	0.3058	0.2724	0.2486
singleton	Sudden	g436t	420	3	0.2884	0.3154	0.2943	0.2938	0.2828	0.296	0.2981	0.2985	0.2905	0.2713
singleton	Sudden	g436t	450	3	0.2793	0.3099	0.2856	0.2912	0.2911	0.2873	0.2946	0.2886	0.2839	0.2853
singleton	Sudden	g436t	480	3	0.277	0.309	0.2834	0.2871	0.2858	0.2813	0.2888	0.2882	0.2773	0.2764
singleton	Sudden	g436t	510	3	0.2743	0.3057	0.2799	0.2835	0.2825	0.2807	0.2819	0.2815	0.2695	0.2725
singleton	Sudden	g436t	540	3	0.2708	0.3042	0.2791	0.2815	0.2777	0.2768	0.2759	0.2764	0.2643	0.2667
singleton	Sudden	g436t	570	3	0.2665	0.3018	0.2733	0.2756	0.2713	0.2716	0.2698	0.2698	0.2606	0.2647
singleton	Sudden	g436t	600	3	0.262	0.2965	0.2699	0.2714	0.2691	0.259	0.2643	0.2658	0.2561	0.2638
singleton	Sudden	g436t	630	3	0.2605	0.2986	0.2666	0.2686	0.2639	0.2617	0.2681	0.2651	0.2541	0.263
singleton	Sudden	g436t	660	3	0.2572	0.2985	0.2641	0.266	0.2619	0.2596	0.2631	0.2627	0.2519	0.2608
singleton	Sudden	g436t	690	3	0.2533	0.2965	0.2604	0.2643	0.2591	0.2544	0.2582	0.2621	0.2499	0.2598
singleton	Sudden	g436t	720	3	0.2507	0.2973	0.2588	0.261	0.2569	0.2568	0.2548	0.2599	0.2489	0.2587
singleton	Sudden	g436t	750	3	0.2497	0.3013	0.2569	0.2586	0.253	0.247	0.2525	0.2572	0.2475	0.2572
singleton	Sudden	g436t	780	3	0.2453	0.3034	0.2502	0.2546	0.2467	0.2512	0.253	0.2551	0.245	0.2562
singleton	Sudden	g436t	810	3	0.2453	0.3098	0.2509	0.2551	0.246	0.2492	0.2507	0.2509	0.2427	0.2533
singleton	Sudden	g436t	840	3	0.244	0.3254	0.2515	0.2519	0.2466	0.2486	0.2506	0.2497	0.2411	0.2554
singleton	Sudden	g436t	870	3	0.2407	0.3286	0.2481	0.2484	0.246	0.2467	0.2494	0.248	0.2368	0.2534
singleton	Sudden	g436t	900	3	0.2383	0.341	0.2454	0.2429	0.2438	0.2445	0.2434	0.2475	0.2348	0.2521
singleton	Sudden	g436t	930	3	0.2372	0.3405	0.2415	0.2482	0.2406	0.2414	0.2428	0.2465	0.229	0.2513
singleton	Sudden	g436t	960	3	0.236	0.3504	0.2396	0.2417	0.2401	0.2421	0.2397	0.2429	0.2269	0.2521
singleton	Sudden	g436t	990	3	0.2338	0.3518	0.2398	0.2422	0.2352	0.238	0.2377	0.2428	0.2269	0.2507
singleton	Sudden	g436t	1020	3	0.2299	0.3571	0.2351	0.238	0.2354	0.2348	0.2371	0.2408	0.2245	0.2502
singleton	Sudden	g436t	1050	3	0.2273	0.3547	0.2388	0.2402	0.2328	0.2334	0.2343	0.2398	0.224	0.2497
singleton	Sudden	g436t	1080	3	0.2237	0.3594	0.2385	0.2345	0.2313	0.2314	0.2351	0.2374	0.2202	0.2498
singleton	Sudden	g436t	1110	3	0.2228	0.3608	0.2374	0.2373	0.2286	0.2295	0.232	0.2337	0.2206	0.2488
singleton	Sudden	g436t	1140	3	0.2248	0.3544	0.2378	0.2291	0.229	0.2265	0.2298	0.2352	0.2192	0.2482
singleton	Sudden	g436t	1170	3	0.2212	0.3599	0.2347	0.2273	0.2274	0.2251	0.2278	0.233	0.2176	0.248
singleton	Sudden	g436t	1200	3	0.2222	0.3652	0.2338	0.2298	0.2265	0.2282	0.2283	0.2345	0.2169	0.2472
singleton	Sudden	g436t	1230	3	0.2221	0.3545	0.2323	0.2219	0.2251	0.2267	0.2288	0.2302	0.2153	0.2471
singleton	Sudden	g436t	1260	3	0.2192	0.3646	0.2297	0.2263	0.2264	0.2272	0.2247	0.2298	0.2141	0.2462
singleton	Sudden	g436t	1290	3	0.2183	0.3639	0.2319	0.2206	0.2235	0.2237	0.2259	0.2313	0.2135	0.2454
singleton	Sudden	g436t	1320	3	0.2131	0.3511	0.228	0.224	0.2249	0.2241	0.2227	0.2283	0.2133	0.2446
singleton	Sudden	g436t	1350	3	0.2177	0.3555	0.2259	0.2226	0.2224	0.2282	0.224	0.2307	0.2123	0.2445
singleton	Sudden	g436t	1380	3	0.2163	0.3705	0.2274	0.2212	0.2239	0.2265	0.219	0.2188	0.2113	0.2431
singleton	Sudden	g436t	1410	3	0.2179	0.3562	0.2186	0.2197	0.2239	0.2294	0.2253	0.2297	0.2095	0.2423
singleton	Sudden	g436t	1440	3	0.2156	0.3645	0.2247	0.22	0.2236	0.2295	0.2227	0.2311	0.2088	0.2418
singleton	Sudden	g436t	0	4	0.0843	0.0842	0.0837	0.0818	0.0854	0.0893	0.0911	0.0944	0.0988	0.1378
singleton	Sudden	g436t	30	4	0.0862	0.0844	0.0867	0.0864	0.0873	0.0916	0.0928	0.0941	0.0994	0.1389
singleton	Sudden	g436t	60	4	0.0902	0.0866	0.0902	0.0891	0.0892	0.0932	0.0947	0.0958	0.1006	0.1412
singleton	Sudden	g436t	90	4	0.0943	0.0928	0.0953	0.0925	0.0926	0.0949	0.0977	0.0976	0.1023	0.1432
singleton	Sudden	g436t	120	4	0.1006	0.1002	0.1027	0.0983	0.0962	0.0996	0.1013	0.1001	0.1045	0.1452
singleton	Sudden	g436t	150	4	0.1104	0.1108	0.1119	0.1063	0.1031	0.1061	0.11	0.1046	0.1076	0.1479
singleton	Sudden	g436t	180	4	0.1234	0.1259	0.1275	0.1186	0.1141	0.1181	0.1214	0.111	0.1124	0.1517
singleton	Sudden	g436t	210	4	0.1347	0.1385	0.1386	0.1334	0.1289	0.13	0.1358	0.1219	0.1198	0.1568
singleton	Sudden	g436t	240	4	0.1491	0.1549	0.1527	0.1483	0.1401	0.1438	0.1468	0.1374	0.1318	0.164
singleton	Sudden	g436t	270	4	0.1598	0.1749	0.1741	0.1656	0.1532	0.1578	0.1629	0.1527	0.147	0.1735
singleton	Sudden	g436t	300	4	0.187	0.1998	0.1964	0.1893	0.1769	0.1771	0.1818	0.1681	0.1617	0.1804
singleton	Sudden	g436t	330	4	0.2156	0.2297	0.2197	0.2157	0.198	0.2032	0.2088	0.1837	0.1772	0.1919
singleton	Sudden	g436t	360	4	0.2509	0.2637	0.2517	0.2461	0.2376	0.2342	0.2405	0.207	0.195	0.204
singleton	Sudden	g436t	390	4	0.2811	0.288	0.2906	0.2841	0.2666	0.2708	0.275	0.2334	0.2185	0.2219
singleton	Sudden	g436t	420	4	0.2744	0.2788	0.2872	0.294	0.2964	0.296	0.2925	0.2634	0.2458	0.2413
singleton	Sudden	g436t	450	4	0.2734	0.2738	0.284	0.2874	0.287	0.2941	0.2864	0.2905	0.2789	0.2609
singleton	Sudden	g436t	480	4	0.2692	0.274	0.2813	0.2838	0.2836	0.2919	0.2861	0.282	0.2858	0.2743
singleton	Sudden	g436t	510	4	0.2649	0.2723	0.2748	0.2802	0.2792	0.2897	0.2833	0.2752	0.2789	0.2667
singleton	Sudden	g436t	540	4	0.26	0.2675	0.2698	0.2754	0.2755	0.2846	0.2792	0.2694	0.2755	0.262
singleton	Sudden	g436t	570	4	0.2558	0.263	0.267	0.2719	0.2702	0.2822	0.2753	0.2624	0.2702	0.2612
singleton	Sudden	g436t	600	4	0.2547	0.2609	0.2663	0.2665	0.2707	0.2757	0.2703	0.2582	0.2643	0.2589
singleton	Sudden	g436t	630	4	0.2548	0.2578	0.2616	0.2652	0.266	0.272	0.2648	0.2573	0.2587	0.2558
singleton	Sudden	g436t	660	4	0.2525	0.2559	0.2567	0.2604	0.2631	0.2697	0.2615	0.2524	0.2569	0.2543
singleton	Sudden	g436t	690	4	0.2523	0.256	0.256	0.2609	0.2608	0.2659	0.2579	0.247	0.2528	0.254
singleton	Sudden	g436t	720	4	0.2511	0.2535	0.2563	0.2499	0.2577	0.262	0.2544	0.2462	0.2507	0.2528
singleton	Sudden	g436t	750	4	0.2484	0.2494	0.2517	0.2563	0.2545	0.2607	0.2512	0.2445	0.2469	0.2525
singleton	Sudden	g436t	780	4	0.2478	0.2517	0.2524	0.2549	0.2529	0.2563	0.2487	0.2435	0.241	0.2525
singleton	Sudden	g436t	810	4	0.2447	0.2523	0.2548	0.2595	0.2529	0.2523	0.2447	0.234	0.2399	0.2518
singleton	Sudden	g436t	840	4	0.2434	0.2472	0.2507	0.2523	0.2494	0.2526	0.2445	0.2388	0.2392	0.2512
singleton	Sudden	g436t	870	4	0.2428	0.2482	0.2532	0.2517	0.2479	0.2486	0.2374	0.2354	0.2328	0.2494
singleton	Sudden	g436t	900	4	0.2387	0.2452	0.2496	0.252	0.2453	0.2447	0.2367	0.2336	0.235	0.249
singleton	Sudden	g436t	930	4	0.2372	0.243	0.2384	0.2418	0.2435	0.244	0.2358	0.2284	0.2338	0.2482
singleton	Sudden	g436t	960	4	0.2372	0.2441	0.2426	0.2468	0.2414	0.2409	0.2322	0.2298	0.2317	0.248
singleton	Sudden	g436t	990	4	0.2348	0.243	0.2457	0.2477	0.2391	0.2391	0.226	0.2234	0.2319	0.2472
singleton	Sudden	g436t	1020	4	0.2331	0.2401	0.2412	0.2454	0.2372	0.2362	0.2277	0.2242	0.2274	0.2466
singleton	Sudden	g436t	1050	4	0.2324	0.2354	0.2377	0.2452	0.2329	0.2362	0.2253	0.2167	0.2259	0.2461
singleton	Sudden	g436t	1080	4	0.2312	0.2371	0.2365	0.2426	0.2316	0.2334	0.2262	0.2269	0.2302	0.2452
singleton	Sudden	g436t	1110	4	0.2298	0.2377	0.236	0.2377	0.229	0.2308	0.2253	0.2205	0.227	0.2446
singleton	Sudden	g436t	1140	4	0.2288	0.2326	0.235	0.2335	0.2276	0.2299	0.2225	0.2211	0.2252	0.2441
singleton	Sudden	g436t	1170	4	0.2266	0.2277	0.2339	0.2333	0.2239	0.2269	0.2208	0.2202	0.2229	0.2433
singleton	Sudden	g436t	1200	4	0.2264	0.2285	0.2343	0.2319	0.2241	0.2272	0.2191	0.2112	0.2243	0.2429
singleton	Sudden	g436t	1230	4	0.2251	0.2261	0.2309	0.2298	0.2233	0.2209	0.2163	0.2219	0.2234	0.2424
singleton	Sudden	g436t	1260	4	0.2234	0.227	0.2276	0.2313	0.2245	0.2223	0.2182	0.2132	0.2206	0.2418
singleton	Sudden	g436t	1290	4	0.2227	0.2252	0.2267	0.2257	0.2222	0.2203	0.2134	0.2097	0.2213	0.2417
singleton	Sudden	g436t	1320	4	0.2199	0.2206	0.2261	0.2237	0.2214	0.2189	0.213	0.2084	0.2183	0.241
singleton	Sudden	g436t	1350	4	0.2204	0.225	0.2244	0.2263	0.2203	0.2173	0.2121	0.2122	0.217	0.2397
singleton	Sudden	g436t	1380	4	0.2177	0.2173	0.2236	0.2203	0.2186	0.2185	0.2124	0.2109	0.2178	0.2393
singleton	Sudden	g436t	1410	4	0.2172	0.2186	0.2184	0.2176	0.2178	0.213	0.2115	0.2056	0.2163	0.2382
singleton	Sudden	g436t	1440	4	0.2158	0.2172	0.2196	0.2231	0.2179	0.2142	0.2078	0.211	0.2134	0.2386
singleton	Sudden	g436t.anc	0	1	0.0842	0.0868	0.0865	0.0866	0.0869	0.0906	0.0946	0.1002	0.1011	0.1391
singleton	Sudden	g436t.anc	30	1	0.087	0.0894	0.0899	0.0895	0.0952	0.0978	0.0951	0.1003	0.1009	0.1414
singleton	Sudden	g436t.anc	60	1	0.0914	0.0956	0.094	0.0914	0.0944	0.0961	0.0957	0.0996	0.1007	0.143
singleton	Sudden	g436t.anc	90	1	0.0951	0.1009	0.0978	0.0958	0.0992	0.0973	0.0952	0.0993	0.1005	0.1442
singleton	Sudden	g436t.anc	120	1	0.1002	0.109	0.1042	0.1047	0.1039	0.0968	0.0948	0.099	0.1006	0.1456
singleton	Sudden	g436t.anc	150	1	0.1085	0.1224	0.1146	0.114	0.1079	0.095	0.0941	0.0986	0.1003	0.1468
singleton	Sudden	g436t.anc	180	1	0.1229	0.1344	0.1296	0.1284	0.111	0.0938	0.0937	0.0981	0.1004	0.1481
singleton	Sudden	g436t.anc	210	1	0.1352	0.1485	0.141	0.1406	0.1127	0.0928	0.0934	0.0977	0.1003	0.1496
singleton	Sudden	g436t.anc	240	1	0.1477	0.1676	0.1568	0.1603	0.113	0.0922	0.093	0.0972	0.1001	0.1507
singleton	Sudden	g436t.anc	270	1	0.1648	0.1938	0.1765	0.1764	0.1127	0.0919	0.0927	0.0968	0.1001	0.152
singleton	Sudden	g436t.anc	300	1	0.186	0.2245	0.197	0.2017	0.1114	0.0916	0.0923	0.0964	0.1001	0.1531
singleton	Sudden	g436t.anc	330	1	0.2132	0.2558	0.2271	0.2323	0.1103	0.0913	0.092	0.0959	0.1001	0.1542
singleton	Sudden	g436t.anc	360	1	0.2468	0.2874	0.2621	0.2652	0.1094	0.0909	0.0916	0.0957	0.1	0.1554
singleton	Sudden	g436t.anc	390	1	0.285	0.2805	0.2869	0.2892	0.1089	0.0906	0.0912	0.0954	0.0999	0.1564
singleton	Sudden	g436t.anc	420	1	0.2871	0.2789	0.2788	0.2889	0.1088	0.0905	0.0911	0.0953	0.0999	0.1576
singleton	Sudden	g436t.anc	450	1	0.2816	0.2754	0.2785	0.2843	0.1092	0.0902	0.0906	0.0954	0.0998	0.1584
singleton	Sudden	g436t.anc	480	1	0.2781	0.2698	0.2778	0.2817	0.109	0.0899	0.0904	0.0953	0.0999	0.1593
singleton	Sudden	g436t.anc	510	1	0.2726	0.2677	0.272	0.2764	0.1094	0.0897	0.0903	0.0953	0.0999	0.1603
singleton	Sudden	g436t.anc	540	1	0.2657	0.2644	0.2676	0.2723	0.1098	0.0893	0.09	0.0953	0.1	0.161
singleton	Sudden	g436t.anc	570	1	0.264	0.2608	0.2631	0.2677	0.1096	0.0891	0.0899	0.0955	0.1001	0.162
singleton	Sudden	g436t.anc	600	1	0.2594	0.2562	0.2596	0.2634	0.1092	0.0889	0.0898	0.0954	0.1001	0.1628
singleton	Sudden	g436t.anc	630	1	0.2575	0.2543	0.2558	0.2649	0.109	0.0887	0.0899	0.0956	0.1003	0.1637
singleton	Sudden	g436t.anc	660	1	0.2529	0.2505	0.253	0.2627	0.1086	0.0884	0.0898	0.0957	0.1003	0.1644
singleton	Sudden	g436t.anc	690	1	0.2489	0.2502	0.2515	0.258	0.1081	0.0883	0.0899	0.0959	0.1003	0.1651
singleton	Sudden	g436t.anc	720	1	0.2455	0.2474	0.2471	0.2572	0.1082	0.088	0.0901	0.096	0.1005	0.1657
singleton	Sudden	g436t.anc	750	1	0.2456	0.2409	0.2407	0.2599	0.1076	0.0878	0.0899	0.096	0.1006	0.1666
singleton	Sudden	g436t.anc	780	1	0.246	0.2422	0.245	0.2524	0.1073	0.0876	0.09	0.0962	0.1007	0.1672
singleton	Sudden	g436t.anc	810	1	0.2438	0.2417	0.2441	0.2537	0.1068	0.0874	0.0901	0.0963	0.1007	0.1679
singleton	Sudden	g436t.anc	840	1	0.2422	0.2394	0.243	0.251	0.106	0.0872	0.0901	0.0964	0.101	0.1685
singleton	Sudden	g436t.anc	870	1	0.2408	0.2359	0.243	0.2478	0.106	0.0871	0.0901	0.0965	0.1009	0.1692
singleton	Sudden	g436t.anc	900	1	0.2374	0.2334	0.2387	0.2478	0.1052	0.087	0.0903	0.0966	0.1012	0.1699
singleton	Sudden	g436t.anc	930	1	0.2375	0.2326	0.2335	0.2498	0.1049	0.0867	0.0903	0.0968	0.1015	0.1705
singleton	Sudden	g436t.anc	960	1	0.2361	0.2308	0.232	0.2525	0.1048	0.0867	0.0905	0.097	0.1014	0.1709
singleton	Sudden	g436t.anc	990	1	0.2328	0.2272	0.2336	0.2487	0.1045	0.0866	0.0904	0.097	0.1015	0.1715
singleton	Sudden	g436t.anc	1020	1	0.2321	0.2265	0.2339	0.2529	0.1044	0.0865	0.0907	0.0971	0.1015	0.1721
singleton	Sudden	g436t.anc	1050	1	0.2298	0.2248	0.2312	0.2572	0.1038	0.0864	0.0907	0.0972	0.1016	0.1726
singleton	Sudden	g436t.anc	1080	1	0.2279	0.2218	0.23	0.2594	0.1036	0.0862	0.0907	0.0973	0.1017	0.1731
singleton	Sudden	g436t.anc	1110	1	0.2295	0.2211	0.2104	0.2596	0.1035	0.0862	0.0907	0.0975	0.1018	0.1737
singleton	Sudden	g436t.anc	1140	1	0.2266	0.2205	0.222	0.2614	0.1034	0.0861	0.0908	0.0975	0.102	0.1742
singleton	Sudden	g436t.anc	1170	1	0.2265	0.2191	0.2262	0.2645	0.1032	0.086	0.0909	0.0976	0.1023	0.1748
singleton	Sudden	g436t.anc	1200	1	0.2263	0.2195	0.2244	0.2687	0.1033	0.086	0.0911	0.0978	0.1022	0.1752
singleton	Sudden	g436t.anc	1230	1	0.2229	0.2173	0.2228	0.2715	0.1033	0.0859	0.091	0.0979	0.1024	0.1757
singleton	Sudden	g436t.anc	1260	1	0.2221	0.2167	0.2222	0.2709	0.1036	0.0858	0.0912	0.098	0.1023	0.1764
singleton	Sudden	g436t.anc	1290	1	0.2215	0.2163	0.2224	0.2723	0.1051	0.0859	0.0913	0.0982	0.1027	0.1768
singleton	Sudden	g436t.anc	1320	1	0.2194	0.2153	0.222	0.2802	0.1054	0.0859	0.0914	0.0983	0.1027	0.1774
singleton	Sudden	g436t.anc	1350	1	0.2152	0.2126	0.2251	0.279	0.1064	0.0857	0.0914	0.0983	0.1026	0.1778
singleton	Sudden	g436t.anc	1380	1	0.2168	0.2133	0.2256	0.2819	0.108	0.0858	0.0916	0.0985	0.1028	0.1784
singleton	Sudden	g436t.anc	1410	1	0.2152	0.2122	0.225	0.278	0.1098	0.0858	0.0916	0.0985	0.1031	0.1789
singleton	Sudden	g436t.anc	1440	1	0.2168	0.2112	0.2232	0.2819	0.1119	0.0857	0.0917	0.0986	0.103	0.1793
singleton	Sudden	g436t.anc	0	2	0.0896	0.0822	0.0843	0.0869	0.089	0.0929	0.0985	0.0966	0.1053	0.1479
singleton	Sudden	g436t.anc	30	2	0.0903	0.0854	0.0873	0.0897	0.094	0.0956	0.1006	0.0986	0.1033	0.1468
singleton	Sudden	g436t.anc	60	2	0.0905	0.0865	0.09	0.0911	0.1045	0.0951	0.1025	0.0942	0.1058	0.1475
singleton	Sudden	g436t.anc	90	2	0.0959	0.0882	0.0921	0.095	0.1022	0.0953	0.0966	0.095	0.106	0.1483
singleton	Sudden	g436t.anc	120	2	0.1059	0.0929	0.0985	0.1015	0.1023	0.0954	0.0937	0.0951	0.1052	0.1489
singleton	Sudden	g436t.anc	150	2	0.1186	0.1008	0.1069	0.1122	0.1064	0.0938	0.0937	0.0956	0.1046	0.1496
singleton	Sudden	g436t.anc	180	2	0.1358	0.1193	0.1179	0.1285	0.1114	0.0925	0.0938	0.0956	0.104	0.1503
singleton	Sudden	g436t.anc	210	2	0.1529	0.1355	0.1329	0.1464	0.1157	0.0917	0.093	0.0951	0.1034	0.1511
singleton	Sudden	g436t.anc	240	2	0.1829	0.1524	0.1489	0.1568	0.1138	0.0909	0.0927	0.0949	0.1029	0.1515
singleton	Sudden	g436t.anc	270	2	0.215	0.172	0.1705	0.1754	0.1112	0.0902	0.0922	0.0947	0.1023	0.1521
singleton	Sudden	g436t.anc	300	2	0.2427	0.1985	0.1928	0.1971	0.1132	0.0899	0.0918	0.0947	0.1021	0.1528
singleton	Sudden	g436t.anc	330	2	0.2703	0.2251	0.2176	0.2248	0.1148	0.0897	0.0913	0.0945	0.1018	0.1533
singleton	Sudden	g436t.anc	360	2	0.2928	0.2551	0.2534	0.2519	0.1128	0.0894	0.0909	0.0948	0.1017	0.1541
singleton	Sudden	g436t.anc	390	2	0.2924	0.2645	0.2639	0.2591	0.1129	0.0892	0.0904	0.0944	0.1017	0.1546
singleton	Sudden	g436t.anc	420	2	0.2948	0.2641	0.2632	0.258	0.1131	0.0889	0.0901	0.0945	0.1017	0.1553
singleton	Sudden	g436t.anc	450	2	0.2893	0.2654	0.2633	0.2585	0.1136	0.0889	0.0897	0.0944	0.1017	0.156
singleton	Sudden	g436t.anc	480	2	0.2882	0.2661	0.2655	0.2569	0.1136	0.0885	0.0894	0.0944	0.102	0.1566
singleton	Sudden	g436t.anc	510	2	0.2831	0.2653	0.2651	0.2578	0.1131	0.0882	0.0891	0.0944	0.1019	0.1573
singleton	Sudden	g436t.anc	540	2	0.283	0.2644	0.2654	0.257	0.1145	0.0881	0.089	0.0945	0.1022	0.1582
singleton	Sudden	g436t.anc	570	2	0.2782	0.2631	0.2648	0.2545	0.1137	0.0879	0.089	0.0946	0.1023	0.1588
singleton	Sudden	g436t.anc	600	2	0.2774	0.2631	0.2644	0.2557	0.1139	0.0876	0.0887	0.0948	0.1025	0.1595
singleton	Sudden	g436t.anc	630	2	0.2744	0.2633	0.2629	0.2537	0.1136	0.0874	0.0886	0.0948	0.1027	0.1602
singleton	Sudden	g436t.anc	660	2	0.2758	0.2626	0.2626	0.2531	0.113	0.0871	0.0888	0.0948	0.1027	0.1608
singleton	Sudden	g436t.anc	690	2	0.2712	0.2634	0.2615	0.2536	0.1129	0.087	0.0887	0.0951	0.1029	0.1615
singleton	Sudden	g436t.anc	720	2	0.2708	0.2642	0.2608	0.2557	0.1127	0.0867	0.0888	0.095	0.1031	0.1621
singleton	Sudden	g436t.anc	750	2	0.2719	0.2641	0.2593	0.2543	0.1121	0.0866	0.0888	0.0952	0.1032	0.1628
singleton	Sudden	g436t.anc	780	2	0.2747	0.2667	0.2591	0.2566	0.1117	0.0864	0.0889	0.0954	0.1034	0.1635
singleton	Sudden	g436t.anc	810	2	0.2748	0.2717	0.2587	0.2603	0.1115	0.0862	0.0888	0.0955	0.1035	0.164
singleton	Sudden	g436t.anc	840	2	0.2763	0.2807	0.2634	0.2652	0.111	0.0861	0.0889	0.0957	0.1037	0.1646
singleton	Sudden	g436t.anc	870	2	0.2712	0.2868	0.2696	0.2705	0.1103	0.0859	0.0888	0.0958	0.1037	0.1651
singleton	Sudden	g436t.anc	900	2	0.2748	0.294	0.2781	0.2796	0.1102	0.0857	0.0888	0.0959	0.1037	0.1656
singleton	Sudden	g436t.anc	930	2	0.2725	0.2988	0.286	0.2864	0.1099	0.0856	0.089	0.0962	0.1039	0.1661
singleton	Sudden	g436t.anc	960	2	0.273	0.3016	0.2903	0.2933	0.1088	0.0855	0.0889	0.0963	0.1041	0.1667
singleton	Sudden	g436t.anc	990	2	0.275	0.3041	0.2925	0.2941	0.1089	0.0854	0.0889	0.0966	0.1041	0.1672
singleton	Sudden	g436t.anc	1020	2	0.2769	0.3072	0.297	0.2976	0.1092	0.0852	0.0891	0.0965	0.1043	0.1677
singleton	Sudden	g436t.anc	1050	2	0.2793	0.3076	0.2994	0.2996	0.1094	0.0853	0.0891	0.0967	0.1045	0.1682
singleton	Sudden	g436t.anc	1080	2	0.275	0.3105	0.3005	0.2994	0.1091	0.0851	0.0892	0.0968	0.1045	0.1686
singleton	Sudden	g436t.anc	1110	2	0.2827	0.3132	0.303	0.2976	0.1095	0.0851	0.0893	0.097	0.1046	0.1691
singleton	Sudden	g436t.anc	1140	2	0.2822	0.3111	0.309	0.2998	0.1094	0.0849	0.0892	0.0971	0.1047	0.1696
singleton	Sudden	g436t.anc	1170	2	0.2833	0.3119	0.306	0.2997	0.1093	0.0849	0.0893	0.0973	0.1048	0.17
singleton	Sudden	g436t.anc	1200	2	0.2867	0.3184	0.3088	0.3014	0.1104	0.0849	0.0894	0.0975	0.105	0.1705
singleton	Sudden	g436t.anc	1230	2	0.28	0.3162	0.3099	0.3012	0.1105	0.0849	0.0894	0.0975	0.1051	0.1709
singleton	Sudden	g436t.anc	1260	2	0.289	0.3168	0.3164	0.301	0.1114	0.0848	0.0895	0.098	0.1052	0.1714
singleton	Sudden	g436t.anc	1290	2	0.2903	0.3153	0.3203	0.3026	0.1133	0.0848	0.0897	0.0981	0.1052	0.1719
singleton	Sudden	g436t.anc	1320	2	0.2923	0.3142	0.3177	0.3038	0.1142	0.0847	0.0896	0.0981	0.1053	0.1725
singleton	Sudden	g436t.anc	1350	2	0.2923	0.3093	0.3175	0.3049	0.1161	0.0847	0.0897	0.098	0.1054	0.1727
singleton	Sudden	g436t.anc	1380	2	0.2895	0.3055	0.318	0.307	0.1203	0.0847	0.0898	0.0983	0.1055	0.1732
singleton	Sudden	g436t.anc	1410	2	0.2972	0.3021	0.3154	0.3073	0.1252	0.0846	0.0899	0.0982	0.1057	0.1736
singleton	Sudden	g436t.anc	1440	2	0.3011	0.3014	0.316	0.3065	0.1291	0.0845	0.09	0.0983	0.1057	0.174
singleton	Sudden	g436t.anc	0	3	0.0839	0.0841	0.0872	0.0868	0.0919	0.0932	0.0984	0.0967	0.1006	0.1406
singleton	Sudden	g436t.anc	30	3	0.0871	0.0869	0.0857	0.0851	0.0879	0.091	0.0928	0.0947	0.1058	0.14
singleton	Sudden	g436t.anc	60	3	0.0934	0.089	0.0869	0.0951	0.0958	0.0959	0.0961	0.0968	0.1038	0.1452
singleton	Sudden	g436t.anc	90	3	0.0979	0.0928	0.0944	0.0974	0.0982	0.0994	0.097	0.0981	0.1032	0.1443
singleton	Sudden	g436t.anc	120	3	0.1061	0.1009	0.1003	0.1084	0.103	0.0988	0.0978	0.0974	0.1027	0.1448
singleton	Sudden	g436t.anc	150	3	0.1182	0.1096	0.1106	0.1227	0.1064	0.0971	0.0972	0.0972	0.1021	0.1455
singleton	Sudden	g436t.anc	180	3	0.1333	0.1246	0.123	0.1363	0.1074	0.0957	0.0963	0.0968	0.1016	0.1454
singleton	Sudden	g436t.anc	210	3	0.1454	0.1391	0.1331	0.1478	0.108	0.0948	0.0958	0.0967	0.1013	0.1453
singleton	Sudden	g436t.anc	240	3	0.1597	0.1545	0.1472	0.1665	0.1076	0.0941	0.0952	0.0965	0.101	0.1451
singleton	Sudden	g436t.anc	270	3	0.1822	0.1712	0.164	0.1863	0.1065	0.0935	0.0947	0.0961	0.1005	0.1449
singleton	Sudden	g436t.anc	300	3	0.2049	0.1957	0.1849	0.2145	0.1049	0.093	0.0939	0.0959	0.1002	0.145
singleton	Sudden	g436t.anc	330	3	0.2305	0.2279	0.211	0.2445	0.1035	0.0925	0.0936	0.0958	0.1001	0.1453
singleton	Sudden	g436t.anc	360	3	0.2617	0.2623	0.2412	0.2744	0.1024	0.0922	0.0928	0.0956	0.1001	0.1452
singleton	Sudden	g436t.anc	390	3	0.2699	0.2813	0.2614	0.2739	0.1018	0.0918	0.0924	0.0955	0.0999	0.1453
singleton	Sudden	g436t.anc	420	3	0.2682	0.2815	0.2596	0.2696	0.1012	0.0915	0.092	0.0955	0.0996	0.1456
singleton	Sudden	g436t.anc	450	3	0.2645	0.2806	0.2611	0.2674	0.1011	0.091	0.0915	0.0955	0.1	0.1459
singleton	Sudden	g436t.anc	480	3	0.2637	0.276	0.2587	0.2632	0.1013	0.0906	0.0913	0.0954	0.1	0.1463
singleton	Sudden	g436t.anc	510	3	0.2577	0.2746	0.2555	0.2623	0.1014	0.0904	0.0911	0.0956	0.1002	0.1468
singleton	Sudden	g436t.anc	540	3	0.2598	0.269	0.252	0.2561	0.1012	0.0899	0.0909	0.0956	0.1003	0.1471
singleton	Sudden	g436t.anc	570	3	0.2574	0.2688	0.2461	0.2562	0.1013	0.0896	0.0905	0.0957	0.1003	0.1475
singleton	Sudden	g436t.anc	600	3	0.2543	0.2674	0.2433	0.2609	0.1014	0.0894	0.0908	0.0959	0.1006	0.1481
singleton	Sudden	g436t.anc	630	3	0.2553	0.2628	0.2468	0.2576	0.1013	0.0891	0.0904	0.0959	0.1006	0.1486
singleton	Sudden	g436t.anc	660	3	0.2534	0.2599	0.2434	0.2512	0.1013	0.0888	0.0905	0.096	0.1006	0.149
singleton	Sudden	g436t.anc	690	3	0.2579	0.262	0.2422	0.2504	0.1011	0.0887	0.0903	0.0963	0.1008	0.1497
singleton	Sudden	g436t.anc	720	3	0.2546	0.2606	0.2407	0.2478	0.1007	0.0885	0.0903	0.0963	0.1008	0.15
singleton	Sudden	g436t.anc	750	3	0.2513	0.2608	0.2412	0.2478	0.1006	0.0882	0.0903	0.0963	0.1009	0.1504
singleton	Sudden	g436t.anc	780	3	0.252	0.2594	0.2404	0.2441	0.1005	0.0881	0.0903	0.0965	0.1009	0.151
singleton	Sudden	g436t.anc	810	3	0.2505	0.2588	0.2364	0.2409	0.1001	0.088	0.0904	0.0967	0.1011	0.1514
singleton	Sudden	g436t.anc	840	3	0.2492	0.257	0.2364	0.2411	0.0999	0.088	0.0904	0.0968	0.1013	0.1518
singleton	Sudden	g436t.anc	870	3	0.2465	0.2548	0.2358	0.2384	0.0996	0.0879	0.0906	0.0971	0.1013	0.1521
singleton	Sudden	g436t.anc	900	3	0.2484	0.2545	0.233	0.239	0.0994	0.0878	0.0904	0.0972	0.1013	0.1526
singleton	Sudden	g436t.anc	930	3	0.248	0.2511	0.2334	0.2361	0.0994	0.0877	0.0905	0.0972	0.1014	0.1528
singleton	Sudden	g436t.anc	960	3	0.2453	0.2508	0.2317	0.2351	0.0993	0.0876	0.0906	0.0974	0.1015	0.1532
singleton	Sudden	g436t.anc	990	3	0.2452	0.2514	0.2308	0.2351	0.0991	0.0875	0.0906	0.0975	0.1016	0.1536
singleton	Sudden	g436t.anc	1020	3	0.2463	0.2517	0.2289	0.232	0.0988	0.0873	0.0906	0.0975	0.1017	0.1539
singleton	Sudden	g436t.anc	1050	3	0.2466	0.2481	0.2281	0.2309	0.0989	0.0874	0.0908	0.0977	0.1017	0.1541
singleton	Sudden	g436t.anc	1080	3	0.2473	0.2503	0.2261	0.2307	0.0988	0.0875	0.0909	0.0977	0.1018	0.1544
singleton	Sudden	g436t.anc	1110	3	0.2456	0.2499	0.2247	0.2305	0.0986	0.0874	0.091	0.0979	0.1019	0.1548
singleton	Sudden	g436t.anc	1140	3	0.2477	0.2517	0.2236	0.229	0.0988	0.0874	0.0911	0.098	0.1019	0.1552
singleton	Sudden	g436t.anc	1170	3	0.2515	0.2498	0.2233	0.2283	0.099	0.0874	0.0911	0.098	0.1021	0.1553
singleton	Sudden	g436t.anc	1200	3	0.2532	0.2506	0.2216	0.2264	0.0994	0.0873	0.0912	0.0981	0.1021	0.1556
singleton	Sudden	g436t.anc	1230	3	0.2531	0.247	0.2203	0.2251	0.1001	0.0873	0.0913	0.0983	0.1021	0.1559
singleton	Sudden	g436t.anc	1260	3	0.2609	0.2479	0.2223	0.2238	0.1013	0.0873	0.0915	0.0984	0.1023	0.1561
singleton	Sudden	g436t.anc	1290	3	0.2622	0.2484	0.2222	0.2228	0.1031	0.0873	0.0915	0.0984	0.1023	0.1564
singleton	Sudden	g436t.anc	1320	3	0.2645	0.248	0.2224	0.2207	0.1062	0.0873	0.0916	0.0985	0.1024	0.1566
singleton	Sudden	g436t.anc	1350	3	0.2618	0.2486	0.2215	0.221	0.1106	0.0872	0.0916	0.0987	0.1026	0.1568
singleton	Sudden	g436t.anc	1380	3	0.2633	0.2476	0.2214	0.2189	0.1181	0.0872	0.0917	0.0986	0.1025	0.1571
singleton	Sudden	g436t.anc	1410	3	0.2604	0.2468	0.2212	0.2186	0.1274	0.0874	0.0919	0.0989	0.1027	0.1574
singleton	Sudden	g436t.anc	1440	3	0.2624	0.2483	0.2203	0.2171	0.1384	0.0873	0.0919	0.0988	0.1028	0.1577
singleton	Sudden	g436t.anc	0	4	0.0854	0.0848	0.0841	0.0839	0.0869	0.0913	0.0938	0.0967	0.0995	0.1383
singleton	Sudden	g436t.anc	30	4	0.0859	0.0858	0.0824	0.0832	0.0887	0.094	0.0935	0.099	0.0996	0.1379
singleton	Sudden	g436t.anc	60	4	0.0869	0.0863	0.0843	0.0874	0.091	0.0942	0.0936	0.0985	0.0992	0.1395
singleton	Sudden	g436t.anc	90	4	0.0903	0.0889	0.0898	0.0931	0.0936	0.0915	0.093	0.0949	0.0989	0.1405
singleton	Sudden	g436t.anc	120	4	0.0949	0.0961	0.095	0.0968	0.0967	0.0916	0.092	0.0942	0.0988	0.142
singleton	Sudden	g436t.anc	150	4	0.104	0.1089	0.1027	0.1048	0.0999	0.0916	0.0917	0.094	0.0986	0.1429
singleton	Sudden	g436t.anc	180	4	0.1197	0.1158	0.1164	0.1174	0.1028	0.09	0.0915	0.0937	0.0983	0.1442
singleton	Sudden	g436t.anc	210	4	0.1261	0.1265	0.1272	0.1299	0.1048	0.0896	0.0911	0.0938	0.0981	0.1454
singleton	Sudden	g436t.anc	240	4	0.1385	0.1424	0.1402	0.143	0.106	0.0892	0.0908	0.0937	0.0981	0.1465
singleton	Sudden	g436t.anc	270	4	0.1547	0.1601	0.1576	0.1601	0.1065	0.0889	0.0905	0.0936	0.098	0.1476
singleton	Sudden	g436t.anc	300	4	0.1791	0.186	0.1841	0.182	0.1065	0.0885	0.0902	0.0934	0.0979	0.1488
singleton	Sudden	g436t.anc	330	4	0.2067	0.2129	0.2117	0.2103	0.1061	0.0884	0.09	0.0934	0.0982	0.1501
singleton	Sudden	g436t.anc	360	4	0.2438	0.245	0.2399	0.2388	0.1063	0.0883	0.0896	0.0932	0.0982	0.1512
singleton	Sudden	g436t.anc	390	4	0.2685	0.2808	0.2717	0.2717	0.1061	0.0882	0.0895	0.0933	0.0984	0.1521
singleton	Sudden	g436t.anc	420	4	0.2766	0.2811	0.2682	0.2803	0.1063	0.0878	0.0892	0.0931	0.0985	0.153
singleton	Sudden	g436t.anc	450	4	0.2713	0.2774	0.2682	0.2759	0.1066	0.0878	0.089	0.0933	0.0986	0.154
singleton	Sudden	g436t.anc	480	4	0.2674	0.2756	0.2661	0.2734	0.1071	0.0877	0.089	0.0933	0.0988	0.1549
singleton	Sudden	g436t.anc	510	4	0.2629	0.2725	0.2616	0.2692	0.1071	0.0875	0.0889	0.0935	0.0989	0.1559
singleton	Sudden	g436t.anc	540	4	0.2616	0.2698	0.2585	0.2663	0.1071	0.0873	0.0889	0.0935	0.099	0.1567
singleton	Sudden	g436t.anc	570	4	0.2558	0.2655	0.2554	0.2627	0.1083	0.087	0.0887	0.0935	0.0991	0.1575
singleton	Sudden	g436t.anc	600	4	0.2506	0.2624	0.2524	0.2617	0.1083	0.0872	0.0886	0.0937	0.0993	0.1581
singleton	Sudden	g436t.anc	630	4	0.2534	0.2597	0.2494	0.2594	0.108	0.0868	0.0888	0.0937	0.0995	0.1591
singleton	Sudden	g436t.anc	660	4	0.2509	0.2576	0.2474	0.2577	0.108	0.0865	0.0887	0.0939	0.0996	0.1599
singleton	Sudden	g436t.anc	690	4	0.2464	0.2531	0.2446	0.257	0.1079	0.0866	0.0888	0.0942	0.0999	0.1607
singleton	Sudden	g436t.anc	720	4	0.2499	0.2504	0.2436	0.2563	0.1082	0.0866	0.0887	0.0942	0.1	0.1613
singleton	Sudden	g436t.anc	750	4	0.2507	0.2511	0.2422	0.2559	0.1071	0.0862	0.0888	0.0944	0.1	0.162
singleton	Sudden	g436t.anc	780	4	0.2466	0.2513	0.2413	0.2553	0.1071	0.0862	0.0889	0.0946	0.1002	0.1627
singleton	Sudden	g436t.anc	810	4	0.2474	0.2497	0.2436	0.2569	0.107	0.0861	0.089	0.0947	0.1004	0.1635
singleton	Sudden	g436t.anc	840	4	0.2498	0.2444	0.2418	0.2578	0.1064	0.086	0.089	0.0948	0.1004	0.1641
singleton	Sudden	g436t.anc	870	4	0.2509	0.248	0.2387	0.2572	0.1064	0.0859	0.0891	0.095	0.1006	0.1649
singleton	Sudden	g436t.anc	900	4	0.2433	0.2469	0.2364	0.2571	0.1062	0.0858	0.0892	0.0951	0.1008	0.1654
singleton	Sudden	g436t.anc	930	4	0.237	0.2437	0.2365	0.257	0.1058	0.0857	0.0892	0.0954	0.1007	0.166
singleton	Sudden	g436t.anc	960	4	0.2401	0.2481	0.2358	0.256	0.1056	0.0856	0.0892	0.0954	0.1009	0.1667
singleton	Sudden	g436t.anc	990	4	0.2314	0.2501	0.2356	0.2599	0.1054	0.0856	0.0893	0.0956	0.1011	0.1673
singleton	Sudden	g436t.anc	1020	4	0.234	0.2604	0.2344	0.2615	0.1054	0.0855	0.0894	0.0957	0.1012	0.168
singleton	Sudden	g436t.anc	1050	4	0.2332	0.2726	0.2331	0.2747	0.1054	0.0854	0.0895	0.0958	0.1014	0.1687
singleton	Sudden	g436t.anc	1080	4	0.2265	0.2808	0.2382	0.2823	0.105	0.0853	0.0897	0.0959	0.1015	0.1691
singleton	Sudden	g436t.anc	1110	4	0.2315	0.292	0.2467	0.2938	0.105	0.0852	0.0897	0.096	0.1016	0.1697
singleton	Sudden	g436t.anc	1140	4	0.2315	0.3051	0.2549	0.3049	0.1053	0.0852	0.0898	0.0962	0.1019	0.1702
singleton	Sudden	g436t.anc	1170	4	0.2303	0.3077	0.2657	0.3111	0.1051	0.0852	0.0897	0.0963	0.102	0.171
singleton	Sudden	g436t.anc	1200	4	0.2347	0.3109	0.2795	0.3145	0.1053	0.0852	0.0899	0.0967	0.1021	0.1717
singleton	Sudden	g436t.anc	1230	4	0.2338	0.3063	0.2876	0.3158	0.1054	0.085	0.0899	0.0965	0.1021	0.172
singleton	Sudden	g436t.anc	1260	4	0.2373	0.3078	0.2946	0.3186	0.106	0.085	0.09	0.0967	0.1024	0.1726
singleton	Sudden	g436t.anc	1290	4	0.2388	0.31	0.2943	0.3157	0.1053	0.085	0.0901	0.0967	0.1025	0.1732
singleton	Sudden	g436t.anc	1320	4	0.2433	0.3134	0.2953	0.3181	0.1059	0.085	0.0902	0.097	0.1026	0.1738
singleton	Sudden	g436t.anc	1350	4	0.2496	0.3156	0.2973	0.3163	0.106	0.085	0.0903	0.0971	0.1028	0.1743
singleton	Sudden	g436t.anc	1380	4	0.251	0.3201	0.2989	0.3205	0.1065	0.0849	0.0904	0.0972	0.1029	0.1749
singleton	Sudden	g436t.anc	1410	4	0.2486	0.3232	0.3017	0.3233	0.1066	0.0849	0.0906	0.0973	0.1031	0.1754
singleton	Sudden	g436t.anc	1440	4	0.2436	0.3261	0.303	0.325	0.1074	0.0849	0.0905	0.0974	0.1031	0.1758
singleton	Moderate	t1532g	0	1	0.0846	0.0842	0.0881	0.0864	0.0876	0.0867	0.0890	0.0920	0.1035	0.0987
singleton	Moderate	t1532g	30	1	0.0875	0.0865	0.0901	0.0860	0.0890	0.0897	0.0915	0.0967	0.1049	0.0997
singleton	Moderate	t1532g	60	1	0.0900	0.0891	0.0908	0.0908	0.0906	0.0930	0.0933	0.0992	0.1056	0.1001
singleton	Moderate	t1532g	90	1	0.0938	0.0921	0.0959	0.0924	0.0944	0.0967	0.0948	0.1002	0.1065	0.1002
singleton	Moderate	t1532g	120	1	0.1009	0.0963	0.1015	0.0986	0.1011	0.0974	0.0956	0.0987	0.1068	0.1007
singleton	Moderate	t1532g	150	1	0.1100	0.1027	0.1165	0.1139	0.1104	0.1048	0.0989	0.0988	0.1070	0.1004
singleton	Moderate	t1532g	180	1	0.1238	0.1124	0.1247	0.1235	0.1244	0.1163	0.1020	0.0990	0.1068	0.1002
singleton	Moderate	t1532g	210	1	0.1333	0.1253	0.1353	0.1321	0.1363	0.1222	0.1054	0.0984	0.1066	0.0999
singleton	Moderate	t1532g	240	1	0.1488	0.1373	0.1537	0.1403	0.1501	0.1364	0.1100	0.0983	0.1065	0.0998
singleton	Moderate	t1532g	270	1	0.1715	0.1535	0.1713	0.1601	0.1701	0.1461	0.1165	0.0985	0.1067	0.0996
singleton	Moderate	t1532g	300	1	0.1966	0.1741	0.1983	0.1829	0.1996	0.1806	0.1238	0.0988	0.1070	0.0995
singleton	Moderate	t1532g	330	1	0.2314	0.1975	0.2294	0.2070	0.2391	0.2181	0.1280	0.0992	0.1075	0.0994
singleton	Moderate	t1532g	360	1	0.2620	0.2321	0.2615	0.2367	0.2844	0.2305	0.1340	0.0998	0.1082	0.0995
singleton	Moderate	t1532g	390	1	0.2967	0.2645	0.2941	0.2731	0.3189	0.2562	0.1507	0.1004	0.1087	0.0995
singleton	Moderate	t1532g	420	1	0.3117	0.2980	0.2955	0.2935	0.3124	0.3056	0.1656	0.1011	0.1094	0.0997
singleton	Moderate	t1532g	450	1	0.3053	0.2938	0.2923	0.2914	0.3097	0.3003	0.1781	0.1017	0.1102	0.0997
singleton	Moderate	t1532g	480	1	0.3058	0.2933	0.2962	0.2914	0.3148	0.3033	0.2003	0.1034	0.1112	0.0999
singleton	Moderate	t1532g	510	1	0.3064	0.2921	0.2953	0.2938	0.3148	0.3017	0.2198	0.1052	0.1117	0.0999
singleton	Moderate	t1532g	540	1	0.3079	0.2908	0.2946	0.2952	0.3167	0.3045	0.2440	0.1068	0.1129	0.1000
singleton	Moderate	t1532g	570	1	0.3066	0.2889	0.2966	0.2955	0.3164	0.3085	0.2680	0.1086	0.1141	0.1002
singleton	Moderate	t1532g	600	1	0.3038	0.2874	0.2962	0.2956	0.3150	0.3084	0.2642	0.1106	0.1150	0.1003
singleton	Moderate	t1532g	630	1	0.3061	0.2850	0.2938	0.2956	0.3165	0.3080	0.2702	0.1129	0.1157	0.1006
singleton	Moderate	t1532g	660	1	0.3011	0.2857	0.2954	0.2977	0.3179	0.3051	0.2711	0.1161	0.1167	0.1005
singleton	Moderate	t1532g	690	1	0.2965	0.2838	0.2948	0.2970	0.3172	0.3101	0.2703	0.1192	0.1176	0.1006
singleton	Moderate	t1532g	720	1	0.3017	0.2833	0.2979	0.2977	0.3207	0.3127	0.2698	0.1225	0.1187	0.1007
singleton	Moderate	t1532g	750	1	0.2969	0.2843	0.2988	0.2958	0.3228	0.3137	0.2689	0.1256	0.1196	0.1008
singleton	Moderate	t1532g	780	1	0.2987	0.2856	0.3039	0.2955	0.3275	0.3131	0.2752	0.1271	0.1222	0.1010
singleton	Moderate	t1532g	810	1	0.2996	0.2858	0.3018	0.2960	0.3268	0.3171	0.2772	0.1310	0.1222	0.1011
singleton	Moderate	t1532g	840	1	0.3008	0.2888	0.3024	0.2975	0.3276	0.3175	0.2778	0.1342	0.1237	0.1011
singleton	Moderate	t1532g	870	1	0.2971	0.2952	0.3066	0.3009	0.3288	0.3191	0.2789	0.1367	0.1251	0.1012
singleton	Moderate	t1532g	900	1	0.3020	0.2985	0.3068	0.2977	0.3331	0.3183	0.2799	0.1400	0.1265	0.1013
singleton	Moderate	t1532g	930	1	0.3000	0.3063	0.3077	0.2997	0.3389	0.3195	0.2800	0.1449	0.1282	0.1015
singleton	Moderate	t1532g	960	1	0.3040	0.3143	0.3143	0.3019	0.3405	0.3209	0.2868	0.1479	0.1309	0.1015
singleton	Moderate	t1532g	990	1	0.2987	0.3193	0.3172	0.3044	0.3396	0.3219	0.2872	0.1502	0.1324	0.1015
singleton	Moderate	t1532g	1020	1	0.3068	0.3231	0.3229	0.3076	0.3412	0.3214	0.2903	0.1569	0.1348	0.1016
singleton	Moderate	t1532g	1050	1	0.3127	0.3268	0.3243	0.3094	0.3389	0.3228	0.2963	0.1625	0.1349	0.1018
singleton	Moderate	t1532g	1080	1	0.3214	0.3308	0.3247	0.3100	0.3435	0.3262	0.2947	0.1656	0.1368	0.1018
singleton	Moderate	t1532g	1110	1	0.3162	0.3299	0.3292	0.3116	0.3428	0.3263	0.2961	0.1744	0.1390	0.1019
singleton	Moderate	t1532g	1140	1	0.3123	0.3252	0.3331	0.3136	0.3445	0.3268	0.2994	0.1817	0.1423	0.1019
singleton	Moderate	t1532g	1170	1	0.3164	0.3197	0.3372	0.3146	0.3441	0.3249	0.3077	0.1866	0.1457	0.1020
singleton	Moderate	t1532g	1200	1	0.3259	0.3138	0.3404	0.3156	0.3433	0.3283	0.3015	0.1900	0.1493	0.1021
singleton	Moderate	t1532g	1230	1	0.3278	0.3188	0.3396	0.3159	0.3408	0.3266	0.3020	0.1922	0.1524	0.1022
singleton	Moderate	t1532g	1260	1	0.3289	0.3176	0.3399	0.3182	0.3420	0.3273	0.3046	0.1887	0.1541	0.1023
singleton	Moderate	t1532g	1290	1	0.3253	0.3148	0.3409	0.3177	0.3399	0.3272	0.3055	0.1897	0.1568	0.1024
singleton	Moderate	t1532g	1320	1	0.3206	0.3164	0.3415	0.3204	0.3416	0.3307	0.3045	0.1895	0.1671	0.1025
singleton	Moderate	t1532g	1350	1	0.3249	0.3192	0.3399	0.3199	0.3428	0.3347	0.3059	0.1906	0.1753	0.1025
singleton	Moderate	t1532g	1380	1	0.3247	0.3206	0.3422	0.3168	0.3414	0.3365	0.3136	0.1903	0.1812	0.1027
singleton	Moderate	t1532g	1410	1	0.3294	0.3205	0.3400	0.3152	0.3419	0.3362	0.3124	0.1939	0.1837	0.1028
singleton	Moderate	t1532g	1440	1	0.3299	0.3190	0.3380	0.3139	0.3387	0.3389	0.3092	0.1951	0.1823	0.1028
singleton	Moderate	t1532g	0	2	0.0841	0.0863	0.0837	0.0848	0.0862	0.0998	0.0890	0.1013	0.1023	0.1000
singleton	Moderate	t1532g	30	2	0.0856	0.0882	0.0862	0.0859	0.0872	0.0990	0.0897	0.1019	0.1034	0.1005
singleton	Moderate	t1532g	60	2	0.0895	0.0912	0.0885	0.0895	0.0905	0.0999	0.0911	0.1029	0.1036	0.1008
singleton	Moderate	t1532g	90	2	0.0922	0.0955	0.0916	0.0923	0.0933	0.1032	0.0921	0.1033	0.1038	0.1006
singleton	Moderate	t1532g	120	2	0.0973	0.1003	0.0964	0.0986	0.0985	0.1053	0.0934	0.1032	0.1039	0.1003
singleton	Moderate	t1532g	150	2	0.1045	0.1084	0.1032	0.1065	0.1066	0.1117	0.0947	0.1049	0.1042	0.1003
singleton	Moderate	t1532g	180	2	0.1159	0.1208	0.1130	0.1183	0.1191	0.1178	0.0968	0.1032	0.1042	0.1001
singleton	Moderate	t1532g	210	2	0.1321	0.1340	0.1262	0.1301	0.1324	0.1316	0.0993	0.1035	0.1042	0.1000
singleton	Moderate	t1532g	240	2	0.1443	0.1481	0.1377	0.1441	0.1471	0.1431	0.1023	0.1034	0.1048	0.1000
singleton	Moderate	t1532g	270	2	0.1554	0.1658	0.1535	0.1618	0.1632	0.1561	0.1066	0.1038	0.1050	0.1001
singleton	Moderate	t1532g	300	2	0.1751	0.1880	0.1744	0.1850	0.1845	0.1744	0.1119	0.1038	0.1053	0.0999
singleton	Moderate	t1532g	330	2	0.1966	0.2138	0.2011	0.2122	0.2125	0.1946	0.1192	0.1046	0.1055	0.1001
singleton	Moderate	t1532g	360	2	0.2265	0.2421	0.2233	0.2413	0.2489	0.2260	0.1274	0.1052	0.1060	0.1002
singleton	Moderate	t1532g	390	2	0.2667	0.2825	0.2594	0.2781	0.2885	0.2609	0.1350	0.1056	0.1067	0.1004
singleton	Moderate	t1532g	420	2	0.3061	0.2870	0.2886	0.2968	0.2931	0.3037	0.1445	0.1064	0.1071	0.1004
singleton	Moderate	t1532g	450	2	0.2994	0.2808	0.2868	0.2918	0.2922	0.3142	0.1563	0.1073	0.1075	0.1006
singleton	Moderate	t1532g	480	2	0.2939	0.2799	0.2836	0.2899	0.2882	0.3102	0.1714	0.1072	0.1080	0.1007
singleton	Moderate	t1532g	510	2	0.2901	0.2792	0.2804	0.2890	0.2850	0.3065	0.1897	0.1083	0.1084	0.1010
singleton	Moderate	t1532g	540	2	0.2854	0.2761	0.2801	0.2841	0.2814	0.3054	0.2116	0.1092	0.1092	0.1009
singleton	Moderate	t1532g	570	2	0.2762	0.2754	0.2748	0.2838	0.2781	0.3020	0.2391	0.1098	0.1096	0.1009
singleton	Moderate	t1532g	600	2	0.2707	0.2723	0.2719	0.2804	0.2745	0.2980	0.2655	0.1106	0.1102	0.1012
singleton	Moderate	t1532g	630	2	0.2751	0.2676	0.2681	0.2771	0.2710	0.2954	0.2694	0.1119	0.1107	0.1012
singleton	Moderate	t1532g	660	2	0.2695	0.2637	0.2645	0.2751	0.2687	0.2910	0.2628	0.1130	0.1112	0.1013
singleton	Moderate	t1532g	690	2	0.2701	0.2624	0.2613	0.2717	0.2644	0.2865	0.2583	0.1140	0.1118	0.1014
singleton	Moderate	t1532g	720	2	0.2666	0.2598	0.2575	0.2701	0.2626	0.2849	0.2540	0.1152	0.1122	0.1014
singleton	Moderate	t1532g	750	2	0.2612	0.2583	0.2566	0.2674	0.2615	0.2833	0.2480	0.1169	0.1128	0.1017
singleton	Moderate	t1532g	780	2	0.2622	0.2547	0.2545	0.2670	0.2588	0.2801	0.2446	0.1185	0.1133	0.1018
singleton	Moderate	t1532g	810	2	0.2564	0.2516	0.2520	0.2653	0.2548	0.2787	0.2402	0.1198	0.1137	0.1018
singleton	Moderate	t1532g	840	2	0.2585	0.2510	0.2543	0.2644	0.2542	0.2752	0.2371	0.1212	0.1143	0.1018
singleton	Moderate	t1532g	870	2	0.2545	0.2487	0.2526	0.2595	0.2518	0.2725	0.2350	0.1229	0.1147	0.1019
singleton	Moderate	t1532g	900	2	0.2500	0.2455	0.2496	0.2567	0.2497	0.2703	0.2311	0.1250	0.1150	0.1020
singleton	Moderate	t1532g	930	2	0.2505	0.2422	0.2470	0.2524	0.2459	0.2674	0.2292	0.1263	0.1157	0.1020
singleton	Moderate	t1532g	960	2	0.2476	0.2407	0.2456	0.2529	0.2459	0.2694	0.2280	0.1285	0.1161	0.1021
singleton	Moderate	t1532g	990	2	0.2457	0.2391	0.2413	0.2492	0.2443	0.2659	0.2285	0.1303	0.1166	0.1023
singleton	Moderate	t1532g	1020	2	0.2466	0.2361	0.2413	0.2488	0.2424	0.2647	0.2261	0.1330	0.1170	0.1024
singleton	Moderate	t1532g	1050	2	0.2432	0.2348	0.2382	0.2470	0.2406	0.2628	0.2266	0.1357	0.1172	0.1024
singleton	Moderate	t1532g	1080	2	0.2440	0.2311	0.2369	0.2459	0.2377	0.2627	0.2259	0.1384	0.1176	0.1026
singleton	Moderate	t1532g	1110	2	0.2406	0.2315	0.2339	0.2435	0.2379	0.2594	0.2218	0.1414	0.1180	0.1024
singleton	Moderate	t1532g	1140	2	0.2432	0.2292	0.2317	0.2412	0.2345	0.2602	0.2216	0.1438	0.1184	0.1026
singleton	Moderate	t1532g	1170	2	0.2408	0.2314	0.2292	0.2392	0.2322	0.2593	0.2185	0.1469	0.1187	0.1027
singleton	Moderate	t1532g	1200	2	0.2388	0.2313	0.2279	0.2353	0.2305	0.2557	0.2181	0.1500	0.1192	0.1028
singleton	Moderate	t1532g	1230	2	0.2393	0.2258	0.2281	0.2356	0.2282	0.2571	0.2181	0.1531	0.1192	0.1029
singleton	Moderate	t1532g	1260	2	0.2371	0.2226	0.2283	0.2324	0.2271	0.2533	0.2154	0.1561	0.1193	0.1029
singleton	Moderate	t1532g	1290	2	0.2376	0.2184	0.2248	0.2303	0.2241	0.2530	0.2142	0.1607	0.1200	0.1031
singleton	Moderate	t1532g	1320	2	0.2343	0.2239	0.2236	0.2307	0.2254	0.2510	0.2123	0.1651	0.1194	0.1030
singleton	Moderate	t1532g	1350	2	0.2358	0.2246	0.2241	0.2290	0.2228	0.2496	0.2129	0.1706	0.1197	0.1034
singleton	Moderate	t1532g	1380	2	0.2356	0.2222	0.2264	0.2304	0.2248	0.2483	0.2135	0.1764	0.1203	0.1035
singleton	Moderate	t1532g	1410	2	0.2342	0.2215	0.2280	0.2262	0.2210	0.2520	0.2095	0.1830	0.1203	0.1034
singleton	Moderate	t1532g	1440	2	0.2353	0.2194	0.2295	0.2255	0.2249	0.2460	0.2109	0.1836	0.1202	0.1036
singleton	Moderate	t1532g	0	3	0.0909	0.0977	0.0949	0.0937	0.0960	0.0926	0.0961	0.1136	0.1266	0.1286
singleton	Moderate	t1532g	30	3	0.0946	0.0987	0.0952	0.0977	0.1032	0.0987	0.1010	0.1151	0.1278	0.1201
singleton	Moderate	t1532g	60	3	0.1020	0.1049	0.1066	0.1083	0.1107	0.1027	0.1085	0.1220	0.1316	0.1207
singleton	Moderate	t1532g	90	3	0.1100	0.1121	0.1160	0.1197	0.1221	0.1121	0.1134	0.1262	0.1327	0.1193
singleton	Moderate	t1532g	120	3	0.1212	0.1234	0.1329	0.1346	0.1367	0.1219	0.1210	0.1268	0.1329	0.1174
singleton	Moderate	t1532g	150	3	0.1355	0.1358	0.1478	0.1504	0.1507	0.1310	0.1252	0.1269	0.1314	0.1146
singleton	Moderate	t1532g	180	3	0.1492	0.1523	0.1669	0.1720	0.1679	0.1472	0.1339	0.1257	0.1299	0.1131
singleton	Moderate	t1532g	210	3	0.1654	0.1722	0.1876	0.1914	0.1925	0.1652	0.1419	0.1249	0.1282	0.1119
singleton	Moderate	t1532g	240	3	0.1855	0.1967	0.2132	0.2193	0.2241	0.1889	0.1493	0.1234	0.1269	0.1106
singleton	Moderate	t1532g	270	3	0.2083	0.2279	0.2518	0.2480	0.2610	0.2140	0.1644	0.1241	0.1260	0.1093
singleton	Moderate	t1532g	300	3	0.2436	0.2558	0.2767	0.2862	0.3019	0.2485	0.1784	0.1245	0.1258	0.1081
singleton	Moderate	t1532g	330	3	0.2860	0.2734	0.3043	0.2957	0.3186	0.2850	0.1962	0.1258	0.1254	0.1074
singleton	Moderate	t1532g	360	3	0.3132	0.2702	0.2998	0.2960	0.3082	0.2958	0.2207	0.1276	0.1258	0.1066
singleton	Moderate	t1532g	390	3	0.3021	0.2666	0.2999	0.2935	0.3063	0.2966	0.2524	0.1299	0.1273	0.1063
singleton	Moderate	t1532g	420	3	0.2996	0.2644	0.2974	0.2898	0.3031	0.2945	0.2855	0.1329	0.1291	0.1058
singleton	Moderate	t1532g	450	3	0.2948	0.2607	0.2939	0.2853	0.2992	0.2903	0.2805	0.1364	0.1311	0.1055
singleton	Moderate	t1532g	480	3	0.2854	0.2575	0.2914	0.2824	0.2948	0.2877	0.2811	0.1407	0.1335	0.1054
singleton	Moderate	t1532g	510	3	0.2868	0.2552	0.2873	0.2798	0.2930	0.2868	0.2776	0.1448	0.1360	0.1056
singleton	Moderate	t1532g	540	3	0.2799	0.2522	0.2862	0.2759	0.2915	0.2835	0.2759	0.1492	0.1386	0.1058
singleton	Moderate	t1532g	570	3	0.2695	0.2511	0.2839	0.2719	0.2885	0.2795	0.2696	0.1527	0.1409	0.1057
singleton	Moderate	t1532g	600	3	0.2727	0.2501	0.2829	0.2627	0.2847	0.2760	0.2658	0.1556	0.1440	0.1059
singleton	Moderate	t1532g	630	3	0.2726	0.2469	0.2788	0.2661	0.2819	0.2754	0.2606	0.1593	0.1461	0.1060
singleton	Moderate	t1532g	660	3	0.2725	0.2465	0.2778	0.2663	0.2790	0.2731	0.2572	0.1644	0.1487	0.1063
singleton	Moderate	t1532g	690	3	0.2704	0.2429	0.2703	0.2563	0.2787	0.2694	0.2506	0.1694	0.1508	0.1064
singleton	Moderate	t1532g	720	3	0.2671	0.2408	0.2697	0.2637	0.2793	0.2671	0.2522	0.1773	0.1534	0.1067
singleton	Moderate	t1532g	750	3	0.2591	0.2387	0.2698	0.2600	0.2769	0.2651	0.2495	0.1869	0.1564	0.1066
singleton	Moderate	t1532g	780	3	0.2622	0.2350	0.2694	0.2591	0.2716	0.2611	0.2465	0.1986	0.1604	0.1069
singleton	Moderate	t1532g	810	3	0.2608	0.2323	0.2675	0.2559	0.2662	0.2602	0.2449	0.2088	0.1650	0.1069
singleton	Moderate	t1532g	840	3	0.2617	0.2317	0.2639	0.2483	0.2677	0.2579	0.2440	0.2188	0.1715	0.1072
singleton	Moderate	t1532g	870	3	0.2584	0.2290	0.2610	0.2501	0.2669	0.2542	0.2408	0.2141	0.1770	0.1071
singleton	Moderate	t1532g	900	3	0.2592	0.2282	0.2569	0.2503	0.2604	0.2527	0.2397	0.2118	0.1843	0.1072
singleton	Moderate	t1532g	930	3	0.2540	0.2262	0.2572	0.2455	0.2652	0.2498	0.2366	0.2075	0.1895	0.1074
singleton	Moderate	t1532g	960	3	0.2491	0.2240	0.2588	0.2441	0.2638	0.2477	0.2339	0.2067	0.1954	0.1076
singleton	Moderate	t1532g	990	3	0.2497	0.2214	0.2527	0.2445	0.2592	0.2489	0.2321	0.2026	0.2004	0.1077
singleton	Moderate	t1532g	1020	3	0.2518	0.2227	0.2550	0.2436	0.2528	0.2446	0.2329	0.2036	0.1983	0.1078
singleton	Moderate	t1532g	1050	3	0.2486	0.2251	0.2602	0.2444	0.2583	0.2441	0.2287	0.2039	0.1965	0.1080
singleton	Moderate	t1532g	1080	3	0.2501	0.2277	0.2634	0.2398	0.2558	0.2450	0.2282	0.2055	0.1973	0.1080
singleton	Moderate	t1532g	1110	3	0.2483	0.2331	0.2619	0.2399	0.2561	0.2435	0.2261	0.2042	0.1990	0.1083
singleton	Moderate	t1532g	1140	3	0.2484	0.2334	0.2596	0.2372	0.2610	0.2472	0.2253	0.2064	0.2010	0.1083
singleton	Moderate	t1532g	1170	3	0.2435	0.2333	0.2578	0.2307	0.2642	0.2494	0.2288	0.2027	0.2035	0.1084
singleton	Moderate	t1532g	1200	3	0.2416	0.2304	0.2587	0.2325	0.2620	0.2501	0.2283	0.2043	0.2050	0.1085
singleton	Moderate	t1532g	1230	3	0.2442	0.2314	0.2588	0.2285	0.2666	0.2554	0.2294	0.2035	0.2075	0.1088
singleton	Moderate	t1532g	1260	3	0.2429	0.2303	0.2594	0.2365	0.2734	0.2627	0.2313	0.2046	0.2089	0.1090
singleton	Moderate	t1532g	1290	3	0.2353	0.2293	0.2565	0.2293	0.2736	0.2667	0.2344	0.2047	0.2086	0.1090
singleton	Moderate	t1532g	1320	3	0.2356	0.2329	0.2566	0.2338	0.2825	0.2721	0.2388	0.2050	0.2096	0.1091
singleton	Moderate	t1532g	1350	3	0.2376	0.2381	0.2546	0.2320	0.2856	0.2765	0.2401	0.2052	0.2124	0.1093
singleton	Moderate	t1532g	1380	3	0.2402	0.2411	0.2540	0.2311	0.2839	0.2804	0.2452	0.2039	0.2165	0.1095
singleton	Moderate	t1532g	1410	3	0.2409	0.2463	0.2526	0.2307	0.2862	0.2865	0.2508	0.2048	0.2182	0.1094
singleton	Moderate	t1532g	1440	3	0.2379	0.2466	0.2518	0.2275	0.2908	0.2920	0.2589	0.2047	0.2194	0.1096
singleton	Moderate	t1532g	0	4	0.0860	0.0850	0.0919	0.0878	0.0862	0.0854	0.0889	0.0969	0.1019	0.0985
singleton	Moderate	t1532g	30	4	0.0929	0.0877	0.0908	0.0899	0.0903	0.0879	0.0893	0.0931	0.1043	0.0989
singleton	Moderate	t1532g	60	4	0.0961	0.0915	0.0920	0.0917	0.0931	0.0907	0.0925	0.0966	0.1051	0.0986
singleton	Moderate	t1532g	90	4	0.1049	0.0958	0.1018	0.0982	0.0971	0.0939	0.0949	0.0975	0.1061	0.0983
singleton	Moderate	t1532g	120	4	0.1154	0.1026	0.1074	0.1057	0.1028	0.0979	0.0975	0.0984	0.1069	0.0979
singleton	Moderate	t1532g	150	4	0.1253	0.1128	0.1137	0.1181	0.1123	0.1059	0.0995	0.0986	0.1073	0.0978
singleton	Moderate	t1532g	180	4	0.1354	0.1250	0.1248	0.1341	0.1251	0.1120	0.1033	0.0984	0.1074	0.0975
singleton	Moderate	t1532g	210	4	0.1524	0.1363	0.1403	0.1462	0.1344	0.1196	0.1069	0.0982	0.1076	0.0973
singleton	Moderate	t1532g	240	4	0.1733	0.1507	0.1522	0.1666	0.1522	0.1313	0.1126	0.0983	0.1079	0.0974
singleton	Moderate	t1532g	270	4	0.1954	0.1735	0.1791	0.1886	0.1706	0.1393	0.1180	0.0987	0.1083	0.0973
singleton	Moderate	t1532g	300	4	0.2260	0.1976	0.2122	0.2160	0.1964	0.1584	0.1252	0.0989	0.1087	0.0975
singleton	Moderate	t1532g	330	4	0.2619	0.2263	0.2430	0.2486	0.2282	0.1860	0.1282	0.0995	0.1098	0.0976
singleton	Moderate	t1532g	360	4	0.2956	0.2569	0.2830	0.2811	0.2620	0.2180	0.1360	0.1000	0.1102	0.0978
singleton	Moderate	t1532g	390	4	0.2889	0.2925	0.2971	0.2850	0.3028	0.2616	0.1470	0.1011	0.1122	0.0979
singleton	Moderate	t1532g	420	4	0.2890	0.2874	0.2897	0.2854	0.2984	0.3044	0.1692	0.1021	0.1117	0.0979
singleton	Moderate	t1532g	450	4	0.2836	0.2815	0.2877	0.2874	0.2969	0.3087	0.1857	0.1033	0.1127	0.0981
singleton	Moderate	t1532g	480	4	0.2804	0.2799	0.2857	0.2903	0.2974	0.3042	0.2040	0.1046	0.1136	0.0982
singleton	Moderate	t1532g	510	4	0.2749	0.2777	0.2844	0.2890	0.2945	0.3048	0.2256	0.1068	0.1145	0.0984
singleton	Moderate	t1532g	540	4	0.2689	0.2738	0.2821	0.2881	0.2902	0.3026	0.2511	0.1082	0.1155	0.0988
singleton	Moderate	t1532g	570	4	0.2666	0.2711	0.2791	0.2869	0.2892	0.2986	0.2638	0.1101	0.1167	0.0987
singleton	Moderate	t1532g	600	4	0.2692	0.2650	0.2773	0.2850	0.2880	0.2997	0.2596	0.1124	0.1179	0.0989
singleton	Moderate	t1532g	630	4	0.2643	0.2646	0.2745	0.2835	0.2871	0.2931	0.2585	0.1147	0.1192	0.0989
singleton	Moderate	t1532g	660	4	0.2619	0.2617	0.2728	0.2827	0.2895	0.2909	0.2587	0.1175	0.1206	0.0990
singleton	Moderate	t1532g	690	4	0.2514	0.2620	0.2711	0.2829	0.2887	0.2866	0.2546	0.1197	0.1219	0.0991
singleton	Moderate	t1532g	720	4	0.2552	0.2565	0.2697	0.2826	0.2874	0.2817	0.2552	0.1223	0.1233	0.0993
singleton	Moderate	t1532g	750	4	0.2534	0.2551	0.2664	0.2832	0.2862	0.2795	0.2523	0.1256	0.1255	0.0995
singleton	Moderate	t1532g	780	4	0.2516	0.2546	0.2651	0.2818	0.2831	0.2762	0.2490	0.1286	0.1275	0.0995
singleton	Moderate	t1532g	810	4	0.2521	0.2512	0.2597	0.2831	0.2782	0.2735	0.2466	0.1323	0.1297	0.0995
singleton	Moderate	t1532g	840	4	0.2514	0.2487	0.2621	0.2868	0.2752	0.2694	0.2420	0.1361	0.1327	0.0996
singleton	Moderate	t1532g	870	4	0.2505	0.2522	0.2623	0.2951	0.2730	0.2675	0.2420	0.1402	0.1359	0.0996
singleton	Moderate	t1532g	900	4	0.2498	0.2464	0.2655	0.3010	0.2690	0.2654	0.2390	0.1448	0.1395	0.0997
singleton	Moderate	t1532g	930	4	0.2492	0.2436	0.2660	0.3062	0.2688	0.2639	0.2359	0.1491	0.1418	0.0997
singleton	Moderate	t1532g	960	4	0.2463	0.2387	0.2645	0.3124	0.2707	0.2626	0.2346	0.1570	0.1465	0.0998
singleton	Moderate	t1532g	990	4	0.2408	0.2400	0.2583	0.3166	0.2721	0.2585	0.2300	0.1649	0.1536	0.0999
singleton	Moderate	t1532g	1020	4	0.2395	0.2418	0.2604	0.3209	0.2825	0.2562	0.2320	0.1704	0.1625	0.1001
singleton	Moderate	t1532g	1050	4	0.2432	0.2433	0.2603	0.3216	0.2923	0.2550	0.2299	0.1782	0.1724	0.1001
singleton	Moderate	t1532g	1080	4	0.2370	0.2495	0.2552	0.3227	0.3000	0.2525	0.2290	0.1834	0.1818	0.1001
singleton	Moderate	t1532g	1110	4	0.2323	0.2506	0.2596	0.3198	0.3032	0.2503	0.2283	0.1881	0.1973	0.1001
singleton	Moderate	t1532g	1140	4	0.2346	0.2553	0.2588	0.3163	0.3102	0.2492	0.2287	0.1977	0.2184	0.1003
singleton	Moderate	t1532g	1170	4	0.2344	0.2480	0.2585	0.3111	0.3150	0.2455	0.2288	0.2011	0.2253	0.1002
singleton	Moderate	t1532g	1200	4	0.2291	0.2541	0.2588	0.3126	0.3169	0.2445	0.2286	0.1966	0.2245	0.1004
singleton	Moderate	t1532g	1230	4	0.2276	0.2590	0.2597	0.3134	0.3146	0.2452	0.2314	0.1947	0.2201	0.1005
singleton	Moderate	t1532g	1260	4	0.2266	0.2585	0.2610	0.3235	0.3174	0.2454	0.2327	0.1945	0.2211	0.1004
singleton	Moderate	t1532g	1290	4	0.2240	0.2695	0.2627	0.3285	0.3182	0.2442	0.2334	0.1966	0.2204	0.1006
singleton	Moderate	t1532g	1320	4	0.2239	0.2773	0.2608	0.3317	0.3225	0.2428	0.2342	0.1958	0.2252	0.1007
singleton	Moderate	t1532g	1350	4	0.2232	0.2852	0.2631	0.3303	0.3222	0.2436	0.2385	0.1969	0.2256	0.1007
singleton	Moderate	t1532g	1380	4	0.2233	0.2882	0.2650	0.3291	0.3227	0.2450	0.2430	0.1953	0.2317	0.1007
singleton	Moderate	t1532g	1410	4	0.2202	0.2803	0.2636	0.3231	0.3251	0.2475	0.2435	0.1954	0.2242	0.1007
singleton	Moderate	t1532g	1440	4	0.2193	0.2857	0.2635	0.3263	0.3228	0.2514	0.2452	0.1946	0.2339	0.1008
singleton	Moderate	t1532g.anc	0	1	0.0854	0.0877	0.0860	0.0861	0.0835	0.0874	0.0902	0.1034	0.1027	0.0982
singleton	Moderate	t1532g.anc	30	1	0.0896	0.0884	0.0876	0.0898	0.0868	0.0900	0.0916	0.1048	0.1029	0.0992
singleton	Moderate	t1532g.anc	60	1	0.0920	0.0916	0.0898	0.0921	0.0888	0.0923	0.0921	0.1049	0.1029	0.0989
singleton	Moderate	t1532g.anc	90	1	0.0965	0.0956	0.0947	0.0973	0.0915	0.0914	0.0912	0.1046	0.1026	0.0990
singleton	Moderate	t1532g.anc	120	1	0.1054	0.1017	0.1008	0.1043	0.0959	0.0921	0.0917	0.1042	0.1024	0.0989
singleton	Moderate	t1532g.anc	150	1	0.1168	0.1112	0.1096	0.1159	0.1021	0.0910	0.0905	0.1041	0.1018	0.0988
singleton	Moderate	t1532g.anc	180	1	0.1327	0.1255	0.1238	0.1282	0.1106	0.0905	0.0912	0.1037	0.1012	0.0987
singleton	Moderate	t1532g.anc	210	1	0.1453	0.1377	0.1354	0.1418	0.1227	0.0897	0.0896	0.1031	0.1004	0.0985
singleton	Moderate	t1532g.anc	240	1	0.1618	0.1525	0.1515	0.1569	0.1291	0.0894	0.0895	0.1029	0.0998	0.0984
singleton	Moderate	t1532g.anc	270	1	0.1794	0.1742	0.1717	0.1789	0.1387	0.0887	0.0895	0.1023	0.0992	0.0983
singleton	Moderate	t1532g.anc	300	1	0.2085	0.2052	0.1932	0.2046	0.1511	0.0890	0.0892	0.1021	0.0988	0.0984
singleton	Moderate	t1532g.anc	330	1	0.2440	0.2365	0.2217	0.2353	0.1633	0.0884	0.0889	0.1015	0.0984	0.0983
singleton	Moderate	t1532g.anc	360	1	0.2820	0.2732	0.2572	0.2757	0.1804	0.0884	0.0887	0.1012	0.0986	0.0983
singleton	Moderate	t1532g.anc	390	1	0.3072	0.3071	0.2922	0.3104	0.2025	0.0882	0.0884	0.1010	0.0986	0.0986
singleton	Moderate	t1532g.anc	420	1	0.3014	0.3008	0.2978	0.3027	0.2232	0.0891	0.0883	0.1004	0.0989	0.0987
singleton	Moderate	t1532g.anc	450	1	0.2999	0.2985	0.2945	0.2971	0.2518	0.0880	0.0883	0.1006	0.0990	0.0989
singleton	Moderate	t1532g.anc	480	1	0.2927	0.2943	0.2945	0.2957	0.2581	0.0879	0.0880	0.1001	0.0993	0.0988
singleton	Moderate	t1532g.anc	510	1	0.2894	0.2885	0.2916	0.2912	0.2547	0.0878	0.0879	0.1002	0.0996	0.0991
singleton	Moderate	t1532g.anc	540	1	0.2878	0.2866	0.2883	0.2891	0.2541	0.0876	0.0880	0.1000	0.1000	0.0993
singleton	Moderate	t1532g.anc	570	1	0.2838	0.2865	0.2848	0.2855	0.2479	0.0874	0.0875	0.1001	0.1005	0.0994
singleton	Moderate	t1532g.anc	600	1	0.2843	0.2833	0.2817	0.2824	0.2457	0.0876	0.0876	0.1003	0.1008	0.0995
singleton	Moderate	t1532g.anc	630	1	0.2794	0.2789	0.2775	0.2805	0.2412	0.0874	0.0885	0.1002	0.1010	0.0995
singleton	Moderate	t1532g.anc	660	1	0.2721	0.2767	0.2742	0.2763	0.2368	0.0873	0.0873	0.1002	0.1012	0.0997
singleton	Moderate	t1532g.anc	690	1	0.2720	0.2749	0.2708	0.2702	0.2323	0.0874	0.0873	0.1004	0.1017	0.0998
singleton	Moderate	t1532g.anc	720	1	0.2670	0.2711	0.2655	0.2696	0.2299	0.0872	0.0873	0.1014	0.1018	0.0998
singleton	Moderate	t1532g.anc	750	1	0.2667	0.2688	0.2631	0.2692	0.2275	0.0871	0.0871	0.1005	0.1022	0.1000
singleton	Moderate	t1532g.anc	780	1	0.2669	0.2682	0.2631	0.2661	0.2237	0.0872	0.0871	0.1008	0.1034	0.1001
singleton	Moderate	t1532g.anc	810	1	0.2583	0.2627	0.2587	0.2643	0.2218	0.0871	0.0870	0.1008	0.1028	0.1003
singleton	Moderate	t1532g.anc	840	1	0.2597	0.2619	0.2576	0.2633	0.2191	0.0870	0.0870	0.1009	0.1029	0.1002
singleton	Moderate	t1532g.anc	870	1	0.2540	0.2595	0.2570	0.2617	0.2185	0.0870	0.0872	0.1011	0.1033	0.1004
singleton	Moderate	t1532g.anc	900	1	0.2563	0.2574	0.2510	0.2592	0.2131	0.0868	0.0871	0.1014	0.1036	0.1006
singleton	Moderate	t1532g.anc	930	1	0.2559	0.2581	0.2533	0.2541	0.2146	0.0870	0.0870	0.1024	0.1037	0.1005
singleton	Moderate	t1532g.anc	960	1	0.2525	0.2601	0.2462	0.2549	0.2126	0.0870	0.0872	0.1015	0.1050	0.1007
singleton	Moderate	t1532g.anc	990	1	0.2493	0.2631	0.2499	0.2520	0.2106	0.0869	0.0871	0.1017	0.1041	0.1008
singleton	Moderate	t1532g.anc	1020	1	0.2493	0.2620	0.2492	0.2508	0.2103	0.0868	0.0871	0.1017	0.1053	0.1008
singleton	Moderate	t1532g.anc	1050	1	0.2460	0.2539	0.2506	0.2506	0.2085	0.0866	0.0871	0.1018	0.1054	0.1009
singleton	Moderate	t1532g.anc	1080	1	0.2443	0.2590	0.2491	0.2475	0.2084	0.0867	0.0872	0.1021	0.1057	0.1009
singleton	Moderate	t1532g.anc	1110	1	0.2441	0.2591	0.2509	0.2448	0.2052	0.0867	0.0871	0.1022	0.1058	0.1010
singleton	Moderate	t1532g.anc	1140	1	0.2408	0.2551	0.2482	0.2503	0.2065	0.0866	0.0871	0.1021	0.1059	0.1010
singleton	Moderate	t1532g.anc	1170	1	0.2398	0.2533	0.2359	0.2470	0.2081	0.0867	0.0873	0.1022	0.1062	0.1012
singleton	Moderate	t1532g.anc	1200	1	0.2411	0.2520	0.2379	0.2462	0.2073	0.0865	0.0875	0.1024	0.1065	0.1012
singleton	Moderate	t1532g.anc	1230	1	0.2385	0.2496	0.2297	0.2456	0.2054	0.0865	0.0872	0.1024	0.1065	0.1012
singleton	Moderate	t1532g.anc	1260	1	0.2365	0.2468	0.2365	0.2476	0.2053	0.0865	0.0873	0.1025	0.1068	0.1012
singleton	Moderate	t1532g.anc	1290	1	0.2371	0.2433	0.2331	0.2444	0.2020	0.0865	0.0873	0.1026	0.1071	0.1014
singleton	Moderate	t1532g.anc	1320	1	0.2348	0.2406	0.2324	0.2489	0.2046	0.0864	0.0873	0.1028	0.1070	0.1015
singleton	Moderate	t1532g.anc	1350	1	0.2317	0.2390	0.2369	0.2471	0.2040	0.0864	0.0874	0.1029	0.1072	0.1016
singleton	Moderate	t1532g.anc	1380	1	0.2329	0.2372	0.2369	0.2474	0.2070	0.0862	0.0873	0.1029	0.1073	0.1014
singleton	Moderate	t1532g.anc	1410	1	0.2317	0.2330	0.2354	0.2465	0.2072	0.0863	0.0875	0.1031	0.1075	0.1017
singleton	Moderate	t1532g.anc	1440	1	0.2317	0.2309	0.2391	0.2532	0.2107	0.0863	0.0875	0.1031	0.1076	0.1017
singleton	Moderate	t1532g.anc	0	2	0.0838	0.0819	0.0887	0.0850	0.0874	0.0880	0.0906	0.0948	0.1018	0.1014
singleton	Moderate	t1532g.anc	30	2	0.0926	0.0923	0.0938	0.0888	0.0903	0.0915	0.0919	0.0954	0.1026	0.1027
singleton	Moderate	t1532g.anc	60	2	0.0966	0.1002	0.0971	0.0933	0.0936	0.0913	0.0924	0.0948	0.1027	0.1028
singleton	Moderate	t1532g.anc	90	2	0.1045	0.1070	0.1031	0.0992	0.0988	0.0921	0.0920	0.0946	0.1026	0.1025
singleton	Moderate	t1532g.anc	120	2	0.1133	0.1171	0.1107	0.1085	0.1056	0.0922	0.0915	0.0944	0.1025	0.1020
singleton	Moderate	t1532g.anc	150	2	0.1257	0.1291	0.1254	0.1214	0.1148	0.0915	0.0910	0.0944	0.1021	0.1015
singleton	Moderate	t1532g.anc	180	2	0.1401	0.1399	0.1373	0.1337	0.1266	0.0910	0.0906	0.0939	0.1016	0.1013
singleton	Moderate	t1532g.anc	210	2	0.1553	0.1554	0.1503	0.1467	0.1357	0.0906	0.0904	0.0937	0.1010	0.1010
singleton	Moderate	t1532g.anc	240	2	0.1747	0.1747	0.1667	0.1613	0.1470	0.0901	0.0900	0.0934	0.1005	0.1006
singleton	Moderate	t1532g.anc	270	2	0.1961	0.1985	0.1889	0.1797	0.1605	0.0900	0.0899	0.0932	0.1005	0.1004
singleton	Moderate	t1532g.anc	300	2	0.2229	0.2229	0.2136	0.2042	0.1720	0.0897	0.0895	0.0925	0.1002	0.1003
singleton	Moderate	t1532g.anc	330	2	0.2510	0.2516	0.2452	0.2331	0.1902	0.0893	0.0892	0.0923	0.1001	0.1001
singleton	Moderate	t1532g.anc	360	2	0.2828	0.2702	0.2768	0.2674	0.2112	0.0892	0.0890	0.0919	0.1002	0.1002
singleton	Moderate	t1532g.anc	390	2	0.2755	0.2632	0.2726	0.2747	0.2270	0.0891	0.0887	0.0915	0.1004	0.1003
singleton	Moderate	t1532g.anc	420	2	0.2755	0.2582	0.2704	0.2716	0.2499	0.0888	0.0885	0.0912	0.1006	0.1005
singleton	Moderate	t1532g.anc	450	2	0.2739	0.2583	0.2678	0.2715	0.2504	0.0886	0.0884	0.0911	0.1009	0.1005
singleton	Moderate	t1532g.anc	480	2	0.2756	0.2546	0.2661	0.2661	0.2435	0.0887	0.0881	0.0910	0.1013	0.1008
singleton	Moderate	t1532g.anc	510	2	0.2713	0.2503	0.2602	0.2611	0.2408	0.0885	0.0879	0.0909	0.1017	0.1008
singleton	Moderate	t1532g.anc	540	2	0.2730	0.2427	0.2586	0.2603	0.2350	0.0883	0.0878	0.0909	0.1021	0.1009
singleton	Moderate	t1532g.anc	570	2	0.2726	0.2460	0.2536	0.2566	0.2343	0.0883	0.0878	0.0909	0.1025	0.1010
singleton	Moderate	t1532g.anc	600	2	0.2729	0.2433	0.2507	0.2573	0.2289	0.0880	0.0876	0.0908	0.1027	0.1010
singleton	Moderate	t1532g.anc	630	2	0.2728	0.2410	0.2495	0.2540	0.2248	0.0881	0.0876	0.0912	0.1031	0.1012
singleton	Moderate	t1532g.anc	660	2	0.2730	0.2374	0.2472	0.2521	0.2253	0.0881	0.0877	0.0913	0.1035	0.1013
singleton	Moderate	t1532g.anc	690	2	0.2737	0.2384	0.2465	0.2473	0.2202	0.0879	0.0873	0.0913	0.1036	0.1013
singleton	Moderate	t1532g.anc	720	2	0.2735	0.2370	0.2439	0.2481	0.2203	0.0879	0.0873	0.0913	0.1040	0.1014
singleton	Moderate	t1532g.anc	750	2	0.2770	0.2352	0.2439	0.2463	0.2171	0.0879	0.0872	0.0915	0.1044	0.1015
singleton	Moderate	t1532g.anc	780	2	0.2756	0.2320	0.2430	0.2425	0.2142	0.0876	0.0871	0.0916	0.1046	0.1015
singleton	Moderate	t1532g.anc	810	2	0.2741	0.2307	0.2406	0.2425	0.2146	0.0875	0.0872	0.0917	0.1048	0.1016
singleton	Moderate	t1532g.anc	840	2	0.2757	0.2268	0.2411	0.2402	0.2134	0.0875	0.0872	0.0920	0.1051	0.1017
singleton	Moderate	t1532g.anc	870	2	0.2744	0.2281	0.2397	0.2372	0.2114	0.0876	0.0872	0.0921	0.1054	0.1016
singleton	Moderate	t1532g.anc	900	2	0.2764	0.2269	0.2379	0.2363	0.2099	0.0875	0.0871	0.0922	0.1056	0.1017
singleton	Moderate	t1532g.anc	930	2	0.2758	0.2254	0.2361	0.2351	0.2093	0.0874	0.0872	0.0924	0.1058	0.1018
singleton	Moderate	t1532g.anc	960	2	0.2787	0.2249	0.2337	0.2331	0.2073	0.0873	0.0873	0.0924	0.1060	0.1018
singleton	Moderate	t1532g.anc	990	2	0.2776	0.2255	0.2304	0.2320	0.2047	0.0873	0.0872	0.0926	0.1062	0.1018
singleton	Moderate	t1532g.anc	1020	2	0.2815	0.2267	0.2353	0.2292	0.2024	0.0874	0.0874	0.0927	0.1064	0.1019
singleton	Moderate	t1532g.anc	1050	2	0.2808	0.2260	0.2331	0.2277	0.2018	0.0872	0.0874	0.0928	0.1066	0.1020
singleton	Moderate	t1532g.anc	1080	2	0.2884	0.2275	0.2328	0.2265	0.1981	0.0873	0.0874	0.0929	0.1068	0.1021
singleton	Moderate	t1532g.anc	1110	2	0.2945	0.2315	0.2320	0.2251	0.1982	0.0872	0.0874	0.0930	0.1068	0.1020
singleton	Moderate	t1532g.anc	1140	2	0.3016	0.2379	0.2292	0.2239	0.1986	0.0872	0.0875	0.0931	0.1070	0.1021
singleton	Moderate	t1532g.anc	1170	2	0.3077	0.2445	0.2270	0.2222	0.1975	0.0872	0.0876	0.0933	0.1073	0.1023
singleton	Moderate	t1532g.anc	1200	2	0.3112	0.2468	0.2287	0.2199	0.1954	0.0871	0.0876	0.0932	0.1074	0.1023
singleton	Moderate	t1532g.anc	1230	2	0.3194	0.2514	0.2269	0.2184	0.1938	0.0873	0.0876	0.0934	0.1075	0.1023
singleton	Moderate	t1532g.anc	1260	2	0.3279	0.2673	0.2280	0.2184	0.1931	0.0871	0.0877	0.0934	0.1077	0.1023
singleton	Moderate	t1532g.anc	1290	2	0.3305	0.2712	0.2302	0.2162	0.1927	0.0870	0.0878	0.0935	0.1078	0.1024
singleton	Moderate	t1532g.anc	1320	2	0.3337	0.2880	0.2371	0.2153	0.1901	0.0870	0.0879	0.0936	0.1080	0.1025
singleton	Moderate	t1532g.anc	1350	2	0.3435	0.3110	0.2423	0.2132	0.1886	0.0872	0.0879	0.0937	0.1081	0.1026
singleton	Moderate	t1532g.anc	1380	2	0.3494	0.3222	0.2483	0.2124	0.1881	0.0870	0.0880	0.0938	0.1081	0.1027
singleton	Moderate	t1532g.anc	1410	2	0.3596	0.3219	0.2622	0.2085	0.1882	0.0870	0.0880	0.0939	0.1084	0.1025
singleton	Moderate	t1532g.anc	1440	2	0.3709	0.3234	0.2702	0.2071	0.1866	0.0871	0.0882	0.0940	0.1084	0.1027
singleton	Moderate	t1532g.anc	0	3	0.0960	0.0989	0.0955	0.0908	0.0989	0.0955	0.0958	0.1024	0.1127	0.1028
singleton	Moderate	t1532g.anc	30	3	0.1131	0.1080	0.1017	0.0995	0.1054	0.0991	0.1032	0.1007	0.1156	0.1039
singleton	Moderate	t1532g.anc	60	3	0.1287	0.1179	0.1072	0.1063	0.1122	0.1027	0.1021	0.0982	0.1132	0.1012
singleton	Moderate	t1532g.anc	90	3	0.1388	0.1249	0.1184	0.1158	0.1209	0.1022	0.0972	0.0989	0.1125	0.1007
singleton	Moderate	t1532g.anc	120	3	0.1542	0.1348	0.1312	0.1280	0.1351	0.1013	0.0961	0.0980	0.1113	0.1006
singleton	Moderate	t1532g.anc	150	3	0.1728	0.1489	0.1439	0.1378	0.1463	0.1032	0.0953	0.0974	0.1101	0.1003
singleton	Moderate	t1532g.anc	180	3	0.1949	0.1666	0.1594	0.1539	0.1589	0.0986	0.0945	0.0965	0.1085	0.0997
singleton	Moderate	t1532g.anc	210	3	0.2199	0.1901	0.1812	0.1745	0.1773	0.0990	0.0939	0.0958	0.1068	0.0996
singleton	Moderate	t1532g.anc	240	3	0.2554	0.2178	0.2078	0.1971	0.1950	0.0961	0.0938	0.0950	0.1055	0.0990
singleton	Moderate	t1532g.anc	270	3	0.2900	0.2551	0.2403	0.2288	0.2179	0.0949	0.0932	0.0943	0.1042	0.0987
singleton	Moderate	t1532g.anc	300	3	0.2963	0.2950	0.2744	0.2610	0.2456	0.0966	0.0927	0.0937	0.1032	0.0986
singleton	Moderate	t1532g.anc	330	3	0.2934	0.2949	0.3010	0.2883	0.2722	0.0939	0.0925	0.0929	0.1026	0.0983
singleton	Moderate	t1532g.anc	360	3	0.2934	0.2917	0.2951	0.2845	0.2890	0.0937	0.0923	0.0925	0.1021	0.0982
singleton	Moderate	t1532g.anc	390	3	0.2892	0.2893	0.2930	0.2841	0.2804	0.0928	0.0920	0.0918	0.1019	0.0983
singleton	Moderate	t1532g.anc	420	3	0.2815	0.2874	0.2935	0.2848	0.2807	0.0927	0.0921	0.0916	0.1022	0.0982
singleton	Moderate	t1532g.anc	450	3	0.2735	0.2793	0.2927	0.2814	0.2783	0.0926	0.0919	0.0912	0.1027	0.0986
singleton	Moderate	t1532g.anc	480	3	0.2756	0.2793	0.2894	0.2785	0.2733	0.0923	0.0918	0.0911	0.1036	0.0987
singleton	Moderate	t1532g.anc	510	3	0.2752	0.2781	0.2864	0.2779	0.2697	0.0922	0.0916	0.0908	0.1040	0.0988
singleton	Moderate	t1532g.anc	540	3	0.2668	0.2766	0.2860	0.2761	0.2647	0.0920	0.0916	0.0908	0.1040	0.0989
singleton	Moderate	t1532g.anc	570	3	0.2659	0.2736	0.2787	0.2745	0.2674	0.0916	0.0914	0.0907	0.1045	0.0991
singleton	Moderate	t1532g.anc	600	3	0.2648	0.2716	0.2809	0.2710	0.2602	0.0913	0.0912	0.0906	0.1058	0.0992
singleton	Moderate	t1532g.anc	630	3	0.2619	0.2734	0.2793	0.2715	0.2612	0.0910	0.0909	0.0906	0.1052	0.0994
singleton	Moderate	t1532g.anc	660	3	0.2625	0.2731	0.2712	0.2706	0.2591	0.0910	0.0908	0.0905	0.1060	0.0995
singleton	Moderate	t1532g.anc	690	3	0.2622	0.2693	0.2741	0.2676	0.2552	0.0909	0.0905	0.0906	0.1061	0.0996
singleton	Moderate	t1532g.anc	720	3	0.2598	0.2631	0.2713	0.2510	0.2545	0.0905	0.0904	0.0904	0.1066	0.0996
singleton	Moderate	t1532g.anc	750	3	0.2587	0.2634	0.2754	0.2637	0.2571	0.0907	0.0904	0.0908	0.1072	0.0997
singleton	Moderate	t1532g.anc	780	3	0.2543	0.2656	0.2694	0.2650	0.2552	0.0904	0.0903	0.0907	0.1075	0.0999
singleton	Moderate	t1532g.anc	810	3	0.2538	0.2631	0.2729	0.2624	0.2546	0.0903	0.0902	0.0909	0.1078	0.1000
singleton	Moderate	t1532g.anc	840	3	0.2524	0.2616	0.2672	0.2596	0.2483	0.0907	0.0902	0.0911	0.1085	0.1002
singleton	Moderate	t1532g.anc	870	3	0.2502	0.2599	0.2693	0.2594	0.2527	0.0903	0.0898	0.0910	0.1086	0.1001
singleton	Moderate	t1532g.anc	900	3	0.2477	0.2558	0.2662	0.2511	0.2488	0.0902	0.0897	0.0911	0.1090	0.1002
singleton	Moderate	t1532g.anc	930	3	0.2462	0.2567	0.2506	0.2502	0.2477	0.0902	0.0896	0.0912	0.1093	0.1003
singleton	Moderate	t1532g.anc	960	3	0.2442	0.2555	0.2628	0.2543	0.2455	0.0901	0.0895	0.0912	0.1096	0.1003
singleton	Moderate	t1532g.anc	990	3	0.2402	0.2520	0.2609	0.2510	0.2473	0.0901	0.0895	0.0914	0.1098	0.1005
singleton	Moderate	t1532g.anc	1020	3	0.2399	0.2484	0.2607	0.2461	0.2444	0.0900	0.0896	0.0916	0.1102	0.1007
singleton	Moderate	t1532g.anc	1050	3	0.2378	0.2449	0.2596	0.2440	0.2433	0.0900	0.0893	0.0916	0.1104	0.1005
singleton	Moderate	t1532g.anc	1080	3	0.2365	0.2474	0.2578	0.2408	0.2448	0.0899	0.0893	0.0917	0.1108	0.1008
singleton	Moderate	t1532g.anc	1110	3	0.2341	0.2426	0.2559	0.2384	0.2415	0.0897	0.0893	0.0917	0.1108	0.1008
singleton	Moderate	t1532g.anc	1140	3	0.2319	0.2424	0.2510	0.2347	0.2404	0.0897	0.0892	0.0919	0.1112	0.1009
singleton	Moderate	t1532g.anc	1170	3	0.2316	0.2411	0.2417	0.2416	0.2379	0.0897	0.0892	0.0921	0.1115	0.1009
singleton	Moderate	t1532g.anc	1200	3	0.2298	0.2376	0.2508	0.2359	0.2368	0.0896	0.0891	0.0922	0.1116	0.1010
singleton	Moderate	t1532g.anc	1230	3	0.2287	0.2349	0.2463	0.2376	0.2338	0.0894	0.0889	0.0923	0.1119	0.1011
singleton	Moderate	t1532g.anc	1260	3	0.2282	0.2337	0.2447	0.2310	0.2321	0.0896	0.0891	0.0924	0.1122	0.1012
singleton	Moderate	t1532g.anc	1290	3	0.2253	0.2319	0.2458	0.2320	0.2250	0.0894	0.0890	0.0924	0.1125	0.1013
singleton	Moderate	t1532g.anc	1320	3	0.2254	0.2295	0.2397	0.2329	0.2261	0.0895	0.0890	0.0927	0.1128	0.1014
singleton	Moderate	t1532g.anc	1350	3	0.2247	0.2309	0.2364	0.2267	0.2290	0.0894	0.0890	0.0927	0.1128	0.1014
singleton	Moderate	t1532g.anc	1380	3	0.2237	0.2302	0.2392	0.2278	0.2279	0.0892	0.0888	0.0927	0.1130	0.1016
singleton	Moderate	t1532g.anc	1410	3	0.2207	0.2257	0.2342	0.2282	0.2284	0.0894	0.0889	0.0930	0.1132	0.1016
singleton	Moderate	t1532g.anc	1440	3	0.2204	0.2231	0.2364	0.2254	0.2285	0.0893	0.0888	0.0930	0.1134	0.1016
singleton	Moderate	t1532g.anc	0	4	0.0864	0.0873	0.0936	0.0892	0.0876	0.0880	0.0933	0.0934	0.1019	0.0992
singleton	Moderate	t1532g.anc	30	4	0.0971	0.0900	0.0905	0.0906	0.0917	0.0871	0.0914	0.0925	0.1032	0.1014
singleton	Moderate	t1532g.anc	60	4	0.1010	0.0935	0.0947	0.0908	0.0922	0.0883	0.0916	0.0923	0.1035	0.1011
singleton	Moderate	t1532g.anc	90	4	0.1060	0.0966	0.1013	0.0977	0.0952	0.0895	0.0914	0.0920	0.1035	0.1006
singleton	Moderate	t1532g.anc	120	4	0.1198	0.1035	0.1092	0.1045	0.0987	0.0895	0.0903	0.0918	0.1033	0.1002
singleton	Moderate	t1532g.anc	150	4	0.1321	0.1131	0.1213	0.1162	0.1050	0.0888	0.0893	0.0918	0.1033	0.1001
singleton	Moderate	t1532g.anc	180	4	0.1436	0.1263	0.1293	0.1271	0.1131	0.0912	0.0888	0.0915	0.1035	0.0998
singleton	Moderate	t1532g.anc	210	4	0.1595	0.1371	0.1443	0.1386	0.1259	0.0885	0.0885	0.0917	0.1027	0.0995
singleton	Moderate	t1532g.anc	240	4	0.1771	0.1511	0.1615	0.1577	0.1352	0.0874	0.0882	0.0913	0.1021	0.0994
singleton	Moderate	t1532g.anc	270	4	0.1991	0.1709	0.1862	0.1824	0.1464	0.0894	0.0879	0.0920	0.1018	0.0991
singleton	Moderate	t1532g.anc	300	4	0.2291	0.1986	0.2113	0.2062	0.1604	0.0868	0.0877	0.0917	0.1017	0.0991
singleton	Moderate	t1532g.anc	330	4	0.2648	0.2217	0.2409	0.2387	0.1751	0.0868	0.0874	0.0910	0.1016	0.0991
singleton	Moderate	t1532g.anc	360	4	0.2849	0.2568	0.2728	0.2699	0.1977	0.0869	0.0872	0.0912	0.1018	0.0991
singleton	Moderate	t1532g.anc	390	4	0.2808	0.2843	0.2876	0.2856	0.2195	0.0864	0.0870	0.0906	0.1021	0.0992
singleton	Moderate	t1532g.anc	420	4	0.2810	0.2824	0.2895	0.2845	0.2462	0.0867	0.0869	0.0903	0.1025	0.0994
singleton	Moderate	t1532g.anc	450	4	0.2790	0.2807	0.2924	0.2854	0.2788	0.0865	0.0868	0.0902	0.1028	0.0994
singleton	Moderate	t1532g.anc	480	4	0.2747	0.2787	0.2944	0.2888	0.2771	0.0863	0.0866	0.0902	0.1032	0.0997
singleton	Moderate	t1532g.anc	510	4	0.2628	0.2781	0.2944	0.2891	0.2780	0.0864	0.0865	0.0902	0.1037	0.0997
singleton	Moderate	t1532g.anc	540	4	0.2648	0.2735	0.2937	0.2859	0.2780	0.0862	0.0863	0.0902	0.1041	0.0999
singleton	Moderate	t1532g.anc	570	4	0.2604	0.2727	0.2899	0.2882	0.2785	0.0892	0.0863	0.0903	0.1046	0.1000
singleton	Moderate	t1532g.anc	600	4	0.2555	0.2685	0.2889	0.2866	0.2738	0.0860	0.0863	0.0904	0.1051	0.1002
singleton	Moderate	t1532g.anc	630	4	0.2540	0.2620	0.2850	0.2869	0.2766	0.0861	0.0861	0.0906	0.1057	0.1003
singleton	Moderate	t1532g.anc	660	4	0.2580	0.2655	0.2841	0.2857	0.2747	0.0862	0.0860	0.0909	0.1060	0.1004
singleton	Moderate	t1532g.anc	690	4	0.2550	0.2595	0.2859	0.2847	0.2687	0.0861	0.0862	0.0909	0.1064	0.1006
singleton	Moderate	t1532g.anc	720	4	0.2533	0.2506	0.2821	0.2862	0.2644	0.0861	0.0861	0.0911	0.1069	0.1006
singleton	Moderate	t1532g.anc	750	4	0.2494	0.2555	0.2765	0.2849	0.2673	0.0859	0.0861	0.0911	0.1071	0.1007
singleton	Moderate	t1532g.anc	780	4	0.2467	0.2547	0.2731	0.2866	0.2692	0.0860	0.0859	0.0914	0.1074	0.1009
singleton	Moderate	t1532g.anc	810	4	0.2468	0.2533	0.2728	0.2840	0.2721	0.0859	0.0859	0.0915	0.1079	0.1010
singleton	Moderate	t1532g.anc	840	4	0.2443	0.2487	0.2718	0.2891	0.2758	0.0859	0.0860	0.0916	0.1082	0.1010
singleton	Moderate	t1532g.anc	870	4	0.2432	0.2464	0.2756	0.2898	0.2766	0.0859	0.0860	0.0918	0.1085	0.1011
singleton	Moderate	t1532g.anc	900	4	0.2416	0.2487	0.2758	0.2889	0.2769	0.0858	0.0859	0.0919	0.1088	0.1010
singleton	Moderate	t1532g.anc	930	4	0.2396	0.2386	0.2747	0.2913	0.2789	0.0857	0.0859	0.0921	0.1091	0.1011
singleton	Moderate	t1532g.anc	960	4	0.2376	0.2454	0.2755	0.2964	0.2847	0.0857	0.0859	0.0922	0.1094	0.1012
singleton	Moderate	t1532g.anc	990	4	0.2353	0.2457	0.2760	0.2958	0.2868	0.0857	0.0858	0.0924	0.1098	0.1013
singleton	Moderate	t1532g.anc	1020	4	0.2357	0.2418	0.2773	0.2974	0.2887	0.0858	0.0860	0.0925	0.1099	0.1015
singleton	Moderate	t1532g.anc	1050	4	0.2323	0.2429	0.2769	0.2958	0.2955	0.0858	0.0859	0.0926	0.1102	0.1014
singleton	Moderate	t1532g.anc	1080	4	0.2310	0.2416	0.2726	0.2986	0.2961	0.0856	0.0859	0.0927	0.1105	0.1015
singleton	Moderate	t1532g.anc	1110	4	0.2304	0.2400	0.2788	0.3021	0.2980	0.0856	0.0859	0.0930	0.1107	0.1015
singleton	Moderate	t1532g.anc	1140	4	0.2284	0.2380	0.2747	0.3075	0.3035	0.0856	0.0861	0.0930	0.1110	0.1017
singleton	Moderate	t1532g.anc	1170	4	0.2281	0.2378	0.2748	0.3140	0.3001	0.0856	0.0859	0.0931	0.1112	0.1017
singleton	Moderate	t1532g.anc	1200	4	0.2260	0.2427	0.2780	0.3050	0.2970	0.0856	0.0860	0.0933	0.1115	0.1017
singleton	Moderate	t1532g.anc	1230	4	0.2251	0.2436	0.2755	0.3111	0.3032	0.0855	0.0860	0.0933	0.1117	0.1019
singleton	Moderate	t1532g.anc	1260	4	0.2239	0.2442	0.2766	0.3144	0.3024	0.0855	0.0860	0.0934	0.1119	0.1019
singleton	Moderate	t1532g.anc	1290	4	0.2228	0.2427	0.2771	0.3152	0.3050	0.0856	0.0861	0.0935	0.1121	0.1020
singleton	Moderate	t1532g.anc	1320	4	0.2227	0.2406	0.2778	0.3215	0.3011	0.0854	0.0861	0.0937	0.1123	0.1021
singleton	Moderate	t1532g.anc	1350	4	0.2212	0.2432	0.2776	0.3193	0.3084	0.0854	0.0860	0.0937	0.1125	0.1021
singleton	Moderate	t1532g.anc	1380	4	0.2202	0.2433	0.2766	0.3156	0.3062	0.0855	0.0862	0.0952	0.1127	0.1021
singleton	Moderate	t1532g.anc	1410	4	0.2211	0.2450	0.2773	0.3139	0.3059	0.0855	0.0862	0.0940	0.1137	0.1022
singleton	Moderate	t1532g.anc	1440	4	0.2193	0.2451	0.2770	0.3130	0.3102	0.0854	0.0862	0.0946	0.1130	0.1022
singleton	Moderate	t437a	0	1	0.3944	0.3967	0.4070	0.4078	0.4129	0.4117	0.4147	0.3979	0.4247	0.4253
singleton	Moderate	t437a	30	1	0.2191	0.2680	0.3174	0.3486	0.3827	0.4007	0.4091	0.3980	0.4293	0.4223
singleton	Moderate	t437a	60	1	0.0833	0.0878	0.1099	0.2331	0.3011	0.3584	0.3883	0.3929	0.4242	0.4101
singleton	Moderate	t437a	90	1	0.0832	0.0879	0.0908	0.0897	0.2050	0.3022	0.3578	0.3777	0.4193	0.3894
singleton	Moderate	t437a	120	1	0.0833	0.0884	0.0900	0.0911	0.0882	0.2392	0.3198	0.3606	0.4119	0.3589
singleton	Moderate	t437a	150	1	0.0837	0.0886	0.0898	0.0897	0.0907	0.1024	0.2813	0.3404	0.4012	0.3128
singleton	Moderate	t437a	180	1	0.0841	0.0901	0.0912	0.0887	0.0899	0.0893	0.2351	0.3214	0.3912	0.2318
singleton	Moderate	t437a	210	1	0.0844	0.0904	0.0920	0.0911	0.0913	0.0898	0.1276	0.3016	0.3803	0.1033
singleton	Moderate	t437a	240	1	0.0844	0.0914	0.0932	0.0922	0.0924	0.0904	0.0940	0.2729	0.3561	0.1040
singleton	Moderate	t437a	270	1	0.0849	0.0924	0.0950	0.0932	0.0951	0.0902	0.0950	0.2187	0.3266	0.1050
singleton	Moderate	t437a	300	1	0.0855	0.0933	0.0963	0.0948	0.0953	0.0908	0.0954	0.1206	0.2841	0.1063
singleton	Moderate	t437a	330	1	0.0860	0.0958	0.0977	0.0968	0.0989	0.0910	0.0974	0.1021	0.2075	0.1073
singleton	Moderate	t437a	360	1	0.0865	0.0965	0.1001	0.0995	0.1019	0.0926	0.0985	0.1036	0.1199	0.1086
singleton	Moderate	t437a	390	1	0.0880	0.1000	0.1040	0.1021	0.1046	0.0939	0.1010	0.1060	0.1196	0.1098
singleton	Moderate	t437a	420	1	0.0887	0.1025	0.1069	0.1055	0.1092	0.0950	0.1028	0.1088	0.1214	0.1112
singleton	Moderate	t437a	450	1	0.0899	0.1055	0.1107	0.1087	0.1127	0.0967	0.1053	0.1124	0.1238	0.1132
singleton	Moderate	t437a	480	1	0.0916	0.1091	0.1153	0.1139	0.1186	0.0977	0.1087	0.1165	0.1269	0.1151
singleton	Moderate	t437a	510	1	0.0933	0.1142	0.1212	0.1193	0.1239	0.1023	0.1126	0.1216	0.1306	0.1172
singleton	Moderate	t437a	540	1	0.0957	0.1190	0.1262	0.1240	0.1298	0.1048	0.1168	0.1256	0.1350	0.1203
singleton	Moderate	t437a	570	1	0.0979	0.1241	0.1318	0.1268	0.1371	0.1082	0.1201	0.1299	0.1395	0.1230
singleton	Moderate	t437a	600	1	0.1008	0.1313	0.1410	0.1370	0.1435	0.1126	0.1245	0.1405	0.1457	0.1268
singleton	Moderate	t437a	630	1	0.1051	0.1362	0.1486	0.1444	0.1464	0.1164	0.1316	0.1485	0.1522	0.1307
singleton	Moderate	t437a	660	1	0.1088	0.1461	0.1562	0.1547	0.1620	0.1225	0.1337	0.1543	0.1591	0.1356
singleton	Moderate	t437a	690	1	0.1143	0.1553	0.1632	0.1616	0.1717	0.1276	0.1451	0.1643	0.1654	0.1413
singleton	Moderate	t437a	720	1	0.1196	0.1627	0.1737	0.1711	0.1837	0.1345	0.1522	0.1739	0.1717	0.1475
singleton	Moderate	t437a	750	1	0.1253	0.1750	0.1839	0.1795	0.1940	0.1433	0.1611	0.1847	0.1771	0.1554
singleton	Moderate	t437a	780	1	0.1303	0.1875	0.2010	0.1904	0.2065	0.1545	0.1733	0.2007	0.1834	0.1635
singleton	Moderate	t437a	810	1	0.1391	0.1987	0.2125	0.2056	0.2187	0.1627	0.1819	0.2106	0.1909	0.1727
singleton	Moderate	t437a	840	1	0.1464	0.2104	0.2256	0.2158	0.2336	0.1751	0.1926	0.2246	0.1996	0.1815
singleton	Moderate	t437a	870	1	0.1575	0.2224	0.2325	0.2224	0.2459	0.1865	0.2049	0.2373	0.2096	0.1898
singleton	Moderate	t437a	900	1	0.1606	0.2330	0.2486	0.2353	0.2573	0.1993	0.2136	0.2425	0.2200	0.1985
singleton	Moderate	t437a	930	1	0.1738	0.2448	0.2529	0.2436	0.2669	0.2086	0.2238	0.2563	0.2296	0.2084
singleton	Moderate	t437a	960	1	0.1887	0.2506	0.2636	0.2437	0.2664	0.2246	0.2349	0.2660	0.2394	0.2183
singleton	Moderate	t437a	990	1	0.2001	0.2534	0.2607	0.2425	0.2648	0.2405	0.2499	0.2693	0.2476	0.2263
singleton	Moderate	t437a	1020	1	0.2148	0.2527	0.2621	0.2465	0.2652	0.2523	0.2576	0.2679	0.2491	0.2366
singleton	Moderate	t437a	1050	1	0.2263	0.2532	0.2628	0.2466	0.2645	0.2671	0.2579	0.2660	0.2470	0.2370
singleton	Moderate	t437a	1080	1	0.2368	0.2536	0.2627	0.2496	0.2638	0.2720	0.2605	0.2648	0.2462	0.2319
singleton	Moderate	t437a	1110	1	0.2477	0.2553	0.2646	0.2499	0.2613	0.2770	0.2632	0.2628	0.2479	0.2282
singleton	Moderate	t437a	1140	1	0.2522	0.2543	0.2652	0.2531	0.2637	0.2753	0.2632	0.2596	0.2476	0.2234
singleton	Moderate	t437a	1170	1	0.2540	0.2562	0.2625	0.2533	0.2648	0.2762	0.2628	0.2584	0.2509	0.2213
singleton	Moderate	t437a	1200	1	0.2540	0.2573	0.2659	0.2538	0.2646	0.2765	0.2650	0.2553	0.2526	0.2198
singleton	Moderate	t437a	1230	1	0.2522	0.2521	0.2644	0.2545	0.2643	0.2773	0.2615	0.2539	0.2534	0.2189
singleton	Moderate	t437a	1260	1	0.2524	0.2560	0.2652	0.2537	0.2629	0.2753	0.2623	0.2509	0.2567	0.2167
singleton	Moderate	t437a	1290	1	0.2525	0.2553	0.2655	0.2525	0.2629	0.2745	0.2610	0.2532	0.2579	0.2159
singleton	Moderate	t437a	1320	1	0.2527	0.2565	0.2666	0.2552	0.2642	0.2744	0.2591	0.2574	0.2605	0.2137
singleton	Moderate	t437a	1350	1	0.2512	0.2585	0.2675	0.2555	0.2636	0.2737	0.2595	0.2525	0.2642	0.2126
singleton	Moderate	t437a	1380	1	0.2543	0.2479	0.2641	0.2545	0.2649	0.2706	0.2542	0.2521	0.2670	0.2113
singleton	Moderate	t437a	1410	1	0.2513	0.2518	0.2626	0.2580	0.2616	0.2732	0.2567	0.2565	0.2684	0.2103
singleton	Moderate	t437a	1440	1	0.2534	0.2580	0.2688	0.2569	0.2634	0.2738	0.2547	0.2561	0.2707	0.2083
singleton	Moderate	t437a	0	2	0.0843	0.1092	0.1468	0.1613	0.1758	0.2085	0.2361	0.2532	0.3619	0.3231
singleton	Moderate	t437a	30	2	0.0810	0.0816	0.0808	0.0804	0.0806	0.0990	0.0863	0.0876	0.2596	0.0960
singleton	Moderate	t437a	60	2	0.0811	0.0816	0.0811	0.0810	0.0806	0.1000	0.0867	0.0882	0.2445	0.0960
singleton	Moderate	t437a	90	2	0.0815	0.0824	0.0810	0.0809	0.0807	0.1002	0.0869	0.0889	0.2650	0.0964
singleton	Moderate	t437a	120	2	0.0816	0.0821	0.0814	0.0810	0.0808	0.0990	0.0874	0.0891	0.2839	0.0968
singleton	Moderate	t437a	150	2	0.0819	0.0825	0.0815	0.0813	0.0809	0.0958	0.0881	0.0896	0.2945	0.0973
singleton	Moderate	t437a	180	2	0.0821	0.0828	0.0818	0.0815	0.0813	0.0949	0.0881	0.0904	0.3085	0.0977
singleton	Moderate	t437a	210	2	0.0825	0.0832	0.0820	0.0818	0.0815	0.0940	0.0886	0.0908	0.3153	0.0983
singleton	Moderate	t437a	240	2	0.0827	0.0833	0.0821	0.0822	0.0820	0.0936	0.0891	0.0915	0.3273	0.0988
singleton	Moderate	t437a	270	2	0.0830	0.0836	0.0825	0.0827	0.0821	0.0935	0.0898	0.0922	0.3279	0.0996
singleton	Moderate	t437a	300	2	0.0836	0.0839	0.0829	0.0832	0.0825	0.0934	0.0905	0.0929	0.3371	0.1003
singleton	Moderate	t437a	330	2	0.0841	0.0846	0.0836	0.0838	0.0830	0.0935	0.0916	0.0943	0.3408	0.1013
singleton	Moderate	t437a	360	2	0.0847	0.0849	0.0838	0.0841	0.0837	0.0933	0.0924	0.0955	0.3396	0.1020
singleton	Moderate	t437a	390	2	0.0856	0.0857	0.0848	0.0851	0.0842	0.0934	0.0932	0.0963	0.3378	0.1031
singleton	Moderate	t437a	420	2	0.0867	0.0869	0.0853	0.0859	0.0852	0.0935	0.0949	0.0979	0.3332	0.1041
singleton	Moderate	t437a	450	2	0.0877	0.0882	0.0862	0.0874	0.0865	0.0936	0.0960	0.0994	0.3284	0.1055
singleton	Moderate	t437a	480	2	0.0891	0.0894	0.0870	0.0885	0.0877	0.0937	0.0977	0.1016	0.3261	0.1067
singleton	Moderate	t437a	510	2	0.0909	0.0904	0.0881	0.0902	0.0890	0.0938	0.0994	0.1038	0.3143	0.1085
singleton	Moderate	t437a	540	2	0.0927	0.0920	0.0900	0.0918	0.0904	0.0941	0.1027	0.1061	0.3048	0.1101
singleton	Moderate	t437a	570	2	0.0953	0.0949	0.0906	0.0943	0.0926	0.0944	0.1056	0.1099	0.2929	0.1125
singleton	Moderate	t437a	600	2	0.0983	0.0970	0.0928	0.0970	0.0942	0.0947	0.1093	0.1136	0.2767	0.1149
singleton	Moderate	t437a	630	2	0.1019	0.0999	0.0944	0.1009	0.0979	0.0947	0.1138	0.1177	0.2572	0.1177
singleton	Moderate	t437a	660	2	0.1054	0.1035	0.0973	0.1051	0.1013	0.0954	0.1180	0.1229	0.2443	0.1208
singleton	Moderate	t437a	690	2	0.1107	0.1077	0.1008	0.1097	0.1063	0.0959	0.1226	0.1272	0.2234	0.1244
singleton	Moderate	t437a	720	2	0.1160	0.1127	0.1043	0.1155	0.1109	0.0967	0.1271	0.1327	0.2005	0.1291
singleton	Moderate	t437a	750	2	0.1223	0.1163	0.1090	0.1216	0.1156	0.0977	0.1359	0.1400	0.1741	0.1342
singleton	Moderate	t437a	780	2	0.1289	0.1223	0.1134	0.1263	0.1220	0.0988	0.1435	0.1472	0.1531	0.1393
singleton	Moderate	t437a	810	2	0.1353	0.1310	0.1189	0.1360	0.1317	0.1000	0.1511	0.1545	0.1403	0.1462
singleton	Moderate	t437a	840	2	0.1381	0.1378	0.1269	0.1460	0.1371	0.1008	0.1614	0.1663	0.1440	0.1537
singleton	Moderate	t437a	870	2	0.1464	0.1458	0.1354	0.1558	0.1468	0.1030	0.1728	0.1778	0.1483	0.1633
singleton	Moderate	t437a	900	2	0.1542	0.1543	0.1421	0.1667	0.1600	0.1051	0.1858	0.1904	0.1526	0.1731
singleton	Moderate	t437a	930	2	0.1681	0.1662	0.1517	0.1801	0.1711	0.1076	0.1976	0.2020	0.1591	0.1834
singleton	Moderate	t437a	960	2	0.1823	0.1728	0.1624	0.1937	0.1832	0.1107	0.2117	0.2161	0.1649	0.1921
singleton	Moderate	t437a	990	2	0.1945	0.1881	0.1733	0.2077	0.1947	0.1144	0.2230	0.2353	0.1714	0.1994
singleton	Moderate	t437a	1020	2	0.2096	0.2010	0.1834	0.2257	0.2065	0.1173	0.2330	0.2553	0.1789	0.2085
singleton	Moderate	t437a	1050	2	0.2203	0.2104	0.1944	0.2425	0.2148	0.1216	0.2469	0.2670	0.1871	0.2176
singleton	Moderate	t437a	1080	2	0.2306	0.2234	0.2082	0.2540	0.2264	0.1258	0.2593	0.2711	0.1990	0.2242
singleton	Moderate	t437a	1110	2	0.2403	0.2336	0.2195	0.2506	0.2367	0.1307	0.2664	0.2651	0.2060	0.2273
singleton	Moderate	t437a	1140	2	0.2499	0.2433	0.2275	0.2521	0.2450	0.1364	0.2660	0.2725	0.2206	0.2209
singleton	Moderate	t437a	1170	2	0.2494	0.2458	0.2449	0.2516	0.2554	0.1431	0.2676	0.2719	0.2320	0.2176
singleton	Moderate	t437a	1200	2	0.2497	0.2441	0.2556	0.2533	0.2580	0.1513	0.2683	0.2709	0.2417	0.2152
singleton	Moderate	t437a	1230	2	0.2494	0.2450	0.2574	0.2544	0.2582	0.1592	0.2680	0.2702	0.2373	0.2143
singleton	Moderate	t437a	1260	2	0.2493	0.2478	0.2530	0.2555	0.2599	0.1686	0.2696	0.2675	0.2363	0.2118
singleton	Moderate	t437a	1290	2	0.2466	0.2496	0.2525	0.2497	0.2605	0.1800	0.2677	0.2686	0.2365	0.2099
singleton	Moderate	t437a	1320	2	0.2478	0.2492	0.2538	0.2520	0.2614	0.1973	0.2670	0.2654	0.2365	0.2077
singleton	Moderate	t437a	1350	2	0.2473	0.2510	0.2542	0.2517	0.2602	0.2168	0.2663	0.2622	0.2364	0.2068
singleton	Moderate	t437a	1380	2	0.2522	0.2513	0.2567	0.2502	0.2598	0.2307	0.2662	0.2608	0.2369	0.2055
singleton	Moderate	t437a	1410	2	0.2514	0.2534	0.2564	0.2530	0.2615	0.2487	0.2648	0.2596	0.2379	0.2044
singleton	Moderate	t437a	1440	2	0.2473	0.2519	0.2579	0.2507	0.2608	0.2793	0.2648	0.2515	0.2365	0.2032
singleton	Moderate	t437a	0	3	0.0800	0.0815	0.0808	0.0806	0.0820	0.0829	0.0855	0.0887	0.0996	0.0957
singleton	Moderate	t437a	30	3	0.0801	0.0823	0.0808	0.0817	0.0821	0.0830	0.0856	0.0888	0.0995	0.0960
singleton	Moderate	t437a	60	3	0.0802	0.0821	0.0809	0.0815	0.0827	0.0831	0.0860	0.0900	0.1002	0.0964
singleton	Moderate	t437a	90	3	0.0803	0.0823	0.0813	0.0818	0.0830	0.0836	0.0865	0.0899	0.1012	0.0967
singleton	Moderate	t437a	120	3	0.0805	0.0825	0.0815	0.0818	0.0831	0.0836	0.0866	0.0903	0.1019	0.0970
singleton	Moderate	t437a	150	3	0.0804	0.0828	0.0816	0.0819	0.0836	0.0836	0.0867	0.0910	0.1026	0.0975
singleton	Moderate	t437a	180	3	0.0811	0.0829	0.0820	0.0824	0.0839	0.0839	0.0868	0.0914	0.1032	0.0979
singleton	Moderate	t437a	210	3	0.0813	0.0834	0.0821	0.0832	0.0847	0.0842	0.0870	0.0917	0.1042	0.0982
singleton	Moderate	t437a	240	3	0.0817	0.0836	0.0824	0.0832	0.0853	0.0843	0.0876	0.0924	0.1050	0.0987
singleton	Moderate	t437a	270	3	0.0819	0.0838	0.0827	0.0835	0.0862	0.0845	0.0880	0.0931	0.1057	0.0992
singleton	Moderate	t437a	300	3	0.0821	0.0841	0.0829	0.0841	0.0870	0.0848	0.0886	0.0939	0.1067	0.0994
singleton	Moderate	t437a	330	3	0.0826	0.0847	0.0831	0.0844	0.0885	0.0857	0.0890	0.0949	0.1075	0.1001
singleton	Moderate	t437a	360	3	0.0832	0.0854	0.0838	0.0854	0.0896	0.0859	0.0895	0.0961	0.1087	0.1009
singleton	Moderate	t437a	390	3	0.0837	0.0858	0.0840	0.0863	0.0907	0.0866	0.0903	0.0972	0.1094	0.1011
singleton	Moderate	t437a	420	3	0.0842	0.0865	0.0847	0.0876	0.0927	0.0869	0.0908	0.0989	0.1107	0.1017
singleton	Moderate	t437a	450	3	0.0852	0.0879	0.0851	0.0886	0.0953	0.0879	0.0916	0.1008	0.1119	0.1026
singleton	Moderate	t437a	480	3	0.0863	0.0890	0.0863	0.0903	0.0983	0.0886	0.0929	0.1029	0.1131	0.1035
singleton	Moderate	t437a	510	3	0.0872	0.0909	0.0868	0.0916	0.1018	0.0901	0.0944	0.1053	0.1146	0.1045
singleton	Moderate	t437a	540	3	0.0891	0.0917	0.0882	0.0938	0.1037	0.0901	0.0961	0.1079	0.1165	0.1058
singleton	Moderate	t437a	570	3	0.0905	0.0939	0.0900	0.0966	0.1095	0.0916	0.0976	0.1112	0.1179	0.1070
singleton	Moderate	t437a	600	3	0.0927	0.0956	0.0917	0.1006	0.1141	0.0921	0.0995	0.1154	0.1199	0.1085
singleton	Moderate	t437a	630	3	0.0943	0.0978	0.0933	0.1040	0.1199	0.0955	0.1013	0.1191	0.1221	0.1100
singleton	Moderate	t437a	660	3	0.0972	0.1010	0.0956	0.1068	0.1276	0.0978	0.1038	0.1238	0.1242	0.1117
singleton	Moderate	t437a	690	3	0.1000	0.1054	0.0979	0.1083	0.1365	0.1002	0.1067	0.1287	0.1276	0.1142
singleton	Moderate	t437a	720	3	0.1030	0.1093	0.1015	0.1131	0.1440	0.1036	0.1107	0.1348	0.1308	0.1170
singleton	Moderate	t437a	750	3	0.1067	0.1142	0.1042	0.1185	0.1511	0.1068	0.1153	0.1420	0.1346	0.1194
singleton	Moderate	t437a	780	3	0.1117	0.1202	0.1083	0.1238	0.1566	0.1102	0.1195	0.1506	0.1395	0.1238
singleton	Moderate	t437a	810	3	0.1164	0.1265	0.1133	0.1337	0.1750	0.1141	0.1247	0.1570	0.1447	0.1274
singleton	Moderate	t437a	840	3	0.1234	0.1369	0.1212	0.1425	0.1845	0.1189	0.1325	0.1684	0.1510	0.1328
singleton	Moderate	t437a	870	3	0.1303	0.1445	0.1266	0.1454	0.2020	0.1259	0.1382	0.1767	0.1579	0.1388
singleton	Moderate	t437a	900	3	0.1393	0.1528	0.1359	0.1561	0.2176	0.1330	0.1476	0.1888	0.1652	0.1455
singleton	Moderate	t437a	930	3	0.1493	0.1591	0.1424	0.1678	0.2235	0.1412	0.1575	0.1986	0.1693	0.1541
singleton	Moderate	t437a	960	3	0.1585	0.1685	0.1514	0.1749	0.2445	0.1486	0.1708	0.2143	0.1799	0.1643
singleton	Moderate	t437a	990	3	0.1676	0.1774	0.1605	0.1881	0.2580	0.1579	0.1809	0.2273	0.1896	0.1751
singleton	Moderate	t437a	1020	3	0.1787	0.1917	0.1698	0.1977	0.2689	0.1692	0.1949	0.2345	0.1980	0.1881
singleton	Moderate	t437a	1050	3	0.1888	0.1979	0.1791	0.2081	0.2712	0.1771	0.2069	0.2465	0.2114	0.2002
singleton	Moderate	t437a	1080	3	0.2022	0.2101	0.1934	0.2181	0.2722	0.1893	0.2176	0.2526	0.2205	0.2119
singleton	Moderate	t437a	1110	3	0.2148	0.2206	0.2024	0.2230	0.2705	0.2000	0.2341	0.2584	0.2304	0.2225
singleton	Moderate	t437a	1140	3	0.2243	0.2314	0.2119	0.2319	0.2701	0.2115	0.2429	0.2552	0.2417	0.2354
singleton	Moderate	t437a	1170	3	0.2308	0.2303	0.2196	0.2335	0.2662	0.2188	0.2519	0.2553	0.2463	0.2446
singleton	Moderate	t437a	1200	3	0.2363	0.2348	0.2229	0.2346	0.2638	0.2261	0.2575	0.2505	0.2429	0.2505
singleton	Moderate	t437a	1230	3	0.2373	0.2336	0.2319	0.2347	0.2633	0.2315	0.2590	0.2470	0.2435	0.2533
singleton	Moderate	t437a	1260	3	0.2356	0.2341	0.2258	0.2366	0.2594	0.2384	0.2595	0.2443	0.2395	0.2504
singleton	Moderate	t437a	1290	3	0.2367	0.2339	0.2293	0.2371	0.2601	0.2355	0.2586	0.2431	0.2415	0.2510
singleton	Moderate	t437a	1320	3	0.2365	0.2351	0.2309	0.2373	0.2566	0.2367	0.2571	0.2408	0.2413	0.2500
singleton	Moderate	t437a	1350	3	0.2388	0.2316	0.2314	0.2373	0.2568	0.2373	0.2578	0.2402	0.2426	0.2513
singleton	Moderate	t437a	1380	3	0.2408	0.2392	0.2299	0.2374	0.2575	0.2358	0.2578	0.2376	0.2437	0.2503
singleton	Moderate	t437a	1410	3	0.2335	0.2400	0.2316	0.2386	0.2548	0.2362	0.2572	0.2330	0.2456	0.2479
singleton	Moderate	t437a	1440	3	0.2373	0.2396	0.2315	0.2368	0.2513	0.2346	0.2554	0.2344	0.2465	0.2474
singleton	Moderate	t437a	0	4	0.0810	0.0811	0.0806	0.0799	0.0834	0.1254	0.1553	0.1919	0.2332	0.2244
singleton	Moderate	t437a	30	4	0.0805	0.0808	0.0807	0.0801	0.0831	0.0830	0.0862	0.0879	0.0976	0.0956
singleton	Moderate	t437a	60	4	0.0806	0.0811	0.0808	0.0802	0.0834	0.0832	0.0865	0.0882	0.0984	0.0959
singleton	Moderate	t437a	90	4	0.0808	0.0813	0.0806	0.0802	0.0834	0.0832	0.0869	0.0884	0.0992	0.0959
singleton	Moderate	t437a	120	4	0.0809	0.0815	0.0809	0.0802	0.0837	0.0833	0.0870	0.0887	0.0998	0.0962
singleton	Moderate	t437a	150	4	0.0808	0.0814	0.0809	0.0801	0.0836	0.0833	0.0873	0.0888	0.1002	0.0964
singleton	Moderate	t437a	180	4	0.0810	0.0818	0.0812	0.0804	0.0838	0.0833	0.0873	0.0892	0.1009	0.0967
singleton	Moderate	t437a	210	4	0.0811	0.0823	0.0813	0.0803	0.0839	0.0836	0.0878	0.0893	0.1015	0.0969
singleton	Moderate	t437a	240	4	0.0812	0.0822	0.0817	0.0805	0.0841	0.0835	0.0878	0.0895	0.1021	0.0970
singleton	Moderate	t437a	270	4	0.0812	0.0829	0.0815	0.0806	0.0843	0.0840	0.0881	0.0898	0.1028	0.0973
singleton	Moderate	t437a	300	4	0.0813	0.0823	0.0818	0.0807	0.0844	0.0838	0.0885	0.0901	0.1030	0.0974
singleton	Moderate	t437a	330	4	0.0814	0.0834	0.0820	0.0808	0.0848	0.0842	0.0888	0.0905	0.1037	0.0977
singleton	Moderate	t437a	360	4	0.0814	0.0826	0.0822	0.0809	0.0849	0.0843	0.0891	0.0908	0.1041	0.0978
singleton	Moderate	t437a	390	4	0.0815	0.0828	0.0824	0.0813	0.0851	0.0846	0.0894	0.0912	0.1046	0.0981
singleton	Moderate	t437a	420	4	0.0818	0.0831	0.0829	0.0816	0.0858	0.0847	0.0902	0.0916	0.1052	0.0982
singleton	Moderate	t437a	450	4	0.0819	0.0833	0.0832	0.0819	0.0861	0.0852	0.0904	0.0921	0.1057	0.0984
singleton	Moderate	t437a	480	4	0.0824	0.0837	0.0838	0.0822	0.0869	0.0853	0.0910	0.0925	0.1063	0.0988
singleton	Moderate	t437a	510	4	0.0826	0.0855	0.0841	0.0825	0.0878	0.0860	0.0917	0.0933	0.1068	0.0990
singleton	Moderate	t437a	540	4	0.0830	0.0853	0.0848	0.0832	0.0886	0.0861	0.0922	0.0938	0.1073	0.0992
singleton	Moderate	t437a	570	4	0.0836	0.0865	0.0850	0.0834	0.0899	0.0866	0.0929	0.0943	0.1078	0.0995
singleton	Moderate	t437a	600	4	0.0841	0.0863	0.0861	0.0842	0.0907	0.0870	0.0943	0.0953	0.1084	0.0998
singleton	Moderate	t437a	630	4	0.0847	0.0889	0.0871	0.0848	0.0920	0.0883	0.0958	0.0962	0.1090	0.1001
singleton	Moderate	t437a	660	4	0.0853	0.0890	0.0883	0.0857	0.0940	0.0884	0.0966	0.0972	0.1095	0.1005
singleton	Moderate	t437a	690	4	0.0867	0.0900	0.0894	0.0864	0.0960	0.0897	0.0986	0.0985	0.1100	0.1009
singleton	Moderate	t437a	720	4	0.0879	0.0915	0.0911	0.0875	0.0980	0.0903	0.1003	0.0996	0.1107	0.1013
singleton	Moderate	t437a	750	4	0.0888	0.0934	0.0931	0.0885	0.1018	0.0918	0.1021	0.1013	0.1113	0.1016
singleton	Moderate	t437a	780	4	0.0905	0.0959	0.0955	0.0900	0.1056	0.0933	0.1046	0.1023	0.1118	0.1021
singleton	Moderate	t437a	810	4	0.0919	0.0975	0.0972	0.0913	0.1097	0.0953	0.1070	0.1048	0.1124	0.1030
singleton	Moderate	t437a	840	4	0.0940	0.1012	0.1005	0.0931	0.1156	0.0967	0.1107	0.1062	0.1130	0.1032
singleton	Moderate	t437a	870	4	0.0965	0.1050	0.1039	0.0954	0.1209	0.0984	0.1152	0.1093	0.1139	0.1041
singleton	Moderate	t437a	900	4	0.0992	0.1075	0.1080	0.0978	0.1271	0.1011	0.1195	0.1117	0.1144	0.1047
singleton	Moderate	t437a	930	4	0.1020	0.1124	0.1116	0.1008	0.1360	0.1047	0.1255	0.1154	0.1150	0.1064
singleton	Moderate	t437a	960	4	0.1057	0.1179	0.1166	0.1037	0.1454	0.1073	0.1313	0.1196	0.1161	0.1067
singleton	Moderate	t437a	990	4	0.1104	0.1243	0.1230	0.1069	0.1588	0.1117	0.1369	0.1229	0.1165	0.1074
singleton	Moderate	t437a	1020	4	0.1162	0.1316	0.1287	0.1116	0.1686	0.1159	0.1434	0.1265	0.1174	0.1090
singleton	Moderate	t437a	1050	4	0.1232	0.1407	0.1364	0.1154	0.1825	0.1209	0.1530	0.1323	0.1179	0.1098
singleton	Moderate	t437a	1080	4	0.1302	0.1513	0.1462	0.1218	0.1934	0.1269	0.1640	0.1395	0.1193	0.1115
singleton	Moderate	t437a	1110	4	0.1353	0.1626	0.1545	0.1273	0.2021	0.1330	0.1767	0.1465	0.1199	0.1136
singleton	Moderate	t437a	1140	4	0.1452	0.1723	0.1658	0.1350	0.2161	0.1402	0.1904	0.1559	0.1214	0.1162
singleton	Moderate	t437a	1170	4	0.1538	0.1836	0.1759	0.1437	0.2326	0.1493	0.2053	0.1642	0.1229	0.1192
singleton	Moderate	t437a	1200	4	0.1634	0.1919	0.1856	0.1516	0.2427	0.1574	0.2176	0.1735	0.1240	0.1224
singleton	Moderate	t437a	1230	4	0.1750	0.1998	0.1968	0.1650	0.2601	0.1682	0.2305	0.1804	0.1261	0.1274
singleton	Moderate	t437a	1260	4	0.1886	0.2172	0.2092	0.1710	0.2765	0.1799	0.2477	0.1880	0.1282	0.1322
singleton	Moderate	t437a	1290	4	0.1995	0.2283	0.2194	0.1810	0.2847	0.1890	0.2568	0.2032	0.1299	0.1400
singleton	Moderate	t437a	1320	4	0.2119	0.2347	0.2278	0.1910	0.2825	0.2025	0.2644	0.2150	0.1347	0.1483
singleton	Moderate	t437a	1350	4	0.2187	0.2481	0.2280	0.1989	0.2851	0.2095	0.2681	0.2241	0.1381	0.1565
singleton	Moderate	t437a	1380	4	0.2353	0.2540	0.2311	0.2105	0.2831	0.2212	0.2688	0.2316	0.1413	0.1648
singleton	Moderate	t437a	1410	4	0.2386	0.2523	0.2286	0.2197	0.2779	0.2301	0.2691	0.2364	0.1465	0.1750
singleton	Moderate	t437a	1440	4	0.2484	0.2522	0.2314	0.2275	0.2794	0.2334	0.2712	0.2437	0.1544	0.1848
singleton	Moderate	t437a.anc	0	1	0.3987	0.3977	0.3644	0.3324	0.3372	0.3365	0.3482	0.3412	0.3632	0.3767
singleton	Moderate	t437a.anc	30	1	0.1017	0.2425	0.2650	0.2715	0.3008	0.3218	0.3371	0.3448	0.3637	0.3756
singleton	Moderate	t437a.anc	60	1	0.1073	0.1103	0.1105	0.1002	0.1868	0.2465	0.2942	0.3297	0.3598	0.3683
singleton	Moderate	t437a.anc	90	1	0.1201	0.1226	0.1214	0.1078	0.1050	0.0995	0.1984	0.2894	0.3505	0.3473
singleton	Moderate	t437a.anc	120	1	0.1373	0.1433	0.1262	0.1180	0.1115	0.0992	0.1018	0.2205	0.3335	0.2739
singleton	Moderate	t437a.anc	150	1	0.1508	0.1543	0.1391	0.1265	0.1251	0.0965	0.0985	0.0980	0.3004	0.1058
singleton	Moderate	t437a.anc	180	1	0.1675	0.1695	0.1559	0.1396	0.1313	0.0940	0.0970	0.0978	0.2095	0.1046
singleton	Moderate	t437a.anc	210	1	0.1904	0.1933	0.1739	0.1551	0.1428	0.0941	0.0959	0.0969	0.1082	0.1028
singleton	Moderate	t437a.anc	240	1	0.2164	0.2241	0.2000	0.1705	0.1551	0.0923	0.0949	0.0964	0.1063	0.1022
singleton	Moderate	t437a.anc	270	1	0.2472	0.2501	0.2281	0.1988	0.1742	0.0923	0.1004	0.0957	0.1044	0.1018
singleton	Moderate	t437a.anc	300	1	0.2852	0.2843	0.2707	0.2256	0.1934	0.0919	0.0929	0.0954	0.1039	0.1011
singleton	Moderate	t437a.anc	330	1	0.2963	0.2941	0.3027	0.2571	0.2136	0.0916	0.1032	0.0949	0.1037	0.1010
singleton	Moderate	t437a.anc	360	1	0.2942	0.2917	0.2965	0.2901	0.2420	0.0915	0.0925	0.0944	0.1034	0.1010
singleton	Moderate	t437a.anc	390	1	0.2936	0.2943	0.2953	0.2860	0.2659	0.0912	0.1031	0.0939	0.1035	0.1016
singleton	Moderate	t437a.anc	420	1	0.2888	0.2940	0.2962	0.2849	0.2740	0.0910	0.0963	0.0935	0.1038	0.1009
singleton	Moderate	t437a.anc	450	1	0.2877	0.2930	0.2950	0.2860	0.2686	0.0911	0.1018	0.0934	0.1044	0.1013
singleton	Moderate	t437a.anc	480	1	0.2879	0.2920	0.2933	0.2876	0.2666	0.0909	0.0962	0.0931	0.1046	0.1012
singleton	Moderate	t437a.anc	510	1	0.2855	0.2914	0.2911	0.2869	0.2628	0.0907	0.0953	0.0927	0.1050	0.1014
singleton	Moderate	t437a.anc	540	1	0.2755	0.2887	0.2896	0.2858	0.2601	0.0906	0.0919	0.0927	0.1055	0.1016
singleton	Moderate	t437a.anc	570	1	0.2850	0.2940	0.2873	0.2814	0.2599	0.0906	0.0921	0.0927	0.1060	0.1016
singleton	Moderate	t437a.anc	600	1	0.2810	0.2991	0.2845	0.2811	0.2537	0.0905	0.0916	0.0926	0.1066	0.1020
singleton	Moderate	t437a.anc	630	1	0.2760	0.3049	0.2815	0.2817	0.2558	0.0902	0.0920	0.0924	0.1068	0.1019
singleton	Moderate	t437a.anc	660	1	0.2712	0.3066	0.2797	0.2755	0.2509	0.0900	0.0958	0.0924	0.1072	0.1021
singleton	Moderate	t437a.anc	690	1	0.2682	0.3031	0.2744	0.2778	0.2470	0.0900	0.0980	0.0923	0.1075	0.1022
singleton	Moderate	t437a.anc	720	1	0.2622	0.3027	0.2737	0.2793	0.2453	0.0898	0.0909	0.0924	0.1079	0.1023
singleton	Moderate	t437a.anc	750	1	0.2670	0.3051	0.2742	0.2760	0.2426	0.0898	0.0918	0.0923	0.1081	0.1024
singleton	Moderate	t437a.anc	780	1	0.2634	0.3103	0.2696	0.2729	0.2424	0.0898	0.0950	0.0924	0.1084	0.1026
singleton	Moderate	t437a.anc	810	1	0.2543	0.3086	0.2702	0.2750	0.2409	0.0897	0.0973	0.0925	0.1087	0.1024
singleton	Moderate	t437a.anc	840	1	0.2544	0.3143	0.2709	0.2757	0.2455	0.0898	0.0907	0.0926	0.1091	0.1027
singleton	Moderate	t437a.anc	870	1	0.2596	0.3181	0.2657	0.2765	0.2435	0.0896	0.0908	0.0926	0.1092	0.1027
singleton	Moderate	t437a.anc	900	1	0.2566	0.3155	0.2705	0.2760	0.2410	0.0896	0.0922	0.0927	0.1095	0.1027
singleton	Moderate	t437a.anc	930	1	0.2557	0.3193	0.2750	0.2760	0.2412	0.0895	0.0943	0.0929	0.1099	0.1028
singleton	Moderate	t437a.anc	960	1	0.2528	0.3251	0.2781	0.2786	0.2414	0.0893	0.1106	0.0927	0.1102	0.1030
singleton	Moderate	t437a.anc	990	1	0.2491	0.3300	0.2853	0.2814	0.2393	0.0892	0.1054	0.0930	0.1104	0.1029
singleton	Moderate	t437a.anc	1020	1	0.2460	0.3334	0.2889	0.2797	0.2372	0.0893	0.1099	0.0930	0.1105	0.1031
singleton	Moderate	t437a.anc	1050	1	0.2468	0.3386	0.2961	0.2819	0.2351	0.0891	0.1062	0.0931	0.1109	0.1030
singleton	Moderate	t437a.anc	1080	1	0.2440	0.3432	0.2973	0.2816	0.2323	0.0890	0.1013	0.0932	0.1113	0.1032
singleton	Moderate	t437a.anc	1110	1	0.2465	0.3452	0.2983	0.2832	0.2351	0.0890	0.1089	0.0933	0.1114	0.1033
singleton	Moderate	t437a.anc	1140	1	0.2450	0.3449	0.2963	0.2864	0.2377	0.0890	0.1032	0.0934	0.1116	0.1034
singleton	Moderate	t437a.anc	1170	1	0.2396	0.3475	0.2934	0.2827	0.2356	0.0890	0.0960	0.0934	0.1116	0.1033
singleton	Moderate	t437a.anc	1200	1	0.2410	0.3512	0.2878	0.2875	0.2372	0.0888	0.0984	0.0935	0.1120	0.1035
singleton	Moderate	t437a.anc	1230	1	0.2384	0.3557	0.2862	0.2909	0.2366	0.0887	0.1078	0.0935	0.1122	0.1036
singleton	Moderate	t437a.anc	1260	1	0.2393	0.3546	0.2871	0.2941	0.2301	0.0887	0.1059	0.0936	0.1124	0.1037
singleton	Moderate	t437a.anc	1290	1	0.2368	0.3538	0.2821	0.2963	0.2305	0.0886	0.0996	0.0937	0.1125	0.1036
singleton	Moderate	t437a.anc	1320	1	0.2445	0.3519	0.2844	0.3001	0.2302	0.0887	0.1039	0.0938	0.1129	0.1038
singleton	Moderate	t437a.anc	1350	1	0.2405	0.3488	0.2844	0.2989	0.2247	0.0886	0.1067	0.0938	0.1128	0.1038
singleton	Moderate	t437a.anc	1380	1	0.2406	0.3450	0.2825	0.3015	0.2284	0.0885	0.1013	0.0938	0.1132	0.1039
singleton	Moderate	t437a.anc	1410	1	0.2408	0.3413	0.2816	0.3019	0.2229	0.0885	0.1069	0.0940	0.1133	0.1040
singleton	Moderate	t437a.anc	1440	1	0.2387	0.3441	0.2831	0.3098	0.2265	0.0884	0.1042	0.0940	0.1137	0.1040
singleton	Moderate	t437a.anc	0	2	0.1228	0.1276	0.1343	0.0969	0.0827	0.1328	0.1660	0.1991	0.2788	0.2840
singleton	Moderate	t437a.anc	30	2	0.0883	0.0901	0.0897	0.0850	0.0850	0.0896	0.0884	0.0904	0.1044	0.1025
singleton	Moderate	t437a.anc	60	2	0.0892	0.0929	0.0927	0.0910	0.0871	0.0883	0.0922	0.0900	0.1047	0.1016
singleton	Moderate	t437a.anc	90	2	0.0955	0.1008	0.0965	0.0916	0.0897	0.0885	0.0897	0.0899	0.1052	0.1011
singleton	Moderate	t437a.anc	120	2	0.1022	0.1084	0.1032	0.0994	0.0932	0.0886	0.0909	0.0899	0.1048	0.1008
singleton	Moderate	t437a.anc	150	2	0.1122	0.1193	0.1146	0.1050	0.0977	0.0878	0.0893	0.0899	0.1049	0.1006
singleton	Moderate	t437a.anc	180	2	0.1253	0.1308	0.1350	0.1161	0.1040	0.0877	0.0889	0.0893	0.1044	0.1000
singleton	Moderate	t437a.anc	210	2	0.1352	0.1456	0.1515	0.1289	0.1133	0.0875	0.0872	0.0890	0.1042	0.0995
singleton	Moderate	t437a.anc	240	2	0.1480	0.1676	0.1617	0.1416	0.1236	0.0870	0.0909	0.0887	0.1039	0.0993
singleton	Moderate	t437a.anc	270	2	0.1707	0.1923	0.1826	0.1580	0.1313	0.0875	0.0871	0.0885	0.1038	0.0989
singleton	Moderate	t437a.anc	300	2	0.1933	0.2214	0.2107	0.1797	0.1438	0.0866	0.0897	0.0882	0.1037	0.0986
singleton	Moderate	t437a.anc	330	2	0.2310	0.2532	0.2504	0.2095	0.1582	0.0865	0.0864	0.0880	0.1035	0.0984
singleton	Moderate	t437a.anc	360	2	0.2640	0.2919	0.2873	0.2410	0.1736	0.0863	0.0894	0.0879	0.1039	0.0985
singleton	Moderate	t437a.anc	390	2	0.3096	0.3005	0.3182	0.2830	0.1968	0.0863	0.0860	0.0879	0.1042	0.0984
singleton	Moderate	t437a.anc	420	2	0.3091	0.2963	0.3183	0.3020	0.2257	0.0888	0.0881	0.0880	0.1045	0.0984
singleton	Moderate	t437a.anc	450	2	0.3070	0.2959	0.3259	0.3020	0.2466	0.0884	0.0858	0.0879	0.1050	0.0985
singleton	Moderate	t437a.anc	480	2	0.3076	0.2935	0.3295	0.3022	0.2723	0.0861	0.0879	0.0878	0.1053	0.0986
singleton	Moderate	t437a.anc	510	2	0.3080	0.2898	0.3310	0.3007	0.2705	0.0863	0.0856	0.0879	0.1058	0.0989
singleton	Moderate	t437a.anc	540	2	0.3058	0.2866	0.3321	0.2983	0.2691	0.0876	0.0859	0.0880	0.1064	0.0990
singleton	Moderate	t437a.anc	570	2	0.2990	0.2833	0.3306	0.2950	0.2656	0.0873	0.0865	0.0880	0.1067	0.0991
singleton	Moderate	t437a.anc	600	2	0.3010	0.2799	0.3327	0.2933	0.2644	0.0868	0.0853	0.0881	0.1071	0.0993
singleton	Moderate	t437a.anc	630	2	0.2989	0.2750	0.3320	0.2893	0.2619	0.0866	0.0882	0.0884	0.1077	0.0994
singleton	Moderate	t437a.anc	660	2	0.2937	0.2729	0.3327	0.2872	0.2572	0.0860	0.0860	0.0884	0.1079	0.0996
singleton	Moderate	t437a.anc	690	2	0.2902	0.2701	0.3351	0.2838	0.2547	0.0863	0.0868	0.0885	0.1082	0.0996
singleton	Moderate	t437a.anc	720	2	0.2831	0.2699	0.3395	0.2868	0.2477	0.0859	0.0850	0.0886	0.1087	0.0997
singleton	Moderate	t437a.anc	750	2	0.2833	0.2704	0.3434	0.2882	0.2480	0.0868	0.0870	0.0889	0.1092	0.0999
singleton	Moderate	t437a.anc	780	2	0.2882	0.2701	0.3508	0.2957	0.2469	0.0859	0.0850	0.0889	0.1094	0.1000
singleton	Moderate	t437a.anc	810	2	0.2872	0.2726	0.3566	0.2995	0.2497	0.0864	0.0866	0.0891	0.1098	0.1001
singleton	Moderate	t437a.anc	840	2	0.2866	0.2661	0.3628	0.3042	0.2449	0.0858	0.0853	0.0891	0.1101	0.1000
singleton	Moderate	t437a.anc	870	2	0.2806	0.2675	0.3701	0.3071	0.2460	0.0858	0.0851	0.0894	0.1105	0.1001
singleton	Moderate	t437a.anc	900	2	0.2790	0.2704	0.3732	0.3108	0.2504	0.0857	0.0852	0.0894	0.1107	0.1002
singleton	Moderate	t437a.anc	930	2	0.2746	0.2722	0.3745	0.3166	0.2530	0.0862	0.0851	0.0896	0.1110	0.1002
singleton	Moderate	t437a.anc	960	2	0.2735	0.2821	0.3789	0.3266	0.2587	0.0857	0.0859	0.0896	0.1114	0.1003
singleton	Moderate	t437a.anc	990	2	0.2689	0.2973	0.3791	0.3385	0.2637	0.0858	0.0868	0.0898	0.1117	0.1004
singleton	Moderate	t437a.anc	1020	2	0.2696	0.3127	0.3788	0.3450	0.2705	0.0858	0.0860	0.0899	0.1120	0.1004
singleton	Moderate	t437a.anc	1050	2	0.2652	0.3251	0.3781	0.3504	0.2777	0.0856	0.0866	0.0900	0.1122	0.1004
singleton	Moderate	t437a.anc	1080	2	0.2667	0.3306	0.3748	0.3519	0.2842	0.0857	0.0878	0.0901	0.1126	0.1006
singleton	Moderate	t437a.anc	1110	2	0.2578	0.3310	0.3708	0.3535	0.2889	0.0858	0.0881	0.0903	0.1128	0.1006
singleton	Moderate	t437a.anc	1140	2	0.2592	0.3300	0.3675	0.3615	0.2936	0.0858	0.0890	0.0903	0.1132	0.1007
singleton	Moderate	t437a.anc	1170	2	0.2616	0.3306	0.3668	0.3674	0.2972	0.0856	0.0881	0.0904	0.1132	0.1008
singleton	Moderate	t437a.anc	1200	2	0.2582	0.3333	0.3647	0.3652	0.3006	0.0857	0.0876	0.0906	0.1136	0.1009
singleton	Moderate	t437a.anc	1230	2	0.2570	0.3327	0.3604	0.3611	0.2937	0.0857	0.0855	0.0907	0.1138	0.1009
singleton	Moderate	t437a.anc	1260	2	0.2582	0.3333	0.3593	0.3654	0.2925	0.0856	0.0858	0.0907	0.1140	0.1009
singleton	Moderate	t437a.anc	1290	2	0.2515	0.3368	0.3560	0.3669	0.2978	0.0864	0.0860	0.0909	0.1141	0.1010
singleton	Moderate	t437a.anc	1320	2	0.2562	0.3402	0.3530	0.3676	0.3007	0.0856	0.0866	0.0910	0.1146	0.1012
singleton	Moderate	t437a.anc	1350	2	0.2462	0.3445	0.3492	0.3623	0.3088	0.0860	0.0857	0.0912	0.1146	0.1011
singleton	Moderate	t437a.anc	1380	2	0.2526	0.3510	0.3464	0.3565	0.3145	0.0855	0.0858	0.0910	0.1148	0.1011
singleton	Moderate	t437a.anc	1410	2	0.2497	0.3586	0.3428	0.3523	0.3231	0.0855	0.0861	0.0912	0.1149	0.1013
singleton	Moderate	t437a.anc	1440	2	0.2510	0.3604	0.3388	0.3478	0.3301	0.0856	0.0872	0.0913	0.1152	0.1013
singleton	Moderate	t437a.anc	0	3	0.0893	0.0827	0.0860	0.0833	0.0852	0.0869	0.0886	0.0896	0.0988	0.1001
singleton	Moderate	t437a.anc	30	3	0.0908	0.0872	0.0923	0.0883	0.0873	0.0872	0.0895	0.0922	0.1006	0.0999
singleton	Moderate	t437a.anc	60	3	0.0968	0.0887	0.0955	0.0892	0.0913	0.0906	0.0898	0.0923	0.1009	0.0997
singleton	Moderate	t437a.anc	90	3	0.1024	0.0928	0.0990	0.0938	0.0955	0.0920	0.0903	0.0927	0.1008	0.0994
singleton	Moderate	t437a.anc	120	3	0.1154	0.0980	0.1085	0.1006	0.1011	0.0912	0.0896	0.0913	0.1006	0.0991
singleton	Moderate	t437a.anc	150	3	0.1260	0.1080	0.1189	0.1078	0.1094	0.0890	0.0889	0.0909	0.1004	0.0988
singleton	Moderate	t437a.anc	180	3	0.1372	0.1187	0.1310	0.1168	0.1220	0.0885	0.0887	0.0906	0.0999	0.0984
singleton	Moderate	t437a.anc	210	3	0.1506	0.1309	0.1479	0.1277	0.1316	0.0880	0.0880	0.0901	0.0996	0.0983
singleton	Moderate	t437a.anc	240	3	0.1684	0.1436	0.1652	0.1406	0.1423	0.0874	0.0879	0.0901	0.0994	0.0978
singleton	Moderate	t437a.anc	270	3	0.1948	0.1653	0.1865	0.1604	0.1544	0.0872	0.0877	0.0896	0.0994	0.0979
singleton	Moderate	t437a.anc	300	3	0.2303	0.1819	0.2167	0.1824	0.1723	0.0871	0.0874	0.0894	0.0994	0.0976
singleton	Moderate	t437a.anc	330	3	0.2614	0.2118	0.2508	0.2086	0.1955	0.0869	0.0870	0.0886	0.0996	0.0977
singleton	Moderate	t437a.anc	360	3	0.2948	0.2510	0.2836	0.2399	0.2231	0.0866	0.0868	0.0881	0.0999	0.0977
singleton	Moderate	t437a.anc	390	3	0.2906	0.2856	0.2844	0.2722	0.2544	0.0867	0.0867	0.0881	0.1003	0.0978
singleton	Moderate	t437a.anc	420	3	0.2946	0.2856	0.2885	0.2756	0.2812	0.0865	0.0866	0.0880	0.1006	0.0979
singleton	Moderate	t437a.anc	450	3	0.2920	0.2889	0.2915	0.2758	0.2784	0.0865	0.0865	0.0880	0.1012	0.0979
singleton	Moderate	t437a.anc	480	3	0.2901	0.2896	0.2923	0.2770	0.2781	0.0865	0.0864	0.0882	0.1015	0.0981
singleton	Moderate	t437a.anc	510	3	0.2883	0.2908	0.2926	0.2799	0.2809	0.0865	0.0863	0.0882	0.1021	0.0983
singleton	Moderate	t437a.anc	540	3	0.2866	0.2897	0.2916	0.2790	0.2831	0.0865	0.0861	0.0883	0.1024	0.0983
singleton	Moderate	t437a.anc	570	3	0.2871	0.2879	0.2887	0.2774	0.2815	0.0864	0.0861	0.0884	0.1029	0.0985
singleton	Moderate	t437a.anc	600	3	0.2869	0.2877	0.2894	0.2741	0.2805	0.0865	0.0859	0.0886	0.1032	0.0986
singleton	Moderate	t437a.anc	630	3	0.2848	0.2882	0.2906	0.2730	0.2765	0.0864	0.0857	0.0886	0.1037	0.0987
singleton	Moderate	t437a.anc	660	3	0.2854	0.2873	0.2912	0.2759	0.2808	0.0864	0.0858	0.0889	0.1040	0.0988
singleton	Moderate	t437a.anc	690	3	0.2857	0.2876	0.2885	0.2736	0.2832	0.0864	0.0859	0.0890	0.1043	0.0988
singleton	Moderate	t437a.anc	720	3	0.2807	0.2881	0.2875	0.2765	0.2826	0.0862	0.0858	0.0891	0.1047	0.0989
singleton	Moderate	t437a.anc	750	3	0.2835	0.2883	0.2868	0.2760	0.2859	0.0862	0.0858	0.0891	0.1051	0.0990
singleton	Moderate	t437a.anc	780	3	0.2811	0.2882	0.2863	0.2811	0.2922	0.0863	0.0858	0.0893	0.1054	0.0991
singleton	Moderate	t437a.anc	810	3	0.2803	0.2889	0.2880	0.2857	0.2937	0.0863	0.0859	0.0893	0.1057	0.0993
singleton	Moderate	t437a.anc	840	3	0.2762	0.2947	0.2906	0.2938	0.2945	0.0863	0.0858	0.0899	0.1060	0.0992
singleton	Moderate	t437a.anc	870	3	0.2816	0.2995	0.2934	0.2975	0.2947	0.0860	0.0857	0.0896	0.1063	0.0993
singleton	Moderate	t437a.anc	900	3	0.2812	0.3060	0.2916	0.3057	0.2954	0.0863	0.0858	0.0899	0.1080	0.0995
singleton	Moderate	t437a.anc	930	3	0.2804	0.3075	0.3009	0.3093	0.2932	0.0860	0.0857	0.0903	0.1070	0.0994
singleton	Moderate	t437a.anc	960	3	0.2879	0.3146	0.3114	0.3107	0.2968	0.0861	0.0859	0.0901	0.1073	0.0995
singleton	Moderate	t437a.anc	990	3	0.2886	0.3155	0.3214	0.3068	0.2996	0.0860	0.0858	0.0901	0.1075	0.0996
singleton	Moderate	t437a.anc	1020	3	0.2896	0.3186	0.3283	0.3039	0.3011	0.0860	0.0859	0.0902	0.1078	0.0997
singleton	Moderate	t437a.anc	1050	3	0.2952	0.3183	0.3301	0.3039	0.3011	0.0860	0.0859	0.0904	0.1080	0.0998
singleton	Moderate	t437a.anc	1080	3	0.2944	0.3184	0.3302	0.3023	0.2991	0.0859	0.0860	0.0906	0.1095	0.0999
singleton	Moderate	t437a.anc	1110	3	0.2980	0.3191	0.3290	0.3026	0.3005	0.0859	0.0860	0.0905	0.1085	0.1000
singleton	Moderate	t437a.anc	1140	3	0.3081	0.3221	0.3304	0.3052	0.2992	0.0858	0.0861	0.0906	0.1088	0.1000
singleton	Moderate	t437a.anc	1170	3	0.3129	0.3227	0.3278	0.3054	0.3009	0.0858	0.0860	0.0908	0.1103	0.1001
singleton	Moderate	t437a.anc	1200	3	0.3059	0.3245	0.3275	0.3067	0.2986	0.0859	0.0861	0.0913	0.1093	0.1002
singleton	Moderate	t437a.anc	1230	3	0.3043	0.3276	0.3266	0.3076	0.2975	0.0857	0.0862	0.0909	0.1097	0.1003
singleton	Moderate	t437a.anc	1260	3	0.3075	0.3278	0.3260	0.3075	0.2969	0.0858	0.0863	0.0911	0.1099	0.1004
singleton	Moderate	t437a.anc	1290	3	0.3046	0.3306	0.3243	0.3069	0.2968	0.0858	0.0864	0.0912	0.1100	0.1005
singleton	Moderate	t437a.anc	1320	3	0.3040	0.3279	0.3235	0.3073	0.2999	0.0857	0.0864	0.0911	0.1101	0.1005
singleton	Moderate	t437a.anc	1350	3	0.3063	0.3279	0.3211	0.3059	0.2968	0.0857	0.0864	0.0912	0.1104	0.1005
singleton	Moderate	t437a.anc	1380	3	0.3110	0.3268	0.3208	0.3059	0.2964	0.0858	0.0865	0.0914	0.1105	0.1007
singleton	Moderate	t437a.anc	1410	3	0.3109	0.3257	0.3188	0.3042	0.2955	0.0858	0.0865	0.0915	0.1106	0.1008
singleton	Moderate	t437a.anc	1440	3	0.3086	0.3241	0.3169	0.3027	0.2938	0.0857	0.0866	0.0915	0.1108	0.1007
singleton	Moderate	t437a.anc	0	4	0.0846	0.0860	0.0833	0.0893	0.0906	0.0890	0.1002	0.1533	0.1261	0.1018
singleton	Moderate	t437a.anc	30	4	0.0889	0.0853	0.0863	0.0861	0.0927	0.0893	0.0896	0.0931	0.1021	0.1018
singleton	Moderate	t437a.anc	60	4	0.0889	0.0899	0.0879	0.0879	0.0949	0.0910	0.0923	0.0929	0.1016	0.1010
singleton	Moderate	t437a.anc	90	4	0.0913	0.0949	0.0919	0.0893	0.0981	0.0899	0.0923	0.0927	0.1016	0.1007
singleton	Moderate	t437a.anc	120	4	0.0970	0.0999	0.0976	0.0973	0.1024	0.0896	0.0905	0.0921	0.1015	0.1002
singleton	Moderate	t437a.anc	150	4	0.1039	0.1076	0.1042	0.1029	0.1088	0.0888	0.0903	0.0919	0.1016	0.0999
singleton	Moderate	t437a.anc	180	4	0.1146	0.1207	0.1160	0.1131	0.1184	0.0882	0.0900	0.0917	0.1013	0.0994
singleton	Moderate	t437a.anc	210	4	0.1282	0.1316	0.1284	0.1186	0.1308	0.0877	0.0896	0.0913	0.1009	0.0992
singleton	Moderate	t437a.anc	240	4	0.1404	0.1457	0.1408	0.1338	0.1414	0.0873	0.0895	0.0911	0.1008	0.0990
singleton	Moderate	t437a.anc	270	4	0.1555	0.1621	0.1563	0.1528	0.1516	0.0871	0.0896	0.0909	0.1012	0.0989
singleton	Moderate	t437a.anc	300	4	0.1742	0.1819	0.1760	0.1726	0.1698	0.0872	0.0891	0.0906	0.1012	0.0988
singleton	Moderate	t437a.anc	330	4	0.1966	0.2099	0.2015	0.1971	0.1876	0.0871	0.0888	0.0903	0.1014	0.0988
singleton	Moderate	t437a.anc	360	4	0.2242	0.2392	0.2372	0.2280	0.2077	0.0865	0.0886	0.0900	0.1015	0.0988
singleton	Moderate	t437a.anc	390	4	0.2563	0.2710	0.2704	0.2710	0.2369	0.0867	0.0884	0.0899	0.1021	0.0987
singleton	Moderate	t437a.anc	420	4	0.2834	0.2785	0.2843	0.2987	0.2601	0.0866	0.0883	0.0898	0.1024	0.0989
singleton	Moderate	t437a.anc	450	4	0.2789	0.2757	0.2788	0.2977	0.2706	0.0865	0.0879	0.0896	0.1027	0.0991
singleton	Moderate	t437a.anc	480	4	0.2776	0.2748	0.2790	0.2925	0.2685	0.0864	0.0878	0.0896	0.1032	0.0991
singleton	Moderate	t437a.anc	510	4	0.2736	0.2731	0.2773	0.2891	0.2670	0.0863	0.0879	0.0895	0.1038	0.0992
singleton	Moderate	t437a.anc	540	4	0.2685	0.2717	0.2745	0.2868	0.2664	0.0862	0.0876	0.0896	0.1040	0.0994
singleton	Moderate	t437a.anc	570	4	0.2649	0.2605	0.2718	0.2847	0.2611	0.0861	0.0876	0.0897	0.1045	0.0996
singleton	Moderate	t437a.anc	600	4	0.2529	0.2657	0.2688	0.2823	0.2605	0.0861	0.0875	0.0897	0.1049	0.0996
singleton	Moderate	t437a.anc	630	4	0.2572	0.2660	0.2637	0.2816	0.2594	0.0860	0.0876	0.0899	0.1054	0.0997
singleton	Moderate	t437a.anc	660	4	0.2508	0.2600	0.2630	0.2787	0.2589	0.0860	0.0876	0.0900	0.1058	0.0998
singleton	Moderate	t437a.anc	690	4	0.2478	0.2620	0.2626	0.2768	0.2569	0.0860	0.0880	0.0900	0.1061	0.0999
singleton	Moderate	t437a.anc	720	4	0.2457	0.2611	0.2623	0.2758	0.2544	0.0858	0.0875	0.0901	0.1065	0.0999
singleton	Moderate	t437a.anc	750	4	0.2444	0.2586	0.2582	0.2783	0.2510	0.0858	0.0874	0.0904	0.1066	0.1000
singleton	Moderate	t437a.anc	780	4	0.2429	0.2554	0.2593	0.2753	0.2503	0.0856	0.0873	0.0904	0.1071	0.1000
singleton	Moderate	t437a.anc	810	4	0.2415	0.2500	0.2614	0.2752	0.2486	0.0857	0.0875	0.0906	0.1075	0.1001
singleton	Moderate	t437a.anc	840	4	0.2410	0.2520	0.2569	0.2771	0.2506	0.0857	0.0875	0.0907	0.1079	0.1002
singleton	Moderate	t437a.anc	870	4	0.2404	0.2532	0.2570	0.2800	0.2487	0.0856	0.0875	0.0909	0.1083	0.1003
singleton	Moderate	t437a.anc	900	4	0.2381	0.2502	0.2540	0.2825	0.2489	0.0856	0.0875	0.0910	0.1085	0.1003
singleton	Moderate	t437a.anc	930	4	0.2372	0.2518	0.2537	0.2820	0.2471	0.0854	0.0876	0.0911	0.1089	0.1004
singleton	Moderate	t437a.anc	960	4	0.2354	0.2478	0.2577	0.2840	0.2474	0.0853	0.0876	0.0912	0.1092	0.1005
singleton	Moderate	t437a.anc	990	4	0.2341	0.2479	0.2623	0.2906	0.2481	0.0854	0.0875	0.0912	0.1094	0.1005
singleton	Moderate	t437a.anc	1020	4	0.2324	0.2448	0.2689	0.2937	0.2508	0.0853	0.0877	0.0914	0.1097	0.1006
singleton	Moderate	t437a.anc	1050	4	0.2302	0.2433	0.2704	0.2953	0.2535	0.0853	0.0877	0.0914	0.1099	0.1007
singleton	Moderate	t437a.anc	1080	4	0.2294	0.2384	0.2755	0.2909	0.2564	0.0853	0.0877	0.0916	0.1103	0.1008
singleton	Moderate	t437a.anc	1110	4	0.2276	0.2401	0.2777	0.2940	0.2586	0.0854	0.0878	0.0917	0.1105	0.1008
singleton	Moderate	t437a.anc	1140	4	0.2260	0.2423	0.2774	0.2967	0.2580	0.0852	0.0879	0.0919	0.1108	0.1009
singleton	Moderate	t437a.anc	1170	4	0.2256	0.2393	0.2783	0.2982	0.2593	0.0852	0.0879	0.0919	0.1111	0.1010
singleton	Moderate	t437a.anc	1200	4	0.2233	0.2405	0.2772	0.3008	0.2601	0.0853	0.0879	0.0920	0.1112	0.1012
singleton	Moderate	t437a.anc	1230	4	0.2225	0.2415	0.2807	0.3031	0.2637	0.0851	0.0880	0.0921	0.1114	0.1011
singleton	Moderate	t437a.anc	1260	4	0.2210	0.2383	0.2857	0.3094	0.2662	0.0851	0.0882	0.0922	0.1117	0.1013
singleton	Moderate	t437a.anc	1290	4	0.2184	0.2375	0.2899	0.3114	0.2713	0.0850	0.0880	0.0923	0.1119	0.1012
singleton	Moderate	t437a.anc	1320	4	0.2184	0.2367	0.2928	0.3090	0.2789	0.0850	0.0881	0.0925	0.1123	0.1015
singleton	Moderate	t437a.anc	1350	4	0.2166	0.2332	0.3014	0.3107	0.2839	0.0851	0.0882	0.0925	0.1133	0.1015
singleton	Moderate	t437a.anc	1380	4	0.2157	0.2311	0.3023	0.3093	0.2847	0.0851	0.0882	0.0926	0.1137	0.1016
singleton	Moderate	t437a.anc	1410	4	0.2143	0.2295	0.3019	0.3129	0.2854	0.0851	0.0883	0.0927	0.1137	0.1017
singleton	Moderate	t437a.anc	1440	4	0.2136	0.2285	0.3009	0.3133	0.2922	0.0851	0.0883	0.0928	0.1141	0.1018
singleton	Gradual	c1527a	0	1	0.0892	0.0941	0.0855	0.0832	0.0849	0.0865	0.0893	0.0946	0.102	0.1023
singleton	Gradual	c1527a	30	1	0.091	0.0899	0.09	0.088	0.0909	0.0907	0.0916	0.0969	0.1058	0.1031
singleton	Gradual	c1527a	60	1	0.0935	0.0956	0.0938	0.0909	0.0943	0.0953	0.0942	0.0992	0.1083	0.1036
singleton	Gradual	c1527a	90	1	0.0997	0.0994	0.0985	0.0978	0.0985	0.1006	0.0972	0.1009	0.1078	0.1036
singleton	Gradual	c1527a	120	1	0.1074	0.1069	0.1072	0.1047	0.1065	0.1069	0.1006	0.1024	0.1082	0.1034
singleton	Gradual	c1527a	150	1	0.1195	0.1174	0.1195	0.1135	0.1186	0.1127	0.1032	0.1031	0.1078	0.1032
singleton	Gradual	c1527a	180	1	0.1326	0.1307	0.1299	0.1261	0.132	0.1233	0.1089	0.1033	0.1077	0.1024
singleton	Gradual	c1527a	210	1	0.1466	0.1443	0.1468	0.1398	0.1449	0.1339	0.1154	0.1041	0.1074	0.1018
singleton	Gradual	c1527a	240	1	0.1654	0.1638	0.167	0.1561	0.1641	0.1519	0.1218	0.1043	0.1072	0.1015
singleton	Gradual	c1527a	270	1	0.1937	0.1887	0.1929	0.182	0.1832	0.1711	0.1299	0.105	0.107	0.1011
singleton	Gradual	c1527a	300	1	0.2222	0.2177	0.2214	0.2111	0.2127	0.1959	0.1386	0.1062	0.1074	0.1007
singleton	Gradual	c1527a	330	1	0.2505	0.2507	0.2509	0.2407	0.2506	0.2294	0.1479	0.108	0.1074	0.1005
singleton	Gradual	c1527a	360	1	0.2935	0.2905	0.2832	0.2822	0.2924	0.2618	0.166	0.109	0.1079	0.1004
singleton	Gradual	c1527a	390	1	0.3055	0.3005	0.3029	0.307	0.3019	0.2959	0.186	0.1107	0.1087	0.1004
singleton	Gradual	c1527a	420	1	0.2999	0.2979	0.2988	0.305	0.2968	0.2985	0.2092	0.1128	0.109	0.1004
singleton	Gradual	c1527a	450	1	0.2999	0.2968	0.295	0.3022	0.296	0.2955	0.2333	0.1149	0.1097	0.1007
singleton	Gradual	c1527a	480	1	0.2949	0.2973	0.2929	0.2988	0.2957	0.2899	0.2619	0.1171	0.1104	0.1005
singleton	Gradual	c1527a	510	1	0.2937	0.2943	0.2905	0.2998	0.2917	0.2906	0.2796	0.1205	0.1111	0.1007
singleton	Gradual	c1527a	540	1	0.2815	0.2918	0.2889	0.2973	0.29	0.2885	0.2707	0.1232	0.1116	0.1009
singleton	Gradual	c1527a	570	1	0.2821	0.2898	0.2855	0.2934	0.2875	0.2849	0.2682	0.1239	0.1124	0.1011
singleton	Gradual	c1527a	600	1	0.2803	0.2864	0.2835	0.2926	0.2899	0.2799	0.2676	0.1278	0.1131	0.1012
singleton	Gradual	c1527a	630	1	0.2784	0.2837	0.2814	0.2912	0.2851	0.2785	0.2647	0.1311	0.1138	0.1013
singleton	Gradual	c1527a	660	1	0.2757	0.2797	0.2797	0.2889	0.2833	0.2768	0.2643	0.1334	0.1141	0.1016
singleton	Gradual	c1527a	690	1	0.2717	0.277	0.2781	0.2872	0.2795	0.2747	0.2604	0.1362	0.1149	0.1016
singleton	Gradual	c1527a	720	1	0.2699	0.2743	0.2763	0.2838	0.2784	0.2729	0.2585	0.1388	0.1155	0.1019
singleton	Gradual	c1527a	750	1	0.2687	0.2741	0.2742	0.2814	0.285	0.2695	0.2515	0.1405	0.1164	0.1018
singleton	Gradual	c1527a	780	1	0.2565	0.2674	0.2727	0.2845	0.2736	0.2699	0.2539	0.1459	0.1168	0.1021
singleton	Gradual	c1527a	810	1	0.2611	0.2723	0.2692	0.2836	0.2732	0.2683	0.2513	0.1487	0.1175	0.1022
singleton	Gradual	c1527a	840	1	0.2608	0.2681	0.2683	0.2912	0.2715	0.2641	0.2469	0.1506	0.1179	0.1024
singleton	Gradual	c1527a	870	1	0.2585	0.2695	0.2739	0.3014	0.268	0.264	0.2465	0.1548	0.1187	0.1025
singleton	Gradual	c1527a	900	1	0.2529	0.2762	0.2807	0.3118	0.2728	0.2622	0.2461	0.1579	0.1189	0.1025
singleton	Gradual	c1527a	930	1	0.2527	0.2925	0.2983	0.3188	0.2818	0.2591	0.246	0.1643	0.1193	0.1027
singleton	Gradual	c1527a	960	1	0.2534	0.2991	0.3192	0.3264	0.2898	0.2536	0.2441	0.1683	0.1197	0.1029
singleton	Gradual	c1527a	990	1	0.2504	0.3091	0.3314	0.3317	0.3033	0.2544	0.2451	0.1737	0.1205	0.1029
singleton	Gradual	c1527a	1020	1	0.2547	0.3119	0.3405	0.3393	0.3203	0.2551	0.2434	0.17	0.1204	0.1028
singleton	Gradual	c1527a	1050	1	0.2548	0.3136	0.3423	0.3407	0.3342	0.2585	0.2465	0.181	0.121	0.103
singleton	Gradual	c1527a	1080	1	0.2567	0.314	0.3456	0.3506	0.3478	0.2617	0.249	0.1852	0.1215	0.1031
singleton	Gradual	c1527a	1110	1	0.2536	0.3163	0.3439	0.3521	0.3527	0.2739	0.2493	0.1852	0.1223	0.1032
singleton	Gradual	c1527a	1140	1	0.2541	0.3182	0.3438	0.3586	0.3555	0.2781	0.253	0.1834	0.1229	0.1034
singleton	Gradual	c1527a	1170	1	0.2515	0.3237	0.3425	0.3619	0.3592	0.2912	0.2583	0.1832	0.1243	0.1035
singleton	Gradual	c1527a	1200	1	0.2527	0.3256	0.3408	0.3613	0.3559	0.3007	0.2628	0.1846	0.123	0.1037
singleton	Gradual	c1527a	1230	1	0.2571	0.3332	0.3394	0.3602	0.3547	0.3137	0.2664	0.1828	0.1236	0.1036
singleton	Gradual	c1527a	1260	1	0.2603	0.3346	0.3386	0.358	0.3542	0.3205	0.27	0.1855	0.1239	0.1036
singleton	Gradual	c1527a	1290	1	0.2613	0.3314	0.3385	0.3539	0.3548	0.3228	0.2747	0.1841	0.1251	0.1038
singleton	Gradual	c1527a	1320	1	0.2653	0.3289	0.339	0.3554	0.351	0.3278	0.2794	0.1836	0.1252	0.1039
singleton	Gradual	c1527a	1350	1	0.261	0.3296	0.3359	0.3531	0.3506	0.3318	0.2836	0.1855	0.1258	0.1039
singleton	Gradual	c1527a	1380	1	0.2602	0.3291	0.3353	0.3506	0.3516	0.3351	0.2886	0.1861	0.1268	0.1042
singleton	Gradual	c1527a	1410	1	0.258	0.3274	0.3319	0.3518	0.3544	0.3399	0.2916	0.1844	0.1276	0.1043
singleton	Gradual	c1527a	1440	1	0.255	0.3244	0.3282	0.3501	0.3521	0.3427	0.2937	0.1837	0.1294	0.1043
singleton	Gradual	c1527a	0	2	0.0819	0.084	0.0861	0.0837	0.1265	0.1295	0.1447	0.1601	0.1807	0.1729
singleton	Gradual	c1527a	30	2	0.0832	0.0836	0.0847	0.0885	0.0845	0.0868	0.0917	0.0945	0.1036	0.1008
singleton	Gradual	c1527a	60	2	0.085	0.0849	0.0878	0.0884	0.0868	0.0889	0.0958	0.0958	0.105	0.1023
singleton	Gradual	c1527a	90	2	0.0874	0.0869	0.0884	0.093	0.089	0.0915	0.099	0.0967	0.1056	0.1022
singleton	Gradual	c1527a	120	2	0.09	0.0903	0.0928	0.0989	0.0916	0.0963	0.1019	0.0961	0.106	0.1021
singleton	Gradual	c1527a	150	2	0.0938	0.0944	0.0993	0.1108	0.0964	0.1006	0.1005	0.0971	0.1065	0.1019
singleton	Gradual	c1527a	180	2	0.0989	0.1008	0.1102	0.1253	0.1037	0.1066	0.1051	0.0994	0.1068	0.1015
singleton	Gradual	c1527a	210	2	0.1077	0.1098	0.1161	0.1352	0.1145	0.1166	0.1101	0.0986	0.107	0.101
singleton	Gradual	c1527a	240	2	0.1181	0.1239	0.1343	0.1448	0.1279	0.1251	0.1141	0.0997	0.1073	0.1008
singleton	Gradual	c1527a	270	2	0.1299	0.1376	0.1487	0.1465	0.1428	0.1408	0.1226	0.1002	0.108	0.1006
singleton	Gradual	c1527a	300	2	0.1463	0.1536	0.1715	0.1726	0.1575	0.1577	0.1336	0.1062	0.1083	0.1005
singleton	Gradual	c1527a	330	2	0.1697	0.1735	0.1995	0.2046	0.1811	0.1794	0.1402	0.1038	0.1093	0.1004
singleton	Gradual	c1527a	360	2	0.2007	0.1974	0.2133	0.2436	0.2103	0.2091	0.1512	0.115	0.1101	0.1002
singleton	Gradual	c1527a	390	2	0.2334	0.2339	0.2497	0.2856	0.2472	0.2358	0.1725	0.1099	0.111	0.1001
singleton	Gradual	c1527a	420	2	0.2646	0.2641	0.2911	0.3166	0.2861	0.2748	0.1865	0.1068	0.1114	0.1003
singleton	Gradual	c1527a	450	2	0.2997	0.3032	0.3052	0.3122	0.3106	0.2934	0.2088	0.1225	0.1136	0.1001
singleton	Gradual	c1527a	480	2	0.3062	0.3033	0.3031	0.308	0.3056	0.2914	0.233	0.1111	0.1147	0.1003
singleton	Gradual	c1527a	510	2	0.3053	0.3046	0.3013	0.3127	0.3073	0.2921	0.2559	0.119	0.114	0.1004
singleton	Gradual	c1527a	540	2	0.3063	0.3053	0.3011	0.3135	0.3106	0.2922	0.2659	0.1163	0.1147	0.1006
singleton	Gradual	c1527a	570	2	0.3051	0.3033	0.2995	0.3114	0.3116	0.2957	0.2618	0.1197	0.1157	0.1007
singleton	Gradual	c1527a	600	2	0.3011	0.3022	0.3005	0.3126	0.3129	0.295	0.2638	0.1384	0.1163	0.1008
singleton	Gradual	c1527a	630	2	0.299	0.3017	0.3004	0.3109	0.3126	0.2959	0.2652	0.1379	0.1173	0.101
singleton	Gradual	c1527a	660	2	0.2954	0.3014	0.2997	0.3115	0.3124	0.2954	0.2643	0.1558	0.1184	0.1009
singleton	Gradual	c1527a	690	2	0.2956	0.301	0.3009	0.3137	0.3149	0.2946	0.2683	0.162	0.1199	0.1012
singleton	Gradual	c1527a	720	2	0.2907	0.3022	0.3009	0.3133	0.3147	0.2973	0.2665	0.1629	0.1197	0.1011
singleton	Gradual	c1527a	750	2	0.292	0.3026	0.3019	0.3143	0.3138	0.2976	0.267	0.1694	0.1203	0.1013
singleton	Gradual	c1527a	780	2	0.2978	0.3062	0.3046	0.3163	0.3194	0.2959	0.2723	0.1785	0.1214	0.1013
singleton	Gradual	c1527a	810	2	0.3007	0.3092	0.3087	0.3177	0.3213	0.2935	0.2759	0.1817	0.1222	0.1015
singleton	Gradual	c1527a	840	2	0.3021	0.3107	0.3136	0.3203	0.3212	0.2973	0.2747	0.1889	0.1233	0.1015
singleton	Gradual	c1527a	870	2	0.3052	0.3144	0.3207	0.3246	0.3251	0.2949	0.2819	0.2015	0.1234	0.1017
singleton	Gradual	c1527a	900	2	0.3061	0.3184	0.3268	0.3277	0.3274	0.2962	0.2888	0.2097	0.1248	0.1017
singleton	Gradual	c1527a	930	2	0.3128	0.3239	0.3337	0.3322	0.3275	0.2974	0.2889	0.2223	0.1245	0.1019
singleton	Gradual	c1527a	960	2	0.3221	0.3298	0.3393	0.335	0.3291	0.2934	0.2937	0.2266	0.1251	0.102
singleton	Gradual	c1527a	990	2	0.3193	0.3347	0.343	0.3391	0.3314	0.2951	0.2883	0.2371	0.126	0.102
singleton	Gradual	c1527a	1020	2	0.3252	0.3385	0.3469	0.3418	0.3343	0.2928	0.2917	0.2421	0.1259	0.102
singleton	Gradual	c1527a	1050	2	0.334	0.3441	0.353	0.3464	0.3361	0.295	0.2933	0.2443	0.1275	0.1021
singleton	Gradual	c1527a	1080	2	0.3336	0.3469	0.3598	0.3524	0.3383	0.2969	0.2981	0.2487	0.1286	0.1022
singleton	Gradual	c1527a	1110	2	0.3368	0.3519	0.3626	0.3551	0.3355	0.2993	0.2978	0.251	0.1295	0.1023
singleton	Gradual	c1527a	1140	2	0.3427	0.3514	0.3623	0.357	0.3345	0.3011	0.3034	0.2486	0.129	0.1024
singleton	Gradual	c1527a	1170	2	0.3402	0.3482	0.3602	0.3549	0.3332	0.3028	0.3032	0.2488	0.1309	0.1023
singleton	Gradual	c1527a	1200	2	0.3289	0.3421	0.3579	0.3544	0.332	0.3062	0.3049	0.2448	0.1319	0.1025
singleton	Gradual	c1527a	1230	2	0.333	0.3384	0.3536	0.3509	0.3318	0.307	0.3045	0.2498	0.1334	0.1027
singleton	Gradual	c1527a	1260	2	0.335	0.337	0.3498	0.3487	0.3328	0.3095	0.3057	0.2473	0.135	0.1026
singleton	Gradual	c1527a	1290	2	0.3297	0.3355	0.3459	0.3457	0.3288	0.3113	0.3027	0.2466	0.1379	0.1028
singleton	Gradual	c1527a	1320	2	0.3282	0.335	0.3418	0.3432	0.324	0.3136	0.3034	0.2509	0.1401	0.1028
singleton	Gradual	c1527a	1350	2	0.3305	0.3328	0.3371	0.3399	0.3194	0.3143	0.3016	0.2565	0.1422	0.103
singleton	Gradual	c1527a	1380	2	0.3367	0.3288	0.3318	0.3378	0.3148	0.3154	0.3018	0.2529	0.1446	0.103
singleton	Gradual	c1527a	1410	2	0.3277	0.3244	0.3271	0.333	0.3102	0.3165	0.3011	0.252	0.1461	0.1029
singleton	Gradual	c1527a	1440	2	0.3266	0.3188	0.3231	0.3303	0.307	0.3127	0.3017	0.2548	0.1499	0.1032
singleton	Gradual	c1527a	0	3	0.0849	0.0845	0.0836	0.0828	0.0845	0.0855	0.0889	0.0932	0.0999	0.0982
singleton	Gradual	c1527a	30	3	0.0875	0.087	0.0856	0.0859	0.0859	0.0873	0.0891	0.0943	0.1009	0.0992
singleton	Gradual	c1527a	60	3	0.0899	0.0886	0.0874	0.0873	0.0877	0.0896	0.0914	0.0951	0.1017	0.0993
singleton	Gradual	c1527a	90	3	0.0929	0.0907	0.0902	0.0906	0.0908	0.0939	0.0934	0.096	0.1023	0.0996
singleton	Gradual	c1527a	120	3	0.0973	0.0931	0.0929	0.0942	0.0953	0.0973	0.0936	0.0965	0.103	0.0997
singleton	Gradual	c1527a	150	3	0.1027	0.0977	0.0985	0.0991	0.1015	0.1023	0.0949	0.0972	0.1036	0.0998
singleton	Gradual	c1527a	180	3	0.112	0.1034	0.1053	0.1055	0.1111	0.1103	0.0966	0.0977	0.1042	0.1
singleton	Gradual	c1527a	210	3	0.1245	0.1142	0.1172	0.1185	0.1252	0.1225	0.0995	0.0985	0.1046	0.0997
singleton	Gradual	c1527a	240	3	0.1369	0.1281	0.1298	0.1307	0.1369	0.134	0.1031	0.0988	0.1052	0.0998
singleton	Gradual	c1527a	270	3	0.1511	0.1433	0.1449	0.1452	0.1548	0.1427	0.1079	0.0995	0.1058	0.0996
singleton	Gradual	c1527a	300	3	0.1733	0.1613	0.1634	0.1635	0.176	0.1639	0.1137	0.1001	0.1067	0.0995
singleton	Gradual	c1527a	330	3	0.1928	0.1784	0.1811	0.1902	0.2049	0.1907	0.1212	0.1009	0.1073	0.0995
singleton	Gradual	c1527a	360	3	0.2225	0.1984	0.2058	0.2156	0.2375	0.2207	0.1285	0.1019	0.1082	0.0996
singleton	Gradual	c1527a	390	3	0.2487	0.2361	0.239	0.2442	0.2732	0.2601	0.1405	0.1034	0.1092	0.0995
singleton	Gradual	c1527a	420	3	0.2951	0.2716	0.2733	0.2798	0.3149	0.2898	0.1515	0.1048	0.1102	0.0997
singleton	Gradual	c1527a	450	3	0.3036	0.298	0.3049	0.2995	0.3084	0.307	0.1678	0.1069	0.1112	0.0999
singleton	Gradual	c1527a	480	3	0.2978	0.2912	0.2954	0.3	0.3071	0.3056	0.1854	0.1087	0.112	0.0998
singleton	Gradual	c1527a	510	3	0.2988	0.2922	0.2967	0.3004	0.3067	0.3034	0.2068	0.1105	0.1133	0.0999
singleton	Gradual	c1527a	540	3	0.2948	0.2923	0.2953	0.3013	0.3072	0.3047	0.2334	0.1133	0.1143	0.1
singleton	Gradual	c1527a	570	3	0.2901	0.2874	0.2939	0.3028	0.3063	0.3044	0.2521	0.1165	0.1156	0.1001
singleton	Gradual	c1527a	600	3	0.2876	0.2885	0.2929	0.3022	0.3042	0.3045	0.274	0.1189	0.1169	0.1002
singleton	Gradual	c1527a	630	3	0.2835	0.2832	0.2903	0.3048	0.3087	0.307	0.2732	0.1211	0.1176	0.1003
singleton	Gradual	c1527a	660	3	0.273	0.2857	0.2903	0.3032	0.3094	0.307	0.2744	0.1235	0.1186	0.1005
singleton	Gradual	c1527a	690	3	0.2765	0.2848	0.2892	0.3069	0.31	0.3114	0.2755	0.1245	0.1205	0.1006
singleton	Gradual	c1527a	720	3	0.2737	0.2853	0.2883	0.3079	0.3127	0.3122	0.2778	0.1278	0.1215	0.1007
singleton	Gradual	c1527a	750	3	0.2739	0.2865	0.288	0.3101	0.3106	0.3135	0.276	0.1322	0.123	0.1007
singleton	Gradual	c1527a	780	3	0.2693	0.2904	0.289	0.3111	0.3113	0.3123	0.2746	0.1354	0.124	0.1008
singleton	Gradual	c1527a	810	3	0.2709	0.2916	0.2903	0.3131	0.3154	0.3168	0.2744	0.1359	0.1258	0.1009
singleton	Gradual	c1527a	840	3	0.2679	0.2937	0.2903	0.3145	0.3168	0.3175	0.2755	0.1408	0.1268	0.101
singleton	Gradual	c1527a	870	3	0.2657	0.2962	0.2907	0.3149	0.3232	0.317	0.2781	0.1463	0.1286	0.1011
singleton	Gradual	c1527a	900	3	0.2638	0.298	0.2942	0.3183	0.3281	0.322	0.2822	0.1477	0.1296	0.1011
singleton	Gradual	c1527a	930	3	0.2655	0.2994	0.293	0.3182	0.3317	0.3222	0.2897	0.1504	0.1315	0.1012
singleton	Gradual	c1527a	960	3	0.2658	0.3121	0.3013	0.3275	0.3348	0.3267	0.2968	0.153	0.1313	0.1013
singleton	Gradual	c1527a	990	3	0.2769	0.3189	0.3104	0.3352	0.3406	0.329	0.3022	0.1606	0.1316	0.1015
singleton	Gradual	c1527a	1020	3	0.285	0.3261	0.3141	0.3364	0.3402	0.3285	0.303	0.1637	0.1331	0.1014
singleton	Gradual	c1527a	1050	3	0.299	0.3281	0.3222	0.3413	0.3423	0.3306	0.3035	0.1679	0.1331	0.1015
singleton	Gradual	c1527a	1080	3	0.3069	0.3404	0.3305	0.344	0.3415	0.3262	0.3053	0.1798	0.1344	0.1017
singleton	Gradual	c1527a	1110	3	0.3087	0.342	0.337	0.3457	0.3409	0.3265	0.3084	0.1831	0.1358	0.1017
singleton	Gradual	c1527a	1140	3	0.3154	0.3466	0.339	0.3434	0.3417	0.3235	0.3104	0.1829	0.1371	0.1019
singleton	Gradual	c1527a	1170	3	0.3201	0.3533	0.3429	0.343	0.3406	0.3266	0.3144	0.1848	0.1395	0.1019
singleton	Gradual	c1527a	1200	3	0.3143	0.355	0.3467	0.3425	0.3366	0.3303	0.3181	0.1896	0.1439	0.1021
singleton	Gradual	c1527a	1230	3	0.3231	0.3533	0.3484	0.3416	0.3366	0.331	0.3169	0.1886	0.1473	0.1021
singleton	Gradual	c1527a	1260	3	0.3271	0.3554	0.3483	0.3428	0.3367	0.3326	0.3122	0.1903	0.1492	0.1022
singleton	Gradual	c1527a	1290	3	0.3247	0.358	0.3444	0.3401	0.3351	0.3318	0.3171	0.1943	0.1538	0.1024
singleton	Gradual	c1527a	1320	3	0.3284	0.3519	0.3432	0.3342	0.3287	0.3289	0.3171	0.1916	0.1563	0.1026
singleton	Gradual	c1527a	1350	3	0.3292	0.3537	0.3455	0.3378	0.3339	0.3303	0.3145	0.1962	0.1599	0.1027
singleton	Gradual	c1527a	1380	3	0.3278	0.3509	0.3431	0.3372	0.3301	0.3316	0.3137	0.1968	0.1643	0.103
singleton	Gradual	c1527a	1410	3	0.3256	0.3522	0.3444	0.3315	0.3256	0.3318	0.3139	0.1994	0.1664	0.1032
singleton	Gradual	c1527a	1440	3	0.3244	0.352	0.338	0.3298	0.3232	0.3301	0.3245	0.2021	0.1719	0.1036
singleton	Gradual	c1527a	0	4	0.0844	0.0852	0.0914	0.0858	0.0895	0.0873	0.0901	0.0926	0.1003	0.099
singleton	Gradual	c1527a	30	4	0.0888	0.0885	0.0911	0.0891	0.0928	0.0895	0.0904	0.0944	0.1007	0.0995
singleton	Gradual	c1527a	60	4	0.0905	0.0913	0.0962	0.0932	0.0963	0.0912	0.0929	0.0951	0.1013	0.0999
singleton	Gradual	c1527a	90	4	0.0945	0.0949	0.1008	0.0959	0.0998	0.0943	0.0933	0.0962	0.1022	0.1
singleton	Gradual	c1527a	120	4	0.0997	0.1001	0.108	0.1022	0.1062	0.098	0.0951	0.0971	0.1028	0.0999
singleton	Gradual	c1527a	150	4	0.1079	0.1064	0.1196	0.1124	0.1161	0.1049	0.0977	0.0978	0.1033	0.1001
singleton	Gradual	c1527a	180	4	0.1211	0.1174	0.1358	0.1264	0.1292	0.1136	0.1007	0.0981	0.1038	0.0999
singleton	Gradual	c1527a	210	4	0.1363	0.1337	0.1483	0.1387	0.1438	0.1267	0.1042	0.0985	0.104	0.0995
singleton	Gradual	c1527a	240	4	0.1506	0.1509	0.1655	0.1564	0.1594	0.1391	0.1094	0.0988	0.1046	0.0995
singleton	Gradual	c1527a	270	4	0.1669	0.1756	0.1866	0.1728	0.1768	0.1536	0.1164	0.0995	0.105	0.0992
singleton	Gradual	c1527a	300	4	0.1911	0.1985	0.2149	0.1894	0.2004	0.1719	0.1263	0.1	0.1055	0.0994
singleton	Gradual	c1527a	330	4	0.2146	0.2228	0.2414	0.2172	0.2299	0.1928	0.1355	0.1005	0.1061	0.0993
singleton	Gradual	c1527a	360	4	0.2457	0.2548	0.2682	0.251	0.2617	0.2194	0.1458	0.1016	0.1072	0.0991
singleton	Gradual	c1527a	390	4	0.2804	0.2942	0.2941	0.2826	0.2996	0.2523	0.1574	0.1025	0.1074	0.0992
singleton	Gradual	c1527a	420	4	0.2895	0.3035	0.2904	0.278	0.291	0.278	0.17	0.1033	0.1081	0.0992
singleton	Gradual	c1527a	450	4	0.2889	0.3095	0.285	0.2719	0.2869	0.2773	0.1868	0.1045	0.1087	0.0993
singleton	Gradual	c1527a	480	4	0.2874	0.3133	0.28	0.269	0.2811	0.2681	0.2061	0.1056	0.1096	0.0994
singleton	Gradual	c1527a	510	4	0.2839	0.3113	0.2734	0.2675	0.2789	0.2625	0.2292	0.1062	0.1104	0.0994
singleton	Gradual	c1527a	540	4	0.278	0.3123	0.2754	0.261	0.2744	0.2598	0.2551	0.1069	0.1111	0.0998
singleton	Gradual	c1527a	570	4	0.2778	0.3027	0.2611	0.2585	0.272	0.2567	0.2588	0.1077	0.1119	0.0995
singleton	Gradual	c1527a	600	4	0.2758	0.3055	0.268	0.2537	0.2686	0.253	0.2529	0.1088	0.1127	0.0997
singleton	Gradual	c1527a	630	4	0.2742	0.3061	0.2626	0.2504	0.2659	0.2501	0.2463	0.1096	0.1134	0.0997
singleton	Gradual	c1527a	660	4	0.2742	0.3068	0.2612	0.2523	0.2608	0.2468	0.2419	0.111	0.1144	0.0998
singleton	Gradual	c1527a	690	4	0.2747	0.3024	0.2596	0.2478	0.2629	0.2478	0.2398	0.112	0.1152	0.0999
singleton	Gradual	c1527a	720	4	0.2769	0.2957	0.2634	0.2465	0.2623	0.2443	0.237	0.1131	0.1161	0.1001
singleton	Gradual	c1527a	750	4	0.2704	0.2911	0.2564	0.2435	0.2596	0.2436	0.2344	0.1141	0.1169	0.1
singleton	Gradual	c1527a	780	4	0.2717	0.2888	0.2594	0.2428	0.2543	0.2399	0.233	0.1162	0.1172	0.1002
singleton	Gradual	c1527a	810	4	0.272	0.2858	0.2582	0.2366	0.2537	0.2391	0.2325	0.1177	0.1191	0.1003
singleton	Gradual	c1527a	840	4	0.2642	0.2785	0.2494	0.235	0.25	0.2362	0.2291	0.1203	0.1195	0.1003
singleton	Gradual	c1527a	870	4	0.2704	0.2787	0.2505	0.2369	0.2489	0.2337	0.2286	0.1217	0.1199	0.1005
singleton	Gradual	c1527a	900	4	0.2668	0.2708	0.2485	0.2307	0.2455	0.2311	0.228	0.123	0.1212	0.1006
singleton	Gradual	c1527a	930	4	0.2682	0.2706	0.2454	0.2333	0.2435	0.2307	0.2265	0.1253	0.1217	0.1006
singleton	Gradual	c1527a	960	4	0.2651	0.2687	0.2394	0.2283	0.2414	0.229	0.227	0.1272	0.123	0.1007
singleton	Gradual	c1527a	990	4	0.2645	0.2675	0.2383	0.2274	0.2407	0.2266	0.2278	0.1298	0.1239	0.1009
singleton	Gradual	c1527a	1020	4	0.2666	0.2658	0.2367	0.2273	0.2372	0.2253	0.2243	0.1323	0.1234	0.1009
singleton	Gradual	c1527a	1050	4	0.2633	0.264	0.2376	0.2283	0.2339	0.223	0.2216	0.1353	0.1245	0.1009
singleton	Gradual	c1527a	1080	4	0.264	0.2594	0.2365	0.2229	0.2351	0.2216	0.221	0.1381	0.125	0.101
singleton	Gradual	c1527a	1110	4	0.2685	0.2621	0.2352	0.2186	0.2353	0.2204	0.2198	0.1415	0.126	0.101
singleton	Gradual	c1527a	1140	4	0.2693	0.2599	0.2304	0.219	0.231	0.2191	0.2194	0.1441	0.1275	0.1011
singleton	Gradual	c1527a	1170	4	0.2686	0.2564	0.2329	0.2171	0.2273	0.2177	0.2141	0.146	0.1286	0.1009
singleton	Gradual	c1527a	1200	4	0.27	0.2555	0.2318	0.2137	0.227	0.2169	0.2142	0.149	0.1299	0.1012
singleton	Gradual	c1527a	1230	4	0.274	0.2586	0.2292	0.2185	0.2261	0.2143	0.2157	0.1527	0.133	0.101
singleton	Gradual	c1527a	1260	4	0.2756	0.2588	0.2304	0.2155	0.2232	0.2136	0.2142	0.1577	0.1342	0.1014
singleton	Gradual	c1527a	1290	4	0.2729	0.2607	0.2254	0.2147	0.2217	0.2114	0.2103	0.1617	0.136	0.1013
singleton	Gradual	c1527a	1320	4	0.2755	0.256	0.2265	0.2128	0.2211	0.2113	0.2112	0.1639	0.1382	0.1014
singleton	Gradual	c1527a	1350	4	0.2763	0.262	0.224	0.2095	0.2197	0.2088	0.2094	0.1628	0.1402	0.1014
singleton	Gradual	c1527a	1380	4	0.2769	0.2626	0.2249	0.2105	0.2186	0.209	0.2081	0.165	0.1415	0.1015
singleton	Gradual	c1527a	1410	4	0.2764	0.2643	0.2265	0.2084	0.2184	0.2077	0.2067	0.1639	0.1439	0.1015
singleton	Gradual	c1527a	1440	4	0.2781	0.2649	0.224	0.2093	0.2179	0.2056	0.2064	0.1673	0.1447	0.1016
singleton	Gradual	c1527a.anc	0	1	0.0866	0.0852	0.0877	0.0852	0.0861	0.0866	0.0902	0.0936	0.1002	0.0969
singleton	Gradual	c1527a.anc	30	1	0.0883	0.088	0.0907	0.0872	0.0882	0.0878	0.0909	0.0937	0.1014	0.0978
singleton	Gradual	c1527a.anc	60	1	0.0924	0.0911	0.0948	0.0899	0.0923	0.089	0.0904	0.0937	0.1016	0.0984
singleton	Gradual	c1527a.anc	90	1	0.0974	0.0934	0.1006	0.0932	0.0974	0.0891	0.09	0.0939	0.1015	0.0986
singleton	Gradual	c1527a.anc	120	1	0.1039	0.0975	0.1081	0.0981	0.104	0.0891	0.0896	0.0939	0.1017	0.0986
singleton	Gradual	c1527a.anc	150	1	0.115	0.1058	0.1189	0.1055	0.1124	0.088	0.0892	0.0938	0.1016	0.0986
singleton	Gradual	c1527a.anc	180	1	0.1283	0.1184	0.1358	0.1167	0.1237	0.0874	0.0888	0.0936	0.1015	0.0985
singleton	Gradual	c1527a.anc	210	1	0.1416	0.1318	0.1552	0.129	0.1335	0.0871	0.0886	0.0934	0.1011	0.0983
singleton	Gradual	c1527a.anc	240	1	0.1601	0.1458	0.1747	0.1416	0.1427	0.0868	0.0885	0.0935	0.1009	0.0982
singleton	Gradual	c1527a.anc	270	1	0.1789	0.1634	0.1955	0.1578	0.154	0.0867	0.0881	0.0931	0.1006	0.0981
singleton	Gradual	c1527a.anc	300	1	0.2	0.1841	0.2145	0.179	0.1654	0.0875	0.0879	0.0928	0.1004	0.098
singleton	Gradual	c1527a.anc	330	1	0.231	0.2075	0.2466	0.2045	0.1741	0.0876	0.088	0.0926	0.1	0.0981
singleton	Gradual	c1527a.anc	360	1	0.2655	0.2358	0.2872	0.2308	0.189	0.0875	0.0878	0.0923	0.1	0.098
singleton	Gradual	c1527a.anc	390	1	0.2919	0.2677	0.3123	0.2645	0.2011	0.0875	0.0874	0.0921	0.1002	0.0982
singleton	Gradual	c1527a.anc	420	1	0.2841	0.277	0.3097	0.2857	0.2162	0.0864	0.0882	0.0917	0.1003	0.0983
singleton	Gradual	c1527a.anc	450	1	0.279	0.274	0.3151	0.2806	0.2259	0.0865	0.0881	0.0914	0.1007	0.0985
singleton	Gradual	c1527a.anc	480	1	0.2781	0.2703	0.3205	0.2798	0.2375	0.0875	0.088	0.0912	0.101	0.0986
singleton	Gradual	c1527a.anc	510	1	0.2702	0.2675	0.3219	0.2786	0.2359	0.0864	0.0879	0.091	0.1015	0.0991
singleton	Gradual	c1527a.anc	540	1	0.2647	0.2652	0.3193	0.2765	0.2327	0.0873	0.0869	0.0909	0.1018	0.0991
singleton	Gradual	c1527a.anc	570	1	0.2629	0.263	0.3186	0.2754	0.232	0.0873	0.0867	0.0908	0.1024	0.0992
singleton	Gradual	c1527a.anc	600	1	0.259	0.2572	0.3156	0.2733	0.2248	0.0873	0.0867	0.0907	0.1027	0.0994
singleton	Gradual	c1527a.anc	630	1	0.2545	0.2487	0.3191	0.2693	0.2239	0.0863	0.0866	0.0907	0.1031	0.0995
singleton	Gradual	c1527a.anc	660	1	0.2523	0.2516	0.3125	0.2677	0.2187	0.0874	0.0876	0.0907	0.1036	0.0998
singleton	Gradual	c1527a.anc	690	1	0.251	0.248	0.3066	0.2651	0.2172	0.0862	0.0865	0.091	0.104	0.0998
singleton	Gradual	c1527a.anc	720	1	0.2473	0.2476	0.3069	0.2663	0.2177	0.0872	0.0863	0.0909	0.1045	0.0998
singleton	Gradual	c1527a.anc	750	1	0.2485	0.2391	0.3039	0.2647	0.2182	0.0872	0.0864	0.091	0.1049	0.1
singleton	Gradual	c1527a.anc	780	1	0.2464	0.2426	0.3011	0.2631	0.2173	0.0872	0.0874	0.0911	0.1052	0.1002
singleton	Gradual	c1527a.anc	810	1	0.2448	0.2424	0.3021	0.2547	0.2139	0.086	0.0872	0.0913	0.1055	0.1002
singleton	Gradual	c1527a.anc	840	1	0.2422	0.2395	0.294	0.2638	0.2144	0.0861	0.0863	0.0915	0.1059	0.1003
singleton	Gradual	c1527a.anc	870	1	0.2405	0.2372	0.2933	0.257	0.2171	0.0871	0.0873	0.0916	0.1064	0.1004
singleton	Gradual	c1527a.anc	900	1	0.2379	0.2356	0.2902	0.2564	0.2138	0.0871	0.0862	0.0919	0.1066	0.1005
singleton	Gradual	c1527a.anc	930	1	0.2354	0.2355	0.289	0.255	0.2126	0.087	0.0862	0.092	0.1069	0.1006
singleton	Gradual	c1527a.anc	960	1	0.2345	0.2337	0.2879	0.252	0.2129	0.0871	0.0862	0.0921	0.1073	0.1006
singleton	Gradual	c1527a.anc	990	1	0.2317	0.229	0.285	0.2602	0.2108	0.087	0.0862	0.0923	0.1075	0.1008
singleton	Gradual	c1527a.anc	1020	1	0.2294	0.2284	0.2814	0.2551	0.2106	0.0871	0.0873	0.0925	0.1081	0.101
singleton	Gradual	c1527a.anc	1050	1	0.2278	0.2269	0.2751	0.2585	0.2093	0.0869	0.0872	0.0926	0.1081	0.1008
singleton	Gradual	c1527a.anc	1080	1	0.2262	0.2242	0.278	0.261	0.2071	0.087	0.0873	0.0928	0.1085	0.1012
singleton	Gradual	c1527a.anc	1110	1	0.2234	0.2233	0.2762	0.2581	0.2102	0.0869	0.0871	0.0929	0.1087	0.1011
singleton	Gradual	c1527a.anc	1140	1	0.224	0.22	0.2697	0.2595	0.2117	0.087	0.0861	0.0929	0.109	0.101
singleton	Gradual	c1527a.anc	1170	1	0.2216	0.2155	0.2741	0.2579	0.2111	0.0869	0.0872	0.0933	0.1103	0.1012
singleton	Gradual	c1527a.anc	1200	1	0.222	0.215	0.2743	0.2582	0.2081	0.0868	0.0871	0.0933	0.1095	0.1016
singleton	Gradual	c1527a.anc	1230	1	0.2178	0.2126	0.274	0.2573	0.2073	0.0868	0.0872	0.0936	0.1099	0.1015
singleton	Gradual	c1527a.anc	1260	1	0.2185	0.2118	0.2748	0.2592	0.2039	0.0869	0.0871	0.0937	0.11	0.1014
singleton	Gradual	c1527a.anc	1290	1	0.2168	0.2084	0.2727	0.26	0.2035	0.086	0.0873	0.0938	0.1103	0.1016
singleton	Gradual	c1527a.anc	1320	1	0.216	0.209	0.2757	0.2689	0.2017	0.0869	0.0863	0.094	0.1104	0.1016
singleton	Gradual	c1527a.anc	1350	1	0.2138	0.2053	0.2761	0.2646	0.2067	0.087	0.0873	0.0942	0.1108	0.1017
singleton	Gradual	c1527a.anc	1380	1	0.2111	0.2033	0.2813	0.2671	0.2048	0.0869	0.0872	0.0943	0.111	0.1018
singleton	Gradual	c1527a.anc	1410	1	0.2109	0.2006	0.2817	0.278	0.2037	0.0859	0.0872	0.0944	0.1111	0.1018
singleton	Gradual	c1527a.anc	1440	1	0.2093	0.202	0.2798	0.2737	0.2013	0.0868	0.0873	0.0946	0.1114	0.1019
singleton	Gradual	c1527a.anc	0	2	0.0838	0.0825	0.0867	0.0863	0.0846	0.0839	0.089	0.0927	0.0999	0.1002
singleton	Gradual	c1527a.anc	30	2	0.0865	0.0856	0.0849	0.0849	0.0851	0.0858	0.0887	0.093	0.1002	0.099
singleton	Gradual	c1527a.anc	60	2	0.0893	0.0872	0.0876	0.0871	0.0875	0.0871	0.0895	0.0926	0.1005	0.099
singleton	Gradual	c1527a.anc	90	2	0.0917	0.0894	0.0899	0.0899	0.0889	0.0869	0.0889	0.0925	0.1006	0.0987
singleton	Gradual	c1527a.anc	120	2	0.0961	0.0927	0.0929	0.0929	0.0918	0.0867	0.0885	0.0925	0.1008	0.0986
singleton	Gradual	c1527a.anc	150	2	0.103	0.0972	0.0979	0.0971	0.0947	0.0864	0.0885	0.0925	0.1008	0.0987
singleton	Gradual	c1527a.anc	180	2	0.1138	0.1055	0.1045	0.1048	0.0989	0.0862	0.0882	0.0926	0.1007	0.0984
singleton	Gradual	c1527a.anc	210	2	0.1283	0.1178	0.1157	0.1161	0.1034	0.086	0.088	0.0924	0.1009	0.0983
singleton	Gradual	c1527a.anc	240	2	0.1424	0.1298	0.1304	0.13	0.109	0.0859	0.0879	0.0925	0.1009	0.0982
singleton	Gradual	c1527a.anc	270	2	0.1582	0.1457	0.1439	0.1437	0.1157	0.0859	0.0877	0.0924	0.1009	0.0982
singleton	Gradual	c1527a.anc	300	2	0.1785	0.1611	0.1578	0.1586	0.121	0.0862	0.0875	0.0923	0.1011	0.0981
singleton	Gradual	c1527a.anc	330	2	0.2002	0.1813	0.1773	0.1769	0.1246	0.086	0.0875	0.0923	0.1015	0.0981
singleton	Gradual	c1527a.anc	360	2	0.2253	0.2077	0.202	0.1998	0.1264	0.0858	0.0873	0.0922	0.1016	0.0981
singleton	Gradual	c1527a.anc	390	2	0.2578	0.2383	0.2272	0.2263	0.1281	0.0859	0.0873	0.092	0.102	0.0982
singleton	Gradual	c1527a.anc	420	2	0.2833	0.2718	0.2621	0.256	0.1275	0.0858	0.0869	0.0919	0.1021	0.0982
singleton	Gradual	c1527a.anc	450	2	0.2765	0.2736	0.2806	0.2737	0.1283	0.086	0.0868	0.0919	0.1034	0.0984
singleton	Gradual	c1527a.anc	480	2	0.2788	0.2709	0.278	0.2727	0.1288	0.086	0.0868	0.0918	0.1043	0.0985
singleton	Gradual	c1527a.anc	510	2	0.2808	0.2662	0.2758	0.2709	0.1288	0.0859	0.0866	0.0918	0.1031	0.0984
singleton	Gradual	c1527a.anc	540	2	0.2769	0.2627	0.2674	0.2653	0.1292	0.0859	0.0866	0.0919	0.1037	0.0987
singleton	Gradual	c1527a.anc	570	2	0.2748	0.2549	0.2649	0.2572	0.1294	0.0859	0.0864	0.0919	0.1039	0.0988
singleton	Gradual	c1527a.anc	600	2	0.2761	0.2563	0.257	0.2498	0.1305	0.0859	0.0863	0.0919	0.1042	0.0988
singleton	Gradual	c1527a.anc	630	2	0.2719	0.2502	0.2546	0.2458	0.1312	0.0859	0.0862	0.0922	0.1045	0.0989
singleton	Gradual	c1527a.anc	660	2	0.272	0.2469	0.2551	0.2508	0.1318	0.0859	0.0863	0.0921	0.1049	0.0991
singleton	Gradual	c1527a.anc	690	2	0.2763	0.2457	0.2471	0.2438	0.1327	0.0858	0.087	0.0921	0.1059	0.099
singleton	Gradual	c1527a.anc	720	2	0.2761	0.245	0.2429	0.2405	0.1333	0.086	0.086	0.0923	0.1053	0.0991
singleton	Gradual	c1527a.anc	750	2	0.2762	0.2427	0.2444	0.2353	0.1339	0.0857	0.0861	0.0925	0.1057	0.0992
singleton	Gradual	c1527a.anc	780	2	0.2763	0.2431	0.242	0.2414	0.1344	0.0859	0.0869	0.0925	0.1059	0.099
singleton	Gradual	c1527a.anc	810	2	0.2757	0.2437	0.2355	0.2345	0.1352	0.0859	0.086	0.0925	0.1061	0.0991
singleton	Gradual	c1527a.anc	840	2	0.2794	0.242	0.2406	0.2373	0.1358	0.086	0.0859	0.0926	0.1063	0.099
singleton	Gradual	c1527a.anc	870	2	0.2791	0.241	0.239	0.2341	0.1367	0.0858	0.0859	0.0928	0.1065	0.0991
singleton	Gradual	c1527a.anc	900	2	0.2803	0.2403	0.2403	0.2277	0.1374	0.0858	0.0859	0.0929	0.1077	0.0992
singleton	Gradual	c1527a.anc	930	2	0.2789	0.2391	0.2379	0.2265	0.1388	0.0859	0.0859	0.0931	0.1069	0.0992
singleton	Gradual	c1527a.anc	960	2	0.277	0.2374	0.2347	0.2266	0.1408	0.086	0.086	0.0932	0.1071	0.0993
singleton	Gradual	c1527a.anc	990	2	0.2768	0.2363	0.2332	0.223	0.1424	0.0859	0.0859	0.0932	0.1081	0.0992
singleton	Gradual	c1527a.anc	1020	2	0.2747	0.2342	0.2301	0.2203	0.1451	0.0859	0.0859	0.0932	0.1075	0.1001
singleton	Gradual	c1527a.anc	1050	2	0.2822	0.2309	0.2278	0.2205	0.1471	0.0859	0.0859	0.0933	0.1085	0.0995
singleton	Gradual	c1527a.anc	1080	2	0.2841	0.2305	0.2295	0.2187	0.1476	0.0858	0.0858	0.0935	0.1087	0.0993
singleton	Gradual	c1527a.anc	1110	2	0.2837	0.229	0.2265	0.2183	0.1469	0.0858	0.086	0.0935	0.1088	0.0993
singleton	Gradual	c1527a.anc	1140	2	0.2862	0.2271	0.2261	0.2147	0.1449	0.0857	0.086	0.0935	0.1083	0.0994
singleton	Gradual	c1527a.anc	1170	2	0.2866	0.2258	0.225	0.2148	0.1462	0.0858	0.0859	0.0937	0.1091	0.0994
singleton	Gradual	c1527a.anc	1200	2	0.2942	0.2264	0.2253	0.2153	0.1456	0.0859	0.0861	0.0938	0.1084	0.0995
singleton	Gradual	c1527a.anc	1230	2	0.2991	0.2249	0.2256	0.2146	0.1463	0.0858	0.0862	0.0939	0.1085	0.0995
singleton	Gradual	c1527a.anc	1260	2	0.2976	0.2237	0.223	0.2122	0.1476	0.0859	0.0863	0.0942	0.1088	0.0995
singleton	Gradual	c1527a.anc	1290	2	0.3023	0.2234	0.2234	0.2117	0.1499	0.0858	0.0862	0.0939	0.1098	0.0996
singleton	Gradual	c1527a.anc	1320	2	0.2987	0.2231	0.2185	0.2111	0.1508	0.0859	0.0863	0.0942	0.1098	0.0997
singleton	Gradual	c1527a.anc	1350	2	0.2983	0.2235	0.221	0.2096	0.1519	0.0858	0.0864	0.0943	0.109	0.0997
singleton	Gradual	c1527a.anc	1380	2	0.3029	0.2222	0.2189	0.2106	0.1552	0.0858	0.0865	0.0943	0.1093	0.0997
singleton	Gradual	c1527a.anc	1410	2	0.3054	0.2242	0.2232	0.2111	0.1573	0.0858	0.0866	0.0943	0.1093	0.0997
singleton	Gradual	c1527a.anc	1440	2	0.3077	0.2291	0.2253	0.2104	0.1579	0.0858	0.0866	0.0944	0.1102	0.0997
singleton	Gradual	c1527a.anc	0	3	0.0836	0.0843	0.0841	0.0838	0.0842	0.0847	0.0878	0.0919	0.0997	0.0987
singleton	Gradual	c1527a.anc	30	3	0.0859	0.0871	0.087	0.0845	0.0864	0.0863	0.0879	0.0904	0.1013	0.0993
singleton	Gradual	c1527a.anc	60	3	0.0876	0.0885	0.0915	0.0874	0.0888	0.087	0.0878	0.0919	0.1017	0.0991
singleton	Gradual	c1527a.anc	90	3	0.0895	0.0914	0.0947	0.0909	0.0914	0.0871	0.0879	0.092	0.1022	0.0991
singleton	Gradual	c1527a.anc	120	3	0.0919	0.0956	0.1022	0.0959	0.0948	0.0866	0.0873	0.092	0.1022	0.0991
singleton	Gradual	c1527a.anc	150	3	0.0969	0.1031	0.1063	0.1029	0.0995	0.0857	0.087	0.092	0.1023	0.0989
singleton	Gradual	c1527a.anc	180	3	0.1052	0.1127	0.1181	0.113	0.1057	0.0855	0.0867	0.0922	0.1019	0.0988
singleton	Gradual	c1527a.anc	210	3	0.1182	0.1286	0.1285	0.1225	0.1144	0.085	0.0863	0.092	0.1016	0.0985
singleton	Gradual	c1527a.anc	240	3	0.1272	0.1451	0.1419	0.1317	0.1225	0.0849	0.0863	0.092	0.1013	0.0983
singleton	Gradual	c1527a.anc	270	3	0.1397	0.1643	0.1609	0.1463	0.1291	0.0847	0.0861	0.0916	0.101	0.0981
singleton	Gradual	c1527a.anc	300	3	0.1585	0.1868	0.1833	0.1696	0.1362	0.0846	0.0856	0.0917	0.1008	0.098
singleton	Gradual	c1527a.anc	330	3	0.1797	0.2131	0.2158	0.1937	0.1426	0.0844	0.0855	0.0915	0.1005	0.0977
singleton	Gradual	c1527a.anc	360	3	0.2147	0.2461	0.2479	0.2217	0.1521	0.0844	0.0853	0.0912	0.1006	0.0978
singleton	Gradual	c1527a.anc	390	3	0.2399	0.2809	0.2812	0.2544	0.1633	0.0844	0.0851	0.091	0.1006	0.0978
singleton	Gradual	c1527a.anc	420	3	0.277	0.3145	0.2825	0.2868	0.1739	0.0847	0.085	0.0908	0.1008	0.098
singleton	Gradual	c1527a.anc	450	3	0.3032	0.3166	0.2795	0.2856	0.1863	0.0843	0.0848	0.0906	0.1012	0.0981
singleton	Gradual	c1527a.anc	480	3	0.3	0.3131	0.278	0.2841	0.1997	0.0847	0.0847	0.0907	0.1015	0.0983
singleton	Gradual	c1527a.anc	510	3	0.2969	0.3107	0.2761	0.2824	0.2111	0.0841	0.0846	0.0906	0.1021	0.0984
singleton	Gradual	c1527a.anc	540	3	0.2954	0.3046	0.2748	0.2805	0.2195	0.0842	0.0845	0.0907	0.1024	0.0987
singleton	Gradual	c1527a.anc	570	3	0.2964	0.3018	0.2721	0.2779	0.2303	0.084	0.0844	0.0907	0.1029	0.0989
singleton	Gradual	c1527a.anc	600	3	0.2936	0.2987	0.269	0.2751	0.2267	0.0842	0.0842	0.0908	0.1033	0.0991
singleton	Gradual	c1527a.anc	630	3	0.2888	0.2953	0.267	0.2726	0.2237	0.084	0.0842	0.0909	0.1038	0.0993
singleton	Gradual	c1527a.anc	660	3	0.2849	0.295	0.2646	0.2709	0.2215	0.0841	0.084	0.091	0.1042	0.0994
singleton	Gradual	c1527a.anc	690	3	0.2882	0.2925	0.2635	0.2699	0.2179	0.0841	0.0841	0.0912	0.1047	0.0996
singleton	Gradual	c1527a.anc	720	3	0.2809	0.2921	0.2596	0.2696	0.2132	0.084	0.084	0.0913	0.1049	0.0997
singleton	Gradual	c1527a.anc	750	3	0.275	0.293	0.257	0.2659	0.2091	0.0837	0.084	0.0915	0.1053	0.0997
singleton	Gradual	c1527a.anc	780	3	0.2696	0.2956	0.2549	0.267	0.2104	0.0839	0.0839	0.0923	0.1057	0.0999
singleton	Gradual	c1527a.anc	810	3	0.2725	0.2997	0.2582	0.2715	0.2133	0.0839	0.0839	0.0918	0.1061	0.1
singleton	Gradual	c1527a.anc	840	3	0.2697	0.3069	0.2582	0.2752	0.2094	0.0839	0.0839	0.0929	0.1065	0.1001
singleton	Gradual	c1527a.anc	870	3	0.2748	0.3102	0.2606	0.2788	0.2068	0.0838	0.0839	0.0923	0.1069	0.1003
singleton	Gradual	c1527a.anc	900	3	0.2673	0.3136	0.2578	0.2804	0.2092	0.0839	0.0839	0.0929	0.1072	0.1003
singleton	Gradual	c1527a.anc	930	3	0.2633	0.3189	0.2573	0.2808	0.2083	0.0838	0.0838	0.0925	0.1085	0.1003
singleton	Gradual	c1527a.anc	960	3	0.2678	0.3279	0.2556	0.2902	0.2048	0.0838	0.0838	0.0932	0.1078	0.1004
singleton	Gradual	c1527a.anc	990	3	0.2665	0.336	0.2603	0.2991	0.2036	0.0837	0.0838	0.0938	0.108	0.1006
singleton	Gradual	c1527a.anc	1020	3	0.2682	0.3359	0.2598	0.2993	0.1997	0.0837	0.0838	0.0933	0.1093	0.1006
singleton	Gradual	c1527a.anc	1050	3	0.2624	0.3424	0.2632	0.3023	0.1991	0.0837	0.0838	0.0941	0.1086	0.1006
singleton	Gradual	c1527a.anc	1080	3	0.2612	0.3491	0.2644	0.3027	0.1991	0.0837	0.0839	0.0934	0.109	0.1008
singleton	Gradual	c1527a.anc	1110	3	0.2595	0.3476	0.2637	0.3013	0.197	0.0837	0.0839	0.0934	0.1092	0.1009
singleton	Gradual	c1527a.anc	1140	3	0.2591	0.3482	0.2634	0.3033	0.1973	0.0837	0.084	0.0946	0.1095	0.101
singleton	Gradual	c1527a.anc	1170	3	0.2535	0.3509	0.2613	0.3077	0.1986	0.0836	0.084	0.0946	0.1097	0.1011
singleton	Gradual	c1527a.anc	1200	3	0.248	0.352	0.2636	0.3177	0.1989	0.0837	0.0841	0.0949	0.11	0.1012
singleton	Gradual	c1527a.anc	1230	3	0.2563	0.349	0.2645	0.3176	0.2002	0.0837	0.0842	0.0945	0.1113	0.1012
singleton	Gradual	c1527a.anc	1260	3	0.2498	0.3472	0.2684	0.3132	0.1975	0.0836	0.0841	0.0943	0.1104	0.1012
singleton	Gradual	c1527a.anc	1290	3	0.2478	0.3451	0.2733	0.3125	0.1956	0.0838	0.0842	0.0952	0.1108	0.1013
singleton	Gradual	c1527a.anc	1320	3	0.2479	0.3421	0.2859	0.3127	0.1951	0.0836	0.0842	0.0946	0.1108	0.1015
singleton	Gradual	c1527a.anc	1350	3	0.2472	0.3368	0.2956	0.3129	0.1962	0.0836	0.0842	0.0949	0.1112	0.1015
singleton	Gradual	c1527a.anc	1380	3	0.2398	0.3349	0.301	0.3133	0.1962	0.0835	0.0844	0.0953	0.1114	0.1016
singleton	Gradual	c1527a.anc	1410	3	0.2411	0.3325	0.3053	0.3136	0.1954	0.0836	0.0844	0.095	0.1117	0.1017
singleton	Gradual	c1527a.anc	1440	3	0.2403	0.3311	0.3013	0.3189	0.1926	0.0835	0.0844	0.0955	0.1128	0.1017
singleton	Gradual	c1527a.anc	0	4	0.0878	0.0852	0.0845	0.0827	0.0872	0.0851	0.0889	0.0933	0.1044	0.0986
singleton	Gradual	c1527a.anc	30	4	0.0859	0.0849	0.088	0.0881	0.0906	0.0859	0.0882	0.0912	0.1013	0.099
singleton	Gradual	c1527a.anc	60	4	0.088	0.0869	0.0916	0.0874	0.0927	0.0867	0.0883	0.0914	0.1017	0.0989
singleton	Gradual	c1527a.anc	90	4	0.0902	0.0887	0.0945	0.0912	0.0953	0.0877	0.0886	0.0914	0.102	0.099
singleton	Gradual	c1527a.anc	120	4	0.0942	0.0918	0.0965	0.0927	0.0991	0.0866	0.0884	0.0914	0.1023	0.0989
singleton	Gradual	c1527a.anc	150	4	0.0997	0.0961	0.1076	0.1009	0.1047	0.0859	0.0881	0.0912	0.1023	0.0986
singleton	Gradual	c1527a.anc	180	4	0.1086	0.1039	0.1201	0.1086	0.1122	0.0854	0.0878	0.0912	0.1021	0.0987
singleton	Gradual	c1527a.anc	210	4	0.1228	0.1158	0.1296	0.1187	0.1248	0.085	0.0876	0.0912	0.1021	0.0984
singleton	Gradual	c1527a.anc	240	4	0.1335	0.1316	0.1444	0.1296	0.1314	0.0849	0.0872	0.0912	0.1019	0.0981
singleton	Gradual	c1527a.anc	270	4	0.1476	0.148	0.163	0.1467	0.1415	0.0847	0.0871	0.091	0.1019	0.098
singleton	Gradual	c1527a.anc	300	4	0.1702	0.1673	0.1875	0.1699	0.155	0.0846	0.0868	0.0908	0.102	0.0978
singleton	Gradual	c1527a.anc	330	4	0.1894	0.1879	0.2161	0.1965	0.1661	0.0845	0.0865	0.0908	0.1018	0.0977
singleton	Gradual	c1527a.anc	360	4	0.2171	0.2162	0.2457	0.2185	0.1839	0.0843	0.0865	0.0906	0.1022	0.0978
singleton	Gradual	c1527a.anc	390	4	0.2542	0.2425	0.2873	0.2523	0.2023	0.0844	0.0864	0.0903	0.1024	0.0978
singleton	Gradual	c1527a.anc	420	4	0.2904	0.2756	0.2839	0.2871	0.2281	0.0843	0.0861	0.0901	0.1026	0.0978
singleton	Gradual	c1527a.anc	450	4	0.3	0.2965	0.2856	0.2888	0.2507	0.0846	0.0862	0.0901	0.1029	0.0979
singleton	Gradual	c1527a.anc	480	4	0.2963	0.2976	0.2853	0.2967	0.2636	0.0841	0.0859	0.0899	0.1032	0.098
singleton	Gradual	c1527a.anc	510	4	0.2988	0.3007	0.2852	0.2985	0.2695	0.0843	0.0858	0.09	0.1036	0.0983
singleton	Gradual	c1527a.anc	540	4	0.2972	0.3036	0.2855	0.3009	0.2739	0.0839	0.0857	0.09	0.1041	0.0983
singleton	Gradual	c1527a.anc	570	4	0.2952	0.3064	0.2851	0.3038	0.2747	0.084	0.0856	0.09	0.1045	0.0985
singleton	Gradual	c1527a.anc	600	4	0.2919	0.3089	0.2848	0.3037	0.2784	0.0839	0.0854	0.0902	0.1049	0.0986
singleton	Gradual	c1527a.anc	630	4	0.2934	0.3115	0.2848	0.3053	0.278	0.084	0.0854	0.0903	0.1053	0.0988
singleton	Gradual	c1527a.anc	660	4	0.2906	0.3115	0.2852	0.304	0.2784	0.084	0.0852	0.0904	0.1057	0.0989
singleton	Gradual	c1527a.anc	690	4	0.2782	0.3111	0.285	0.3038	0.2799	0.084	0.085	0.0905	0.106	0.099
singleton	Gradual	c1527a.anc	720	4	0.2845	0.3132	0.2867	0.3047	0.2772	0.0841	0.085	0.0906	0.1063	0.0991
singleton	Gradual	c1527a.anc	750	4	0.2904	0.3129	0.2856	0.3064	0.2817	0.0843	0.0852	0.0907	0.1067	0.0992
singleton	Gradual	c1527a.anc	780	4	0.2873	0.3132	0.283	0.3096	0.2823	0.084	0.0852	0.0909	0.107	0.0993
singleton	Gradual	c1527a.anc	810	4	0.2808	0.3155	0.2798	0.3112	0.2863	0.0844	0.0853	0.0911	0.1074	0.0995
singleton	Gradual	c1527a.anc	840	4	0.2872	0.3215	0.2859	0.3153	0.2916	0.0839	0.0854	0.0911	0.1077	0.0994
singleton	Gradual	c1527a.anc	870	4	0.2813	0.3316	0.2888	0.3214	0.2951	0.0842	0.0853	0.0913	0.1079	0.0996
singleton	Gradual	c1527a.anc	900	4	0.2757	0.3309	0.2892	0.3269	0.2988	0.0838	0.0852	0.0914	0.1083	0.0996
singleton	Gradual	c1527a.anc	930	4	0.2783	0.3309	0.2924	0.3315	0.3034	0.0839	0.0855	0.0915	0.1086	0.0997
singleton	Gradual	c1527a.anc	960	4	0.2827	0.337	0.2927	0.3338	0.3033	0.0838	0.0851	0.0918	0.1089	0.0999
singleton	Gradual	c1527a.anc	990	4	0.2781	0.3365	0.2955	0.3376	0.3025	0.0838	0.0852	0.0918	0.1101	0.0999
singleton	Gradual	c1527a.anc	1020	4	0.2791	0.341	0.2973	0.3365	0.3083	0.0838	0.0851	0.092	0.1093	0.0999
singleton	Gradual	c1527a.anc	1050	4	0.2758	0.3392	0.3018	0.3372	0.3117	0.0839	0.0855	0.0921	0.1096	0.1
singleton	Gradual	c1527a.anc	1080	4	0.2825	0.3408	0.3053	0.3381	0.3098	0.084	0.0852	0.0922	0.1099	0.1001
singleton	Gradual	c1527a.anc	1110	4	0.2738	0.3393	0.3112	0.3378	0.313	0.0838	0.0852	0.0925	0.11	0.1001
singleton	Gradual	c1527a.anc	1140	4	0.2753	0.3403	0.3099	0.3394	0.3158	0.0838	0.0852	0.0925	0.1104	0.1002
singleton	Gradual	c1527a.anc	1170	4	0.2688	0.3412	0.3086	0.3404	0.3157	0.0838	0.0853	0.0927	0.1105	0.1003
singleton	Gradual	c1527a.anc	1200	4	0.2693	0.3412	0.3072	0.3406	0.3145	0.0838	0.0853	0.0927	0.1108	0.1003
singleton	Gradual	c1527a.anc	1230	4	0.2688	0.3408	0.3082	0.3422	0.316	0.0845	0.0854	0.0929	0.112	0.1004
singleton	Gradual	c1527a.anc	1260	4	0.2681	0.3412	0.3064	0.3415	0.3162	0.0838	0.0853	0.093	0.1112	0.1004
singleton	Gradual	c1527a.anc	1290	4	0.2681	0.3403	0.3061	0.3392	0.3178	0.0838	0.0854	0.0931	0.1113	0.1005
singleton	Gradual	c1527a.anc	1320	4	0.2686	0.3393	0.3062	0.3386	0.3186	0.0837	0.0856	0.0931	0.1115	0.1006
singleton	Gradual	c1527a.anc	1350	4	0.2669	0.3384	0.3056	0.3354	0.3215	0.0836	0.0856	0.0932	0.1117	0.1006
singleton	Gradual	c1527a.anc	1380	4	0.2648	0.3379	0.3066	0.3319	0.32	0.0837	0.0858	0.0933	0.1119	0.1007
singleton	Gradual	c1527a.anc	1410	4	0.2667	0.337	0.3083	0.3286	0.3203	0.0837	0.0857	0.0935	0.113	0.1007
singleton	Gradual	c1527a.anc	1440	4	0.2661	0.3358	0.309	0.3257	0.32	0.0837	0.0858	0.0936	0.1122	0.1009
singleton	Gradual	c1721t	0	1	0.0847	0.0858	0.0854	0.0843	0.0863	0.0854	0.0885	0.092	0.1014	0.0952
singleton	Gradual	c1721t	30	1	0.0885	0.0877	0.0858	0.0868	0.0875	0.0872	0.0884	0.0933	0.1031	0.0967
singleton	Gradual	c1721t	60	1	0.0913	0.0897	0.0884	0.0908	0.0905	0.0901	0.0909	0.0965	0.1051	0.0979
singleton	Gradual	c1721t	90	1	0.0954	0.0942	0.092	0.0956	0.0947	0.094	0.094	0.0982	0.1064	0.0983
singleton	Gradual	c1721t	120	1	0.1031	0.1001	0.0972	0.1011	0.1008	0.0994	0.0991	0.1008	0.1082	0.0986
singleton	Gradual	c1721t	150	1	0.1128	0.1094	0.1058	0.1102	0.1102	0.1072	0.1041	0.1026	0.1093	0.0987
singleton	Gradual	c1721t	180	1	0.1286	0.1213	0.118	0.1206	0.1226	0.1155	0.1106	0.1043	0.1108	0.0988
singleton	Gradual	c1721t	210	1	0.1383	0.133	0.1286	0.1316	0.1334	0.1223	0.1151	0.1051	0.1115	0.0988
singleton	Gradual	c1721t	240	1	0.1523	0.1458	0.1407	0.1407	0.1472	0.135	0.1209	0.1066	0.1127	0.0988
singleton	Gradual	c1721t	270	1	0.1681	0.1631	0.1578	0.1594	0.1645	0.1487	0.1312	0.1081	0.1134	0.0988
singleton	Gradual	c1721t	300	1	0.1932	0.1843	0.1804	0.1801	0.1864	0.1668	0.1347	0.1102	0.1143	0.0989
singleton	Gradual	c1721t	330	1	0.2181	0.2179	0.2016	0.2071	0.2156	0.1933	0.1435	0.1115	0.1149	0.0989
singleton	Gradual	c1721t	360	1	0.2482	0.2474	0.2287	0.2521	0.2435	0.2162	0.159	0.1142	0.1156	0.0989
singleton	Gradual	c1721t	390	1	0.2776	0.2847	0.2622	0.2852	0.2742	0.2461	0.1697	0.1151	0.1156	0.0988
singleton	Gradual	c1721t	420	1	0.284	0.2877	0.2792	0.2851	0.2805	0.2739	0.1853	0.1171	0.1159	0.0988
singleton	Gradual	c1721t	450	1	0.2885	0.2882	0.2783	0.2854	0.2866	0.2776	0.2042	0.1191	0.1162	0.0988
singleton	Gradual	c1721t	480	1	0.288	0.2898	0.2812	0.2828	0.2903	0.2809	0.2214	0.1224	0.1171	0.0988
singleton	Gradual	c1721t	510	1	0.2898	0.2915	0.2823	0.2814	0.2932	0.2852	0.2422	0.1245	0.1182	0.0988
singleton	Gradual	c1721t	540	1	0.2875	0.2922	0.2828	0.2839	0.2954	0.2854	0.2441	0.1292	0.1194	0.0988
singleton	Gradual	c1721t	570	1	0.2867	0.2921	0.2845	0.2817	0.2974	0.2877	0.243	0.1269	0.1199	0.0988
singleton	Gradual	c1721t	600	1	0.2843	0.2927	0.2854	0.283	0.2995	0.2896	0.2474	0.1313	0.1212	0.0989
singleton	Gradual	c1721t	630	1	0.285	0.2935	0.2862	0.2835	0.2976	0.2914	0.2478	0.1328	0.1219	0.0989
singleton	Gradual	c1721t	660	1	0.2831	0.2946	0.289	0.2848	0.2988	0.294	0.2447	0.1317	0.1227	0.0991
singleton	Gradual	c1721t	690	1	0.2792	0.2952	0.2899	0.288	0.3009	0.3003	0.2459	0.1318	0.1233	0.0991
singleton	Gradual	c1721t	720	1	0.28	0.2977	0.2927	0.2902	0.3041	0.3013	0.252	0.1336	0.1243	0.0993
singleton	Gradual	c1721t	750	1	0.2847	0.3015	0.2954	0.2918	0.3091	0.3058	0.2495	0.1392	0.1248	0.0992
singleton	Gradual	c1721t	780	1	0.2849	0.3075	0.3008	0.2965	0.3107	0.3081	0.2568	0.1412	0.1262	0.0993
singleton	Gradual	c1721t	810	1	0.2938	0.3159	0.3078	0.2996	0.3126	0.3103	0.2479	0.1432	0.1269	0.0995
singleton	Gradual	c1721t	840	1	0.2923	0.3217	0.3132	0.3025	0.312	0.3144	0.2562	0.1421	0.1282	0.0996
singleton	Gradual	c1721t	870	1	0.2951	0.327	0.3176	0.3077	0.3166	0.3142	0.2603	0.1425	0.1285	0.0996
singleton	Gradual	c1721t	900	1	0.2899	0.3317	0.3216	0.3119	0.3186	0.3168	0.2612	0.1433	0.1288	0.0998
singleton	Gradual	c1721t	930	1	0.289	0.334	0.3233	0.3161	0.3212	0.3125	0.2639	0.145	0.1297	0.0998
singleton	Gradual	c1721t	960	1	0.2944	0.3375	0.3326	0.3193	0.3219	0.3188	0.2731	0.1475	0.1314	0.0999
singleton	Gradual	c1721t	990	1	0.2973	0.3374	0.3377	0.3199	0.3186	0.3229	0.2738	0.1459	0.1326	0.0999
singleton	Gradual	c1721t	1020	1	0.3017	0.3341	0.3421	0.3207	0.3166	0.3276	0.2758	0.1518	0.1344	0.1001
singleton	Gradual	c1721t	1050	1	0.2982	0.3302	0.341	0.3208	0.3153	0.3277	0.2793	0.1529	0.1358	0.1002
singleton	Gradual	c1721t	1080	1	0.2984	0.328	0.3403	0.3188	0.3136	0.3266	0.2808	0.157	0.1374	0.1004
singleton	Gradual	c1721t	1110	1	0.3005	0.3256	0.3366	0.3169	0.3113	0.3261	0.2863	0.1554	0.1393	0.1006
singleton	Gradual	c1721t	1140	1	0.2987	0.3229	0.3328	0.3139	0.3092	0.3269	0.2841	0.16	0.1408	0.1005
[truncated: 6,233 more rows]
