# Supplementary material for: Environmental pleiotropy and demographic history direct adaptation under antibiotic selection
Source: Heredity (Edinb). 2018 Sep 6;121(5):438–48. doi: 10.1038/s41437-018-0137-3 (PMC6180006; doi:10.1038/s41437-018-0137-3)
Supplement: Supplementary file 2 — Data and analysis code for empirical figures [file 41437_2018_137_MOESM2_ESM.zip › Ecee_growth_auc_sum.csv]

dataset	treatment	SNP	AA	concentration	rep	auc	anc	auc.scaled	value
G13	Gradual	c1721t	S574F	1	1	369.7515000000012	FALSE	369.7515000000012	1.09e-4
G13	Gradual	c1721t	S574F	1	2	317.04150000000055	FALSE	317.04150000000055	1.09e-4
G13	Gradual	c1721t	S574F	1	3	318.5955000000006	FALSE	318.5955000000006	1.09e-4
G13	Gradual	c1721t	S574F	1	4	321.2805000000002	FALSE	321.2805000000002	1.09e-4
G13	Gradual	c1721t	S574F	2	1	382.99349999999873	FALSE	382.99349999999873	0.00383
G13	Gradual	c1721t	S574F	2	2	394.32449999999994	FALSE	394.32449999999994	0.00383
G13	Gradual	c1721t	S574F	2	3	332.73599999999993	FALSE	332.73599999999993	0.00383
G13	Gradual	c1721t	S574F	2	4	339.0315000000002	FALSE	339.0315000000002	0.00383
G13	Gradual	c1721t	S574F	4	1	377.91599999999977	FALSE	377.91599999999977	0.134
G13	Gradual	c1721t	S574F	4	2	350.4794999999997	FALSE	350.4794999999997	0.134
G13	Gradual	c1721t	S574F	4	3	345.30450000000036	FALSE	345.30450000000036	0.134
G13	Gradual	c1721t	S574F	4	4	345.0270000000012	FALSE	345.0270000000012	0.134
G13	Gradual	c1721t	S574F	6	1	371.4209999999999	FALSE	371.4209999999999	1.07
G13	Gradual	c1721t	S574F	6	2	362.9130000000004	FALSE	362.9130000000004	1.07
G13	Gradual	c1721t	S574F	6	3	365.5695	FALSE	365.5695	1.07
G13	Gradual	c1721t	S574F	6	4	360.39599999999996	FALSE	360.39599999999996	1.07
G13	Gradual	c1721t	S574F	8	1	375.39599999999973	FALSE	375.39599999999973	4.66
G13	Gradual	c1721t	S574F	8	2	351.92850000000004	FALSE	351.92850000000004	4.66
G13	Gradual	c1721t	S574F	8	3	345.858	FALSE	345.858	4.66
G13	Gradual	c1721t	S574F	8	4	352.698	FALSE	352.698	4.66
G13	Gradual	c1721t	S574F	10	1	377.6700000000004	FALSE	377.6700000000004	14.6
G13	Gradual	c1721t	S574F	10	2	314.229000000002	FALSE	314.229000000002	14.6
G13	Gradual	c1721t	S574F	10	3	316.026	FALSE	316.026	14.6
G13	Gradual	c1721t	S574F	10	4	317.3685000000011	FALSE	317.3685000000011	14.6
G13	Gradual	c1721t	S574F	12	1	319.42200000000014	FALSE	319.42200000000014	37.2
G13	Gradual	c1721t	S574F	12	2	275.6039999999998	FALSE	275.6039999999998	37.2
G13	Gradual	c1721t	S574F	12	3	272.7045000000014	FALSE	272.7045000000014	37.2
G13	Gradual	c1721t	S574F	12	4	291.4830000000002	FALSE	291.4830000000002	37.2
G13	Gradual	c1721t	S574F	14	1	195.42750000000026	FALSE	195.42750000000026	81.9
G13	Gradual	c1721t	S574F	14	2	171.04650000000035	FALSE	171.04650000000035	81.9
G13	Gradual	c1721t	S574F	14	3	172.5134999999996	FALSE	172.5134999999996	81.9
G13	Gradual	c1721t	S574F	14	4	175.33049999999977	FALSE	175.33049999999977	81.9
G13	Gradual	c1721t	S574F	16	1	182.30550000000002	FALSE	182.30550000000002	162
G13	Gradual	c1721t	S574F	16	2	160.44900000000055	FALSE	160.44900000000055	162
G13	Gradual	c1721t	S574F	16	3	163.58400000000026	FALSE	163.58400000000026	162
G13	Gradual	c1721t	S574F	16	4	170.67750000000018	FALSE	170.67750000000018	162
G13	Gradual	c1721t	S574F	18	1	143.2049999999996	FALSE	143.2049999999996	190
G13	Gradual	c1721t	S574F	18	2	146.79899999999824	FALSE	146.79899999999824	190
G13	Gradual	c1721t	S574F	18	3	148.66499999999658	FALSE	148.66499999999658	190
G13	Gradual	c1721t	S574F	18	4	146.82449999999963	FALSE	146.82449999999963	190
G13	Gradual	c1721t.anc	NA	1	1	318.29399999999924	TRUE	318.29399999999924	1.09e-4
G13	Gradual	c1721t.anc	NA	1	2	347.1089999999999	TRUE	347.1089999999999	1.09e-4
G13	Gradual	c1721t.anc	NA	1	3	304.33199999999954	TRUE	304.33199999999954	1.09e-4
G13	Gradual	c1721t.anc	NA	1	4	350.6609999999995	TRUE	350.6609999999995	1.09e-4
G13	Gradual	c1721t.anc	NA	2	1	369.08550000000054	TRUE	369.08550000000054	0.00383
G13	Gradual	c1721t.anc	NA	2	2	412.56449999999955	TRUE	412.56449999999955	0.00383
G13	Gradual	c1721t.anc	NA	2	3	315.57150000000007	TRUE	315.57150000000007	0.00383
G13	Gradual	c1721t.anc	NA	2	4	374.0850000000001	TRUE	374.0850000000001	0.00383
G13	Gradual	c1721t.anc	NA	4	1	309.4395000000004	TRUE	309.4395000000004	0.134
G13	Gradual	c1721t.anc	NA	4	2	386.5380000000007	TRUE	386.5380000000007	0.134
G13	Gradual	c1721t.anc	NA	4	3	358.15950000000055	TRUE	358.15950000000055	0.134
G13	Gradual	c1721t.anc	NA	4	4	378.45150000000024	TRUE	378.45150000000024	0.134
G13	Gradual	c1721t.anc	NA	6	1	304.70400000000006	TRUE	304.70400000000006	1.07
G13	Gradual	c1721t.anc	NA	6	2	394.3665000000018	TRUE	394.3665000000018	1.07
G13	Gradual	c1721t.anc	NA	6	3	352.4309999999983	TRUE	352.4309999999983	1.07
G13	Gradual	c1721t.anc	NA	6	4	385.48949999999934	TRUE	385.48949999999934	1.07
G13	Gradual	c1721t.anc	NA	8	1	248.49599999999973	TRUE	248.49599999999973	4.66
G13	Gradual	c1721t.anc	NA	8	2	236.63249999999894	TRUE	236.63249999999894	4.66
G13	Gradual	c1721t.anc	NA	8	3	221.83649999999977	TRUE	221.83649999999977	4.66
G13	Gradual	c1721t.anc	NA	8	4	320.1209999999998	TRUE	320.1209999999998	4.66
G13	Gradual	c1721t.anc	NA	10	1	122.31449999999998	TRUE	122.31449999999998	14.6
G13	Gradual	c1721t.anc	NA	10	2	122.0204999999991	TRUE	122.0204999999991	14.6
G13	Gradual	c1721t.anc	NA	10	3	122.54400000000251	TRUE	122.54400000000251	14.6
G13	Gradual	c1721t.anc	NA	10	4	121.49249999999938	TRUE	121.49249999999938	14.6
G13	Gradual	c1721t.anc	NA	12	1	123.78000000000019	TRUE	123.78000000000019	37.2
G13	Gradual	c1721t.anc	NA	12	2	123.41249999999971	TRUE	123.41249999999971	37.2
G13	Gradual	c1721t.anc	NA	12	3	303.1650000000001	TRUE	303.1650000000001	37.2
G13	Gradual	c1721t.anc	NA	12	4	124.75949999999966	TRUE	124.75949999999966	37.2
G13	Gradual	c1721t.anc	NA	14	1	133.18350000000075	TRUE	133.18350000000075	81.9
G13	Gradual	c1721t.anc	NA	14	2	131.70149999999867	TRUE	131.70149999999867	81.9
G13	Gradual	c1721t.anc	NA	14	3	131.56949999999975	TRUE	131.56949999999975	81.9
G13	Gradual	c1721t.anc	NA	14	4	131.67000000000087	TRUE	131.67000000000087	81.9
G13	Gradual	c1721t.anc	NA	16	1	154.6065000000005	TRUE	154.6065000000005	162
G13	Gradual	c1721t.anc	NA	16	2	151.4894999999994	TRUE	151.4894999999994	162
G13	Gradual	c1721t.anc	NA	16	3	151.1460000000004	TRUE	151.1460000000004	162
G13	Gradual	c1721t.anc	NA	16	4	152.8559999999987	TRUE	152.8559999999987	162
G13	Gradual	c1721t.anc	NA	18	1	144.68699999999953	TRUE	144.68699999999953	190
G13	Gradual	c1721t.anc	NA	18	2	142.4835000000004	TRUE	142.4835000000004	190
G13	Gradual	c1721t.anc	NA	18	3	147.2085000000002	TRUE	147.2085000000002	190
G13	Gradual	c1721t.anc	NA	18	4	141.8339999999997	TRUE	141.8339999999997	190
G13	Gradual	g428a	NA	1	1	360.7109999999993	FALSE	360.7109999999993	1.09e-4
G13	Gradual	g428a	NA	1	2	360.7965000000004	FALSE	360.7965000000004	1.09e-4
G13	Gradual	g428a	NA	1	3	361.156500000001	FALSE	361.156500000001	1.09e-4
G13	Gradual	g428a	NA	1	4	385.6935000000008	FALSE	385.6935000000008	1.09e-4
G13	Gradual	g428a	NA	2	1	394.926000000001	FALSE	394.926000000001	0.00383
G13	Gradual	g428a	NA	2	2	365.3895000000005	FALSE	365.3895000000005	0.00383
G13	Gradual	g428a	NA	2	3	348.80699999999996	FALSE	348.80699999999996	0.00383
G13	Gradual	g428a	NA	2	4	372.75150000000065	FALSE	372.75150000000065	0.00383
G13	Gradual	g428a	NA	4	1	383.5049999999997	FALSE	383.5049999999997	0.134
G13	Gradual	g428a	NA	4	2	383.02350000000024	FALSE	383.02350000000024	0.134
G13	Gradual	g428a	NA	4	3	370.7355000000002	FALSE	370.7355000000002	0.134
G13	Gradual	g428a	NA	4	4	370.3770000000001	FALSE	370.3770000000001	0.134
G13	Gradual	g428a	NA	6	1	380.2409999999993	FALSE	380.2409999999993	1.07
G13	Gradual	g428a	NA	6	2	353.79	FALSE	353.79	1.07
G13	Gradual	g428a	NA	6	3	356.89349999999996	FALSE	356.89349999999996	1.07
G13	Gradual	g428a	NA	6	4	370.26450000000074	FALSE	370.26450000000074	1.07
G13	Gradual	g428a	NA	8	1	360.2115000000008	FALSE	360.2115000000008	4.66
G13	Gradual	g428a	NA	8	2	326.53200000000066	FALSE	326.53200000000066	4.66
G13	Gradual	g428a	NA	8	3	325.1565	FALSE	325.1565	4.66
G13	Gradual	g428a	NA	8	4	355.2689999999994	FALSE	355.2689999999994	4.66
G13	Gradual	g428a	NA	10	1	124.54350000000146	FALSE	124.54350000000146	14.6
G13	Gradual	g428a	NA	10	2	121.82250000000165	FALSE	121.82250000000165	14.6
G13	Gradual	g428a	NA	10	3	122.59199999999953	FALSE	122.59199999999953	14.6
G13	Gradual	g428a	NA	10	4	126.79350000000045	FALSE	126.79350000000045	14.6
G13	Gradual	g428a	NA	12	1	124.97100000000128	FALSE	124.97100000000128	37.2
G13	Gradual	g428a	NA	12	2	124.9079999999982	FALSE	124.9079999999982	37.2
G13	Gradual	g428a	NA	12	3	123.74999999999856	FALSE	123.74999999999856	37.2
G13	Gradual	g428a	NA	12	4	126.86850000000386	FALSE	126.86850000000386	37.2
G13	Gradual	g428a	NA	14	1	130.5195000000009	FALSE	130.5195000000009	81.9
G13	Gradual	g428a	NA	14	2	130.15799999999956	FALSE	130.15799999999956	81.9
G13	Gradual	g428a	NA	14	3	133.62300000000045	FALSE	133.62300000000045	81.9
G13	Gradual	g428a	NA	14	4	149.51399999999998	FALSE	149.51399999999998	81.9
G13	Gradual	g428a	NA	16	1	150.37350000000004	FALSE	150.37350000000004	162
G13	Gradual	g428a	NA	16	2	149.36400000000017	FALSE	149.36400000000017	162
G13	Gradual	g428a	NA	16	3	150.31350000000003	FALSE	150.31350000000003	162
G13	Gradual	g428a	NA	16	4	155.1735000000003	FALSE	155.1735000000003	162
G13	Gradual	g428a	NA	18	1	143.74500000000089	FALSE	143.74500000000089	190
G13	Gradual	g428a	NA	18	2	140.7134999999983	FALSE	140.7134999999983	190
G13	Gradual	g428a	NA	18	3	148.13550000000015	FALSE	148.13550000000015	190
G13	Gradual	g428a	NA	18	4	144.14100000000332	FALSE	144.14100000000332	190
G13	Gradual	g428a.anc	NA	1	1	310.2270000000015	TRUE	310.2270000000015	1.09e-4
G13	Gradual	g428a.anc	NA	1	2	355.75200000000007	TRUE	355.75200000000007	1.09e-4
G13	Gradual	g428a.anc	NA	1	3	387.384000000001	TRUE	387.384000000001	1.09e-4
G13	Gradual	g428a.anc	NA	1	4	335.19449999999995	TRUE	335.19449999999995	1.09e-4
G13	Gradual	g428a.anc	NA	2	1	329.99850000000004	TRUE	329.99850000000004	0.00383
G13	Gradual	g428a.anc	NA	2	2	304.6979999999996	TRUE	304.6979999999996	0.00383
G13	Gradual	g428a.anc	NA	2	3	407.6760000000002	TRUE	407.6760000000002	0.00383
G13	Gradual	g428a.anc	NA	2	4	329.44050000000027	TRUE	329.44050000000027	0.00383
G13	Gradual	g428a.anc	NA	4	1	358.6860000000002	TRUE	358.6860000000002	0.134
G13	Gradual	g428a.anc	NA	4	2	306.4844999999998	TRUE	306.4844999999998	0.134
G13	Gradual	g428a.anc	NA	4	3	396.8564999999999	TRUE	396.8564999999999	0.134
G13	Gradual	g428a.anc	NA	4	4	320.7795000000007	TRUE	320.7795000000007	0.134
G13	Gradual	g428a.anc	NA	6	1	373.49549999999874	TRUE	373.49549999999874	1.07
G13	Gradual	g428a.anc	NA	6	2	300.7185000000007	TRUE	300.7185000000007	1.07
G13	Gradual	g428a.anc	NA	6	3	370.88699999999994	TRUE	370.88699999999994	1.07
G13	Gradual	g428a.anc	NA	6	4	316.4984999999988	TRUE	316.4984999999988	1.07
G13	Gradual	g428a.anc	NA	8	1	288.65849999999966	TRUE	288.65849999999966	4.66
G13	Gradual	g428a.anc	NA	8	2	234.87000000000054	TRUE	234.87000000000054	4.66
G13	Gradual	g428a.anc	NA	8	3	265.1849999999999	TRUE	265.1849999999999	4.66
G13	Gradual	g428a.anc	NA	8	4	247.68749999999918	TRUE	247.68749999999918	4.66
G13	Gradual	g428a.anc	NA	10	1	126.2415000000014	TRUE	126.2415000000014	14.6
G13	Gradual	g428a.anc	NA	10	2	124.65300000000083	TRUE	124.65300000000083	14.6
G13	Gradual	g428a.anc	NA	10	3	121.80000000000123	TRUE	121.80000000000123	14.6
G13	Gradual	g428a.anc	NA	10	4	580.7564999999994	TRUE	580.7564999999994	14.6
G13	Gradual	g428a.anc	NA	12	1	124.84349999999995	TRUE	124.84349999999995	37.2
G13	Gradual	g428a.anc	NA	12	2	150.0764999999994	TRUE	150.0764999999994	37.2
G13	Gradual	g428a.anc	NA	12	3	124.43700000000187	TRUE	124.43700000000187	37.2
G13	Gradual	g428a.anc	NA	12	4	125.01150000000112	TRUE	125.01150000000112	37.2
G13	Gradual	g428a.anc	NA	14	1	130.0619999999997	TRUE	130.0619999999997	81.9
G13	Gradual	g428a.anc	NA	14	2	133.85549999999992	TRUE	133.85549999999992	81.9
G13	Gradual	g428a.anc	NA	14	3	131.4974999999984	TRUE	131.4974999999984	81.9
G13	Gradual	g428a.anc	NA	14	4	134.6294999999975	TRUE	134.6294999999975	81.9
G13	Gradual	g428a.anc	NA	16	1	150.6524999999998	TRUE	150.6524999999998	162
G13	Gradual	g428a.anc	NA	16	2	151.12350000000015	TRUE	151.12350000000015	162
G13	Gradual	g428a.anc	NA	16	3	147.039	TRUE	147.039	162
G13	Gradual	g428a.anc	NA	16	4	160.50600000000045	TRUE	160.50600000000045	162
G13	Gradual	g428a.anc	NA	18	1	143.1465000000002	TRUE	143.1465000000002	190
G13	Gradual	g428a.anc	NA	18	2	144.6135000000017	TRUE	144.6135000000017	190
G13	Gradual	g428a.anc	NA	18	3	148.3140000000006	TRUE	148.3140000000006	190
G13	Gradual	g428a.anc	NA	18	4	145.6019999999998	TRUE	145.6019999999998	190
G13	Gradual	g428a.c1721t	NA	1	1	294.6434999999994	FALSE	294.6434999999994	1.09e-4
G13	Gradual	g428a.c1721t	NA	1	2	307.9185000000024	FALSE	307.9185000000024	1.09e-4
G13	Gradual	g428a.c1721t	NA	1	3	330.36300000000006	FALSE	330.36300000000006	1.09e-4
G13	Gradual	g428a.c1721t	NA	1	4	333.05249999999955	FALSE	333.05249999999955	1.09e-4
G13	Gradual	g428a.c1721t	NA	2	1	291.09599999999983	FALSE	291.09599999999983	0.00383
G13	Gradual	g428a.c1721t	NA	2	2	288.8579999999986	FALSE	288.8579999999986	0.00383
G13	Gradual	g428a.c1721t	NA	2	3	330.0915000000001	FALSE	330.0915000000001	0.00383
G13	Gradual	g428a.c1721t	NA	2	4	336.1154999999997	FALSE	336.1154999999997	0.00383
G13	Gradual	g428a.c1721t	NA	4	1	306.95400000000063	FALSE	306.95400000000063	0.134
G13	Gradual	g428a.c1721t	NA	4	2	300.32850000000013	FALSE	300.32850000000013	0.134
G13	Gradual	g428a.c1721t	NA	4	3	318.0885000000018	FALSE	318.0885000000018	0.134
G13	Gradual	g428a.c1721t	NA	4	4	337.42350000000016	FALSE	337.42350000000016	0.134
G13	Gradual	g428a.c1721t	NA	6	1	318.71399999999886	FALSE	318.71399999999886	1.07
G13	Gradual	g428a.c1721t	NA	6	2	299.5650000000012	FALSE	299.5650000000012	1.07
G13	Gradual	g428a.c1721t	NA	6	3	293.55899999999934	FALSE	293.55899999999934	1.07
G13	Gradual	g428a.c1721t	NA	6	4	328.7430000000001	FALSE	328.7430000000001	1.07
G13	Gradual	g428a.c1721t	NA	8	1	323.04599999999965	FALSE	323.04599999999965	4.66
G13	Gradual	g428a.c1721t	NA	8	2	288.3854999999997	FALSE	288.3854999999997	4.66
G13	Gradual	g428a.c1721t	NA	8	3	290.8950000000002	FALSE	290.8950000000002	4.66
G13	Gradual	g428a.c1721t	NA	8	4	354.8265000000003	FALSE	354.8265000000003	4.66
G13	Gradual	g428a.c1721t	NA	10	1	321.9825	FALSE	321.9825	14.6
G13	Gradual	g428a.c1721t	NA	10	2	289.79999999999984	FALSE	289.79999999999984	14.6
G13	Gradual	g428a.c1721t	NA	10	3	281.98049999999995	FALSE	281.98049999999995	14.6
G13	Gradual	g428a.c1721t	NA	10	4	346.3650000000004	FALSE	346.3650000000004	14.6
G13	Gradual	g428a.c1721t	NA	12	1	315.56249999999915	FALSE	315.56249999999915	37.2
G13	Gradual	g428a.c1721t	NA	12	2	295.2569999999997	FALSE	295.2569999999997	37.2
G13	Gradual	g428a.c1721t	NA	12	3	286.0395000000007	FALSE	286.0395000000007	37.2
G13	Gradual	g428a.c1721t	NA	12	4	325.6154999999998	FALSE	325.6154999999998	37.2
G13	Gradual	g428a.c1721t	NA	14	1	301.2539999999999	FALSE	301.2539999999999	81.9
G13	Gradual	g428a.c1721t	NA	14	2	286.52700000000056	FALSE	286.52700000000056	81.9
G13	Gradual	g428a.c1721t	NA	14	3	281.1269999999991	FALSE	281.1269999999991	81.9
G13	Gradual	g428a.c1721t	NA	14	4	307.4654999999992	FALSE	307.4654999999992	81.9
G13	Gradual	g428a.c1721t	NA	16	1	351.5385000000011	FALSE	351.5385000000011	162
G13	Gradual	g428a.c1721t	NA	16	2	315.9270000000001	FALSE	315.9270000000001	162
G13	Gradual	g428a.c1721t	NA	16	3	297.7800000000005	FALSE	297.7800000000005	162
G13	Gradual	g428a.c1721t	NA	16	4	329.763	FALSE	329.763	162
G13	Gradual	g428a.c1721t	NA	18	1	217.5495000000002	FALSE	217.5495000000002	190
G13	Gradual	g428a.c1721t	NA	18	2	190.96650000000048	FALSE	190.96650000000048	190
G13	Gradual	g428a.c1721t	NA	18	3	212.50350000000049	FALSE	212.50350000000049	190
G13	Gradual	g428a.c1721t	NA	18	4	185.1704999999999	FALSE	185.1704999999999	190
G13	Gradual	g428a.c1721t.anc	NA	1	1	363.52200000000056	TRUE	363.52200000000056	1.09e-4
G13	Gradual	g428a.c1721t.anc	NA	1	2	320.79449999999946	TRUE	320.79449999999946	1.09e-4
G13	Gradual	g428a.c1721t.anc	NA	1	3	329.34899999999976	TRUE	329.34899999999976	1.09e-4
G13	Gradual	g428a.c1721t.anc	NA	1	4	334.4039999999996	TRUE	334.4039999999996	1.09e-4
G13	Gradual	g428a.c1721t.anc	NA	2	1	326.40450000000084	TRUE	326.40450000000084	0.00383
G13	Gradual	g428a.c1721t.anc	NA	2	2	318.79650000000015	TRUE	318.79650000000015	0.00383
G13	Gradual	g428a.c1721t.anc	NA	2	3	356.57999999999896	TRUE	356.57999999999896	0.00383
G13	Gradual	g428a.c1721t.anc	NA	2	4	322.4505	TRUE	322.4505	0.00383
G13	Gradual	g428a.c1721t.anc	NA	4	1	331.7369999999995	TRUE	331.7369999999995	0.134
G13	Gradual	g428a.c1721t.anc	NA	4	2	342.2205000000001	TRUE	342.2205000000001	0.134
G13	Gradual	g428a.c1721t.anc	NA	4	3	369.8774999999979	TRUE	369.8774999999979	0.134
G13	Gradual	g428a.c1721t.anc	NA	4	4	326.2680000000027	TRUE	326.2680000000027	0.134
G13	Gradual	g428a.c1721t.anc	NA	6	1	319.4384999999987	TRUE	319.4384999999987	1.07
G13	Gradual	g428a.c1721t.anc	NA	6	2	362.9954999999997	TRUE	362.9954999999997	1.07
G13	Gradual	g428a.c1721t.anc	NA	6	3	371.8500000000003	TRUE	371.8500000000003	1.07
G13	Gradual	g428a.c1721t.anc	NA	6	4	311.8229999999994	TRUE	311.8229999999994	1.07
G13	Gradual	g428a.c1721t.anc	NA	8	1	246.18749999999994	TRUE	246.18749999999994	4.66
G13	Gradual	g428a.c1721t.anc	NA	8	2	209.79300000000046	TRUE	209.79300000000046	4.66
G13	Gradual	g428a.c1721t.anc	NA	8	3	214.8464999999997	TRUE	214.8464999999997	4.66
G13	Gradual	g428a.c1721t.anc	NA	8	4	272.4629999999996	TRUE	272.4629999999996	4.66
G13	Gradual	g428a.c1721t.anc	NA	10	1	127.36349999999898	TRUE	127.36349999999898	14.6
G13	Gradual	g428a.c1721t.anc	NA	10	2	124.67699999999942	TRUE	124.67699999999942	14.6
G13	Gradual	g428a.c1721t.anc	NA	10	3	122.78550000000043	TRUE	122.78550000000043	14.6
G13	Gradual	g428a.c1721t.anc	NA	10	4	125.20500000000098	TRUE	125.20500000000098	14.6
G13	Gradual	g428a.c1721t.anc	NA	12	1	124.9290000000003	TRUE	124.9290000000003	37.2
G13	Gradual	g428a.c1721t.anc	NA	12	2	125.6789999999981	TRUE	125.6789999999981	37.2
G13	Gradual	g428a.c1721t.anc	NA	12	3	124.35750000000229	TRUE	124.35750000000229	37.2
G13	Gradual	g428a.c1721t.anc	NA	12	4	126.99150000000012	TRUE	126.99150000000012	37.2
G13	Gradual	g428a.c1721t.anc	NA	14	1	131.6310000000008	TRUE	131.6310000000008	81.9
G13	Gradual	g428a.c1721t.anc	NA	14	2	132.7184999999982	TRUE	132.7184999999982	81.9
G13	Gradual	g428a.c1721t.anc	NA	14	3	130.35599999999994	TRUE	130.35599999999994	81.9
G13	Gradual	g428a.c1721t.anc	NA	14	4	133.1039999999994	TRUE	133.1039999999994	81.9
G13	Gradual	g428a.c1721t.anc	NA	16	1	148.38899999999938	TRUE	148.38899999999938	162
G13	Gradual	g428a.c1721t.anc	NA	16	2	149.05049999999997	TRUE	149.05049999999997	162
G13	Gradual	g428a.c1721t.anc	NA	16	3	148.05449999999902	TRUE	148.05449999999902	162
G13	Gradual	g428a.c1721t.anc	NA	16	4	153.69599999999977	TRUE	153.69599999999977	162
G13	Gradual	g428a.c1721t.anc	NA	18	1	140.81100000000004	TRUE	140.81100000000004	190
G13	Gradual	g428a.c1721t.anc	NA	18	2	143.3219999999986	TRUE	143.3219999999986	190
G13	Gradual	g428a.c1721t.anc	NA	18	3	148.55099999999837	TRUE	148.55099999999837	190
G13	Gradual	g428a.c1721t.anc	NA	18	4	143.6699999999972	TRUE	143.6699999999972	190
G18	Gradual	a443t	Q148L	1	1	364.0274999999997	FALSE	364.0274999999997	1.09e-4
G18	Gradual	a443t	Q148L	1	2	362.3609999999998	FALSE	362.3609999999998	1.09e-4
G18	Gradual	a443t	Q148L	1	3	339.4545000000003	FALSE	339.4545000000003	1.09e-4
G18	Gradual	a443t	Q148L	1	4	344.00549999999953	FALSE	344.00549999999953	1.09e-4
G18	Gradual	a443t	Q148L	2	1	371.40900000000056	FALSE	371.40900000000056	0.00383
G18	Gradual	a443t	Q148L	2	2	370.9380000000003	FALSE	370.9380000000003	0.00383
G18	Gradual	a443t	Q148L	2	3	349.1970000000024	FALSE	349.1970000000024	0.00383
G18	Gradual	a443t	Q148L	2	4	362.84249999999906	FALSE	362.84249999999906	0.00383
G18	Gradual	a443t	Q148L	4	1	382.54650000000134	FALSE	382.54650000000134	0.134
G18	Gradual	a443t	Q148L	4	2	384.0945000000001	FALSE	384.0945000000001	0.134
G18	Gradual	a443t	Q148L	4	3	347.40450000000055	FALSE	347.40450000000055	0.134
G18	Gradual	a443t	Q148L	4	4	378.2625000000001	FALSE	378.2625000000001	0.134
G18	Gradual	a443t	Q148L	6	1	379.4204999999999	FALSE	379.4204999999999	1.07
G18	Gradual	a443t	Q148L	6	2	354.97650000000033	FALSE	354.97650000000033	1.07
G18	Gradual	a443t	Q148L	6	3	346.3200000000005	FALSE	346.3200000000005	1.07
G18	Gradual	a443t	Q148L	6	4	373.9049999999997	FALSE	373.9049999999997	1.07
G18	Gradual	a443t	Q148L	8	1	381.21000000000004	FALSE	381.21000000000004	4.66
G18	Gradual	a443t	Q148L	8	2	377.0700000000004	FALSE	377.0700000000004	4.66
G18	Gradual	a443t	Q148L	8	3	368.314500000001	FALSE	368.314500000001	4.66
G18	Gradual	a443t	Q148L	8	4	394.27950000000266	FALSE	394.27950000000266	4.66
G18	Gradual	a443t	Q148L	10	1	349.7085000000004	FALSE	349.7085000000004	14.6
G18	Gradual	a443t	Q148L	10	2	358.05900000000025	FALSE	358.05900000000025	14.6
G18	Gradual	a443t	Q148L	10	3	330.47100000000086	FALSE	330.47100000000086	14.6
G18	Gradual	a443t	Q148L	10	4	348.19499999999977	FALSE	348.19499999999977	14.6
G18	Gradual	a443t	Q148L	12	1	295.1219999999997	FALSE	295.1219999999997	37.2
G18	Gradual	a443t	Q148L	12	2	290.9550000000004	FALSE	290.9550000000004	37.2
G18	Gradual	a443t	Q148L	12	3	279.96000000000004	FALSE	279.96000000000004	37.2
G18	Gradual	a443t	Q148L	12	4	315.09600000000034	FALSE	315.09600000000034	37.2
G18	Gradual	a443t	Q148L	14	1	149.51850000000047	FALSE	149.51850000000047	81.9
G18	Gradual	a443t	Q148L	14	2	143.13449999999946	FALSE	143.13449999999946	81.9
G18	Gradual	a443t	Q148L	14	3	145.51350000000016	FALSE	145.51350000000016	81.9
G18	Gradual	a443t	Q148L	14	4	151.3979999999996	FALSE	151.3979999999996	81.9
G18	Gradual	a443t	Q148L	16	1	155.00850000000094	FALSE	155.00850000000094	162
G18	Gradual	a443t	Q148L	16	2	158.22900000000053	FALSE	158.22900000000053	162
G18	Gradual	a443t	Q148L	16	3	168.63299999999873	FALSE	168.63299999999873	162
G18	Gradual	a443t	Q148L	16	4	162.69450000000012	FALSE	162.69450000000012	162
G18	Gradual	a443t	Q148L	18	1	144.5864999999987	FALSE	144.5864999999987	190
G18	Gradual	a443t	Q148L	18	2	145.15650000000107	FALSE	145.15650000000107	190
G18	Gradual	a443t	Q148L	18	3	146.23949999999823	FALSE	146.23949999999823	190
G18	Gradual	a443t	Q148L	18	4	146.5379999999992	FALSE	146.5379999999992	190
G18	Gradual	a443t.anc	NA	1	1	320.21099999999956	TRUE	320.21099999999956	1.09e-4
G18	Gradual	a443t.anc	NA	1	2	313.725000000001	TRUE	313.725000000001	1.09e-4
G18	Gradual	a443t.anc	NA	1	3	339.8910000000007	TRUE	339.8910000000007	1.09e-4
G18	Gradual	a443t.anc	NA	1	4	306.8324999999995	TRUE	306.8324999999995	1.09e-4
G18	Gradual	a443t.anc	NA	2	1	352.9425000000006	TRUE	352.9425000000006	0.00383
G18	Gradual	a443t.anc	NA	2	2	309.98700000000014	TRUE	309.98700000000014	0.00383
G18	Gradual	a443t.anc	NA	2	3	327.6240000000006	TRUE	327.6240000000006	0.00383
G18	Gradual	a443t.anc	NA	2	4	309.92399999999975	TRUE	309.92399999999975	0.00383
G18	Gradual	a443t.anc	NA	4	1	352.5164999999997	TRUE	352.5164999999997	0.134
G18	Gradual	a443t.anc	NA	4	2	346.04099999999937	TRUE	346.04099999999937	0.134
G18	Gradual	a443t.anc	NA	4	3	330.69599999999946	TRUE	330.69599999999946	0.134
G18	Gradual	a443t.anc	NA	4	4	341.5574999999995	TRUE	341.5574999999995	0.134
G18	Gradual	a443t.anc	NA	6	1	318.1515000000001	TRUE	318.1515000000001	1.07
G18	Gradual	a443t.anc	NA	6	2	351.6240000000001	TRUE	351.6240000000001	1.07
G18	Gradual	a443t.anc	NA	6	3	302.0325000000001	TRUE	302.0325000000001	1.07
G18	Gradual	a443t.anc	NA	6	4	322.533	TRUE	322.533	1.07
G18	Gradual	a443t.anc	NA	8	1	279.2175000000005	TRUE	279.2175000000005	4.66
G18	Gradual	a443t.anc	NA	8	2	282.5699999999997	TRUE	282.5699999999997	4.66
G18	Gradual	a443t.anc	NA	8	3	260.4689999999986	TRUE	260.4689999999986	4.66
G18	Gradual	a443t.anc	NA	8	4	317.56949999999995	TRUE	317.56949999999995	4.66
G18	Gradual	a443t.anc	NA	10	1	126.64949999999908	TRUE	126.64949999999908	14.6
G18	Gradual	a443t.anc	NA	10	2	124.19700000000036	TRUE	124.19700000000036	14.6
G18	Gradual	a443t.anc	NA	10	3	123.85649999999858	TRUE	123.85649999999858	14.6
G18	Gradual	a443t.anc	NA	10	4	127.05000000000041	TRUE	127.05000000000041	14.6
G18	Gradual	a443t.anc	NA	12	1	124.41599999999904	TRUE	124.41599999999904	37.2
G18	Gradual	a443t.anc	NA	12	2	125.37000000000073	TRUE	125.37000000000073	37.2
G18	Gradual	a443t.anc	NA	12	3	125.36400000000157	TRUE	125.36400000000157	37.2
G18	Gradual	a443t.anc	NA	12	4	125.39850000000334	TRUE	125.39850000000334	37.2
G18	Gradual	a443t.anc	NA	14	1	136.16999999999967	TRUE	136.16999999999967	81.9
G18	Gradual	a443t.anc	NA	14	2	133.54500000000013	TRUE	133.54500000000013	81.9
G18	Gradual	a443t.anc	NA	14	3	133.28399999999985	TRUE	133.28399999999985	81.9
G18	Gradual	a443t.anc	NA	14	4	141.57899999999952	TRUE	141.57899999999952	81.9
G18	Gradual	a443t.anc	NA	16	1	152.63400000000036	TRUE	152.63400000000036	162
G18	Gradual	a443t.anc	NA	16	2	157.8960000000004	TRUE	157.8960000000004	162
G18	Gradual	a443t.anc	NA	16	3	150.10950000000074	TRUE	150.10950000000074	162
G18	Gradual	a443t.anc	NA	16	4	153.07950000000008	TRUE	153.07950000000008	162
G18	Gradual	a443t.anc	NA	18	1	146.64299999999855	TRUE	146.64299999999855	190
G18	Gradual	a443t.anc	NA	18	2	143.88000000000048	TRUE	143.88000000000048	190
G18	Gradual	a443t.anc	NA	18	3	142.9499999999987	TRUE	142.9499999999987	190
G18	Gradual	a443t.anc	NA	18	4	143.7690000000002	TRUE	143.7690000000002	190
G18	Gradual	a443t.c1527a	NA	1	1	335.76899999999824	FALSE	335.76899999999824	1.09e-4
G18	Gradual	a443t.c1527a	NA	1	2	314.23500000000007	FALSE	314.23500000000007	1.09e-4
G18	Gradual	a443t.c1527a	NA	1	3	302.5185000000002	FALSE	302.5185000000002	1.09e-4
G18	Gradual	a443t.c1527a	NA	1	4	297.0105000000002	FALSE	297.0105000000002	1.09e-4
G18	Gradual	a443t.c1527a	NA	2	1	351.9780000000003	FALSE	351.9780000000003	0.00383
G18	Gradual	a443t.c1527a	NA	2	2	366.6375000000006	FALSE	366.6375000000006	0.00383
G18	Gradual	a443t.c1527a	NA	2	3	301.45949999999993	FALSE	301.45949999999993	0.00383
G18	Gradual	a443t.c1527a	NA	2	4	296.4149999999991	FALSE	296.4149999999991	0.00383
G18	Gradual	a443t.c1527a	NA	4	1	410.98349999999914	FALSE	410.98349999999914	0.134
G18	Gradual	a443t.c1527a	NA	4	2	383.6129999999998	FALSE	383.6129999999998	0.134
G18	Gradual	a443t.c1527a	NA	4	3	315.0404999999991	FALSE	315.0404999999991	0.134
G18	Gradual	a443t.c1527a	NA	4	4	312.1514999999998	FALSE	312.1514999999998	0.134
G18	Gradual	a443t.c1527a	NA	6	1	363.87450000000126	FALSE	363.87450000000126	1.07
G18	Gradual	a443t.c1527a	NA	6	2	373.3589999999996	FALSE	373.3589999999996	1.07
G18	Gradual	a443t.c1527a	NA	6	3	304.08299999999855	FALSE	304.08299999999855	1.07
G18	Gradual	a443t.c1527a	NA	6	4	312.97650000000095	FALSE	312.97650000000095	1.07
G18	Gradual	a443t.c1527a	NA	8	1	377.6475000000008	FALSE	377.6475000000008	4.66
G18	Gradual	a443t.c1527a	NA	8	2	373.73099999999954	FALSE	373.73099999999954	4.66
G18	Gradual	a443t.c1527a	NA	8	3	312.34499999999935	FALSE	312.34499999999935	4.66
G18	Gradual	a443t.c1527a	NA	8	4	323.1269999999999	FALSE	323.1269999999999	4.66
G18	Gradual	a443t.c1527a	NA	10	1	370.52249999999987	FALSE	370.52249999999987	14.6
G18	Gradual	a443t.c1527a	NA	10	2	357.5295	FALSE	357.5295	14.6
G18	Gradual	a443t.c1527a	NA	10	3	333.1590000000002	FALSE	333.1590000000002	14.6
G18	Gradual	a443t.c1527a	NA	10	4	309.49199999999945	FALSE	309.49199999999945	14.6
G18	Gradual	a443t.c1527a	NA	12	1	369.3839999999996	FALSE	369.3839999999996	37.2
G18	Gradual	a443t.c1527a	NA	12	2	350.2169999999991	FALSE	350.2169999999991	37.2
G18	Gradual	a443t.c1527a	NA	12	3	332.70300000000026	FALSE	332.70300000000026	37.2
G18	Gradual	a443t.c1527a	NA	12	4	306.62549999999914	FALSE	306.62549999999914	37.2
G18	Gradual	a443t.c1527a	NA	14	1	356.8605	FALSE	356.8605	81.9
G18	Gradual	a443t.c1527a	NA	14	2	347.95650000000126	FALSE	347.95650000000126	81.9
G18	Gradual	a443t.c1527a	NA	14	3	314.1255000000015	FALSE	314.1255000000015	81.9
G18	Gradual	a443t.c1527a	NA	14	4	301.48199999999986	FALSE	301.48199999999986	81.9
G18	Gradual	a443t.c1527a	NA	16	1	397.73399999999964	FALSE	397.73399999999964	162
G18	Gradual	a443t.c1527a	NA	16	2	392.62799999999993	FALSE	392.62799999999993	162
G18	Gradual	a443t.c1527a	NA	16	3	363.18149999999997	FALSE	363.18149999999997	162
G18	Gradual	a443t.c1527a	NA	16	4	365.378999999999	FALSE	365.378999999999	162
G18	Gradual	a443t.c1527a	NA	18	1	299.63249999999977	FALSE	299.63249999999977	190
G18	Gradual	a443t.c1527a	NA	18	2	307.95750000000083	FALSE	307.95750000000083	190
G18	Gradual	a443t.c1527a	NA	18	3	296.2620000000004	FALSE	296.2620000000004	190
G18	Gradual	a443t.c1527a	NA	18	4	310.4789999999989	FALSE	310.4789999999989	190
G18	Gradual	a443t.c1527a.anc	NA	1	1	336.4964999999997	TRUE	336.4964999999997	1.09e-4
G18	Gradual	a443t.c1527a.anc	NA	1	2	360.2370000000004	TRUE	360.2370000000004	1.09e-4
G18	Gradual	a443t.c1527a.anc	NA	1	3	351.5145000000008	TRUE	351.5145000000008	1.09e-4
G18	Gradual	a443t.c1527a.anc	NA	1	4	342.72150000000084	TRUE	342.72150000000084	1.09e-4
G18	Gradual	a443t.c1527a.anc	NA	2	1	296.7689999999983	TRUE	296.7689999999983	0.00383
G18	Gradual	a443t.c1527a.anc	NA	2	2	370.81199999999905	TRUE	370.81199999999905	0.00383
G18	Gradual	a443t.c1527a.anc	NA	2	3	371.3385000000013	TRUE	371.3385000000013	0.00383
G18	Gradual	a443t.c1527a.anc	NA	2	4	345.1695000000004	TRUE	345.1695000000004	0.00383
G18	Gradual	a443t.c1527a.anc	NA	4	1	314.31899999999865	TRUE	314.31899999999865	0.134
G18	Gradual	a443t.c1527a.anc	NA	4	2	367.48199999999997	TRUE	367.48199999999997	0.134
G18	Gradual	a443t.c1527a.anc	NA	4	3	371.5155000000012	TRUE	371.5155000000012	0.134
G18	Gradual	a443t.c1527a.anc	NA	4	4	364.16699999999975	TRUE	364.16699999999975	0.134
G18	Gradual	a443t.c1527a.anc	NA	6	1	302.03400000000073	TRUE	302.03400000000073	1.07
G18	Gradual	a443t.c1527a.anc	NA	6	2	383.0504999999998	TRUE	383.0504999999998	1.07
G18	Gradual	a443t.c1527a.anc	NA	6	3	472.8479999999995	TRUE	472.8479999999995	1.07
G18	Gradual	a443t.c1527a.anc	NA	6	4	361.21050000000014	TRUE	361.21050000000014	1.07
G18	Gradual	a443t.c1527a.anc	NA	8	1	278.1044999999998	TRUE	278.1044999999998	4.66
G18	Gradual	a443t.c1527a.anc	NA	8	2	282.53550000000007	TRUE	282.53550000000007	4.66
G18	Gradual	a443t.c1527a.anc	NA	8	3	330.19350000000264	TRUE	330.19350000000264	4.66
G18	Gradual	a443t.c1527a.anc	NA	8	4	389.88599999999906	TRUE	389.88599999999906	4.66
G18	Gradual	a443t.c1527a.anc	NA	10	1	125.72549999999984	TRUE	125.72549999999984	14.6
G18	Gradual	a443t.c1527a.anc	NA	10	2	120.82949999999997	TRUE	120.82949999999997	14.6
G18	Gradual	a443t.c1527a.anc	NA	10	3	124.32300000000001	TRUE	124.32300000000001	14.6
G18	Gradual	a443t.c1527a.anc	NA	10	4	122.35950000000105	TRUE	122.35950000000105	14.6
G18	Gradual	a443t.c1527a.anc	NA	12	1	128.40299999999968	TRUE	128.40299999999968	37.2
G18	Gradual	a443t.c1527a.anc	NA	12	2	122.6415000000007	TRUE	122.6415000000007	37.2
G18	Gradual	a443t.c1527a.anc	NA	12	3	125.26200000000199	TRUE	125.26200000000199	37.2
G18	Gradual	a443t.c1527a.anc	NA	12	4	124.28100000000107	TRUE	124.28100000000107	37.2
G18	Gradual	a443t.c1527a.anc	NA	14	1	133.57649999999975	TRUE	133.57649999999975	81.9
G18	Gradual	a443t.c1527a.anc	NA	14	2	132.0090000000001	TRUE	132.0090000000001	81.9
G18	Gradual	a443t.c1527a.anc	NA	14	3	132.3254999999996	TRUE	132.3254999999996	81.9
G18	Gradual	a443t.c1527a.anc	NA	14	4	131.87099999999936	TRUE	131.87099999999936	81.9
G18	Gradual	a443t.c1527a.anc	NA	16	1	149.3309999999997	TRUE	149.3309999999997	162
G18	Gradual	a443t.c1527a.anc	NA	16	2	155.35049999999873	TRUE	155.35049999999873	162
G18	Gradual	a443t.c1527a.anc	NA	16	3	151.68000000000004	TRUE	151.68000000000004	162
G18	Gradual	a443t.c1527a.anc	NA	16	4	153.22050000000002	TRUE	153.22050000000002	162
G18	Gradual	a443t.c1527a.anc	NA	18	1	143.49900000000045	TRUE	143.49900000000045	190
G18	Gradual	a443t.c1527a.anc	NA	18	2	144.26249999999837	TRUE	144.26249999999837	190
G18	Gradual	a443t.c1527a.anc	NA	18	3	145.30649999999724	TRUE	145.30649999999724	190
G18	Gradual	a443t.c1527a.anc	NA	18	4	142.41300000000226	TRUE	142.41300000000226	190
G18	Gradual	c1527a	S509R	1	1	343.1250000000004	FALSE	343.1250000000004	1.09e-4
G18	Gradual	c1527a	S509R	1	2	376.1294999999999	FALSE	376.1294999999999	1.09e-4
G18	Gradual	c1527a	S509R	1	3	361.9875000000004	FALSE	361.9875000000004	1.09e-4
G18	Gradual	c1527a	S509R	1	4	343.85549999999984	FALSE	343.85549999999984	1.09e-4
G18	Gradual	c1527a	S509R	2	1	379.2044999999998	FALSE	379.2044999999998	0.00383
G18	Gradual	c1527a	S509R	2	2	383.07600000000025	FALSE	383.07600000000025	0.00383
G18	Gradual	c1527a	S509R	2	3	379.57350000000025	FALSE	379.57350000000025	0.00383
G18	Gradual	c1527a	S509R	2	4	351.59549999999996	FALSE	351.59549999999996	0.00383
G18	Gradual	c1527a	S509R	4	1	387.2205000000003	FALSE	387.2205000000003	0.134
G18	Gradual	c1527a	S509R	4	2	392.60100000000045	FALSE	392.60100000000045	0.134
G18	Gradual	c1527a	S509R	4	3	376.7789999999995	FALSE	376.7789999999995	0.134
G18	Gradual	c1527a	S509R	4	4	323.45399999999967	FALSE	323.45399999999967	0.134
G18	Gradual	c1527a	S509R	6	1	398.25150000000065	FALSE	398.25150000000065	1.07
G18	Gradual	c1527a	S509R	6	2	401.08800000000053	FALSE	401.08800000000053	1.07
G18	Gradual	c1527a	S509R	6	3	387.2999999999994	FALSE	387.2999999999994	1.07
G18	Gradual	c1527a	S509R	6	4	305.48250000000047	FALSE	305.48250000000047	1.07
G18	Gradual	c1527a	S509R	8	1	389.967	FALSE	389.967	4.66
G18	Gradual	c1527a	S509R	8	2	386.13750000000044	FALSE	386.13750000000044	4.66
G18	Gradual	c1527a	S509R	8	3	393.09749999999855	FALSE	393.09749999999855	4.66
G18	Gradual	c1527a	S509R	8	4	320.5109999999997	FALSE	320.5109999999997	4.66
G18	Gradual	c1527a	S509R	10	1	359.71799999999973	FALSE	359.71799999999973	14.6
G18	Gradual	c1527a	S509R	10	2	363.5130000000001	FALSE	363.5130000000001	14.6
G18	Gradual	c1527a	S509R	10	3	386.0189999999996	FALSE	386.0189999999996	14.6
G18	Gradual	c1527a	S509R	10	4	299.0445000000006	FALSE	299.0445000000006	14.6
G18	Gradual	c1527a	S509R	12	1	317.37599999999946	FALSE	317.37599999999946	37.2
G18	Gradual	c1527a	S509R	12	2	337.38599999999985	FALSE	337.38599999999985	37.2
G18	Gradual	c1527a	S509R	12	3	332.0999999999992	FALSE	332.0999999999992	37.2
G18	Gradual	c1527a	S509R	12	4	276.42450000000053	FALSE	276.42450000000053	37.2
G18	Gradual	c1527a	S509R	14	1	205.2375000000007	FALSE	205.2375000000007	81.9
G18	Gradual	c1527a	S509R	14	2	248.18550000000056	FALSE	248.18550000000056	81.9
G18	Gradual	c1527a	S509R	14	3	198.4605	FALSE	198.4605	81.9
G18	Gradual	c1527a	S509R	14	4	174.2415000000002	FALSE	174.2415000000002	81.9
G18	Gradual	c1527a	S509R	16	1	166.47000000000025	FALSE	166.47000000000025	162
G18	Gradual	c1527a	S509R	16	2	174.87300000000033	FALSE	174.87300000000033	162
G18	Gradual	c1527a	S509R	16	3	179.2979999999997	FALSE	179.2979999999997	162
G18	Gradual	c1527a	S509R	16	4	169.26899999999978	FALSE	169.26899999999978	162
G18	Gradual	c1527a	S509R	18	1	147.38700000000023	FALSE	147.38700000000023	190
G18	Gradual	c1527a	S509R	18	2	147.31050000000135	FALSE	147.31050000000135	190
G18	Gradual	c1527a	S509R	18	3	145.1220000000003	FALSE	145.1220000000003	190
G18	Gradual	c1527a	S509R	18	4	144.33600000000013	FALSE	144.33600000000013	190
G18	Gradual	c1527a.anc	NA	1	1	311.59650000000016	TRUE	311.59650000000016	1.09e-4
G18	Gradual	c1527a.anc	NA	1	2	351.1814999999998	TRUE	351.1814999999998	1.09e-4
G18	Gradual	c1527a.anc	NA	1	3	332.1134999999998	TRUE	332.1134999999998	1.09e-4
G18	Gradual	c1527a.anc	NA	1	4	345.99750000000074	TRUE	345.99750000000074	1.09e-4
G18	Gradual	c1527a.anc	NA	2	1	302.4869999999991	TRUE	302.4869999999991	0.00383
G18	Gradual	c1527a.anc	NA	2	2	302.21400000000057	TRUE	302.21400000000057	0.00383
G18	Gradual	c1527a.anc	NA	2	3	393.04199999999986	TRUE	393.04199999999986	0.00383
G18	Gradual	c1527a.anc	NA	2	4	389.8979999999996	TRUE	389.8979999999996	0.00383
G18	Gradual	c1527a.anc	NA	4	1	371.8815	TRUE	371.8815	0.134
G18	Gradual	c1527a.anc	NA	4	2	301.3499999999994	TRUE	301.3499999999994	0.134
G18	Gradual	c1527a.anc	NA	4	3	338.7599999999986	TRUE	338.7599999999986	0.134
G18	Gradual	c1527a.anc	NA	4	4	365.6205000000002	TRUE	365.6205000000002	0.134
G18	Gradual	c1527a.anc	NA	6	1	332.5754999999999	TRUE	332.5754999999999	1.07
G18	Gradual	c1527a.anc	NA	6	2	293.1855000000002	TRUE	293.1855000000002	1.07
G18	Gradual	c1527a.anc	NA	6	3	357.30749999999983	TRUE	357.30749999999983	1.07
G18	Gradual	c1527a.anc	NA	6	4	387.7110000000016	TRUE	387.7110000000016	1.07
G18	Gradual	c1527a.anc	NA	8	1	277.04099999999994	TRUE	277.04099999999994	4.66
G18	Gradual	c1527a.anc	NA	8	2	187.3695	TRUE	187.3695	4.66
G18	Gradual	c1527a.anc	NA	8	3	258.8940000000002	TRUE	258.8940000000002	4.66
G18	Gradual	c1527a.anc	NA	8	4	357.59400000000085	TRUE	357.59400000000085	4.66
G18	Gradual	c1527a.anc	NA	10	1	125.4119999999995	TRUE	125.4119999999995	14.6
G18	Gradual	c1527a.anc	NA	10	2	123.75449999999927	TRUE	123.75449999999927	14.6
G18	Gradual	c1527a.anc	NA	10	3	121.40100000000214	TRUE	121.40100000000214	14.6
G18	Gradual	c1527a.anc	NA	10	4	121.50000000000126	TRUE	121.50000000000126	14.6
G18	Gradual	c1527a.anc	NA	12	1	126.05250000000035	TRUE	126.05250000000035	37.2
G18	Gradual	c1527a.anc	NA	12	2	124.97400000000064	TRUE	124.97400000000064	37.2
G18	Gradual	c1527a.anc	NA	12	3	122.14500000000078	TRUE	122.14500000000078	37.2
G18	Gradual	c1527a.anc	NA	12	4	123.87450000000106	TRUE	123.87450000000106	37.2
G18	Gradual	c1527a.anc	NA	14	1	133.21799999999976	TRUE	133.21799999999976	81.9
G18	Gradual	c1527a.anc	NA	14	2	133.68149999999966	TRUE	133.68149999999966	81.9
G18	Gradual	c1527a.anc	NA	14	3	133.19400000000005	TRUE	133.19400000000005	81.9
G18	Gradual	c1527a.anc	NA	14	4	131.6894999999996	TRUE	131.6894999999996	81.9
G18	Gradual	c1527a.anc	NA	16	1	151.07400000000007	TRUE	151.07400000000007	162
G18	Gradual	c1527a.anc	NA	16	2	151.40850000000202	TRUE	151.40850000000202	162
G18	Gradual	c1527a.anc	NA	16	3	151.82850000000045	TRUE	151.82850000000045	162
G18	Gradual	c1527a.anc	NA	16	4	153.2730000000003	TRUE	153.2730000000003	162
G18	Gradual	c1527a.anc	NA	18	1	143.72399999999976	TRUE	143.72399999999976	190
G18	Gradual	c1527a.anc	NA	18	2	142.54950000000073	TRUE	142.54950000000073	190
G18	Gradual	c1527a.anc	NA	18	3	143.58000000000092	TRUE	143.58000000000092	190
G18	Gradual	c1527a.anc	NA	18	4	142.8764999999978	TRUE	142.8764999999978	190
M358	Moderate	a1685c	NA	1	1	345.5234999999983	FALSE	345.5234999999983	1.09e-4
M358	Moderate	a1685c	NA	1	2	340.3740000000044	FALSE	340.3740000000044	1.09e-4
M358	Moderate	a1685c	NA	1	3	337.2810000000002	FALSE	337.2810000000002	1.09e-4
M358	Moderate	a1685c	NA	1	4	353.2664999999995	FALSE	353.2664999999995	1.09e-4
M358	Moderate	a1685c	NA	2	1	354.31949999999466	FALSE	354.31949999999466	0.00383
M358	Moderate	a1685c	NA	2	2	340.90800000000036	FALSE	340.90800000000036	0.00383
M358	Moderate	a1685c	NA	2	3	330.07050000000106	FALSE	330.07050000000106	0.00383
M358	Moderate	a1685c	NA	2	4	354.6179999999999	FALSE	354.6179999999999	0.00383
M358	Moderate	a1685c	NA	4	1	363.79950000000014	FALSE	363.79950000000014	0.134
M358	Moderate	a1685c	NA	4	2	348.08400000000097	FALSE	348.08400000000097	0.134
M358	Moderate	a1685c	NA	4	3	328.49100000000016	FALSE	328.49100000000016	0.134
M358	Moderate	a1685c	NA	4	4	348.4649999999994	FALSE	348.4649999999994	0.134
M358	Moderate	a1685c	NA	6	1	357.5760000000018	FALSE	357.5760000000018	1.07
M358	Moderate	a1685c	NA	6	2	349.02899999999977	FALSE	349.02899999999977	1.07
M358	Moderate	a1685c	NA	6	3	329.934	FALSE	329.934	1.07
M358	Moderate	a1685c	NA	6	4	325.2449999999996	FALSE	325.2449999999996	1.07
M358	Moderate	a1685c	NA	8	1	325.3860000000004	FALSE	325.3860000000004	4.66
M358	Moderate	a1685c	NA	8	2	297.18600000000083	FALSE	297.18600000000083	4.66
M358	Moderate	a1685c	NA	8	3	298.3545000000006	FALSE	298.3545000000006	4.66
M358	Moderate	a1685c	NA	8	4	311.67599999999976	FALSE	311.67599999999976	4.66
M358	Moderate	a1685c	NA	10	1	176.54550000000012	FALSE	176.54550000000012	14.6
M358	Moderate	a1685c	NA	10	2	131.28150000000002	FALSE	131.28150000000002	14.6
M358	Moderate	a1685c	NA	10	3	129.98549999999892	FALSE	129.98549999999892	14.6
M358	Moderate	a1685c	NA	10	4	124.88100000000065	FALSE	124.88100000000065	14.6
M358	Moderate	a1685c	NA	12	1	181.14900000000026	FALSE	181.14900000000026	37.2
M358	Moderate	a1685c	NA	12	2	132.17249999999834	FALSE	132.17249999999834	37.2
M358	Moderate	a1685c	NA	12	3	127.80300000000068	FALSE	127.80300000000068	37.2
M358	Moderate	a1685c	NA	12	4	128.69250000000127	FALSE	128.69250000000127	37.2
M358	Moderate	a1685c	NA	14	1	184.42050000000035	FALSE	184.42050000000035	81.9
M358	Moderate	a1685c	NA	14	2	138.3165000000004	FALSE	138.3165000000004	81.9
M358	Moderate	a1685c	NA	14	3	132.84899999999755	FALSE	132.84899999999755	81.9
M358	Moderate	a1685c	NA	14	4	132.71549999999834	FALSE	132.71549999999834	81.9
M358	Moderate	a1685c	NA	16	1	210.09449999999924	FALSE	210.09449999999924	162
M358	Moderate	a1685c	NA	16	2	164.35500000000084	FALSE	164.35500000000084	162
M358	Moderate	a1685c	NA	16	3	149.05349999999925	FALSE	149.05349999999925	162
M358	Moderate	a1685c	NA	16	4	155.83949999999996	FALSE	155.83949999999996	162
M358	Moderate	a1685c	NA	18	1	199.76250000000027	FALSE	199.76250000000027	190
M358	Moderate	a1685c	NA	18	2	147.15599999999938	FALSE	147.15599999999938	190
M358	Moderate	a1685c	NA	18	3	139.70250000000016	FALSE	139.70250000000016	190
M358	Moderate	a1685c	NA	18	4	144.82350000000156	FALSE	144.82350000000156	190
M358	Moderate	a1685c.anc	NA	1	1	351.9539999999999	TRUE	351.9539999999999	1.09e-4
M358	Moderate	a1685c.anc	NA	1	2	317.90549999999985	TRUE	317.90549999999985	1.09e-4
M358	Moderate	a1685c.anc	NA	1	3	319.4924999999997	TRUE	319.4924999999997	1.09e-4
M358	Moderate	a1685c.anc	NA	1	4	352.4640000000019	TRUE	352.4640000000019	1.09e-4
M358	Moderate	a1685c.anc	NA	2	1	348.1544999999974	TRUE	348.1544999999974	0.00383
M358	Moderate	a1685c.anc	NA	2	2	314.4719999999998	TRUE	314.4719999999998	0.00383
M358	Moderate	a1685c.anc	NA	2	3	344.83499999999873	TRUE	344.83499999999873	0.00383
M358	Moderate	a1685c.anc	NA	2	4	382.8284999999994	TRUE	382.8284999999994	0.00383
M358	Moderate	a1685c.anc	NA	4	1	361.0499999999981	TRUE	361.0499999999981	0.134
M358	Moderate	a1685c.anc	NA	4	2	337.49250000000086	TRUE	337.49250000000086	0.134
M358	Moderate	a1685c.anc	NA	4	3	339.0720000000001	TRUE	339.0720000000001	0.134
M358	Moderate	a1685c.anc	NA	4	4	397.24950000000007	TRUE	397.24950000000007	0.134
M358	Moderate	a1685c.anc	NA	6	1	343.93349999999924	TRUE	343.93349999999924	1.07
M358	Moderate	a1685c.anc	NA	6	2	324.14850000000143	TRUE	324.14850000000143	1.07
M358	Moderate	a1685c.anc	NA	6	3	354.48900000000214	TRUE	354.48900000000214	1.07
M358	Moderate	a1685c.anc	NA	6	4	395.60850000000073	TRUE	395.60850000000073	1.07
M358	Moderate	a1685c.anc	NA	8	1	310.3049999999994	TRUE	310.3049999999994	4.66
M358	Moderate	a1685c.anc	NA	8	2	303.9015000000003	TRUE	303.9015000000003	4.66
M358	Moderate	a1685c.anc	NA	8	3	297.64050000000003	TRUE	297.64050000000003	4.66
M358	Moderate	a1685c.anc	NA	8	4	387.048	TRUE	387.048	4.66
M358	Moderate	a1685c.anc	NA	10	1	141.18449999999822	TRUE	141.18449999999822	14.6
M358	Moderate	a1685c.anc	NA	10	2	130.42499999999978	TRUE	130.42499999999978	14.6
M358	Moderate	a1685c.anc	NA	10	3	121.82550000000174	TRUE	121.82550000000174	14.6
M358	Moderate	a1685c.anc	NA	10	4	123.82500000000141	TRUE	123.82500000000141	14.6
M358	Moderate	a1685c.anc	NA	12	1	140.01900000000145	TRUE	140.01900000000145	37.2
M358	Moderate	a1685c.anc	NA	12	2	134.12100000000225	TRUE	134.12100000000225	37.2
M358	Moderate	a1685c.anc	NA	12	3	123.31500000000041	TRUE	123.31500000000041	37.2
M358	Moderate	a1685c.anc	NA	12	4	127.36649999999909	TRUE	127.36649999999909	37.2
M358	Moderate	a1685c.anc	NA	14	1	143.42699999999743	TRUE	143.42699999999743	81.9
M358	Moderate	a1685c.anc	NA	14	2	139.69199999999952	TRUE	139.69199999999952	81.9
M358	Moderate	a1685c.anc	NA	14	3	130.35750000000107	TRUE	130.35750000000107	81.9
M358	Moderate	a1685c.anc	NA	14	4	132.29399999999885	TRUE	132.29399999999885	81.9
M358	Moderate	a1685c.anc	NA	16	1	161.81700000000038	TRUE	161.81700000000038	162
M358	Moderate	a1685c.anc	NA	16	2	163.56300000000016	TRUE	163.56300000000016	162
M358	Moderate	a1685c.anc	NA	16	3	153.48299999999878	TRUE	153.48299999999878	162
M358	Moderate	a1685c.anc	NA	16	4	156.0855000000002	TRUE	156.0855000000002	162
M358	Moderate	a1685c.anc	NA	18	1	154.58550000000128	TRUE	154.58550000000128	190
M358	Moderate	a1685c.anc	NA	18	2	146.19150000000178	TRUE	146.19150000000178	190
M358	Moderate	a1685c.anc	NA	18	3	141.8385	TRUE	141.8385	190
M358	Moderate	a1685c.anc	NA	18	4	144.314999999999	TRUE	144.314999999999	190
M358	Moderate	t437a	NA	1	1	226.20599999999962	FALSE	226.20599999999962	1.09e-4
M358	Moderate	t437a	NA	1	2	212.3940000000004	FALSE	212.3940000000004	1.09e-4
M358	Moderate	t437a	NA	1	3	196.97249999999994	FALSE	196.97249999999994	1.09e-4
M358	Moderate	t437a	NA	1	4	163.68900000000005	FALSE	163.68900000000005	1.09e-4
M358	Moderate	t437a	NA	2	1	259.21349999999944	FALSE	259.21349999999944	0.00383
M358	Moderate	t437a	NA	2	2	210.26550000000023	FALSE	210.26550000000023	0.00383
M358	Moderate	t437a	NA	2	3	202.78950000000003	FALSE	202.78950000000003	0.00383
M358	Moderate	t437a	NA	2	4	177.2894999999997	FALSE	177.2894999999997	0.00383
M358	Moderate	t437a	NA	4	1	272.49299999999965	FALSE	272.49299999999965	0.134
M358	Moderate	t437a	NA	4	2	205.17150000000024	FALSE	205.17150000000024	0.134
M358	Moderate	t437a	NA	4	3	192.0014999999997	FALSE	192.0014999999997	0.134
M358	Moderate	t437a	NA	4	4	172.2959999999999	FALSE	172.2959999999999	0.134
M358	Moderate	t437a	NA	6	1	267.7635000000003	FALSE	267.7635000000003	1.07
M358	Moderate	t437a	NA	6	2	218.145	FALSE	218.145	1.07
M358	Moderate	t437a	NA	6	3	206.33700000000056	FALSE	206.33700000000056	1.07
M358	Moderate	t437a	NA	6	4	157.0320000000004	FALSE	157.0320000000004	1.07
M358	Moderate	t437a	NA	8	1	286.8075000000009	FALSE	286.8075000000009	4.66
M358	Moderate	t437a	NA	8	2	214.521	FALSE	214.521	4.66
M358	Moderate	t437a	NA	8	3	240.73949999999925	FALSE	240.73949999999925	4.66
M358	Moderate	t437a	NA	8	4	203.35499999999988	FALSE	203.35499999999988	4.66
M358	Moderate	t437a	NA	10	1	276.07350000000054	FALSE	276.07350000000054	14.6
M358	Moderate	t437a	NA	10	2	173.80799999999988	FALSE	173.80799999999988	14.6
M358	Moderate	t437a	NA	10	3	194.39849999999979	FALSE	194.39849999999979	14.6
M358	Moderate	t437a	NA	10	4	164.05799999999994	FALSE	164.05799999999994	14.6
M358	Moderate	t437a	NA	12	1	296.06699999999887	FALSE	296.06699999999887	37.2
M358	Moderate	t437a	NA	12	2	235.68450000000018	FALSE	235.68450000000018	37.2
M358	Moderate	t437a	NA	12	3	212.81550000000038	FALSE	212.81550000000038	37.2
M358	Moderate	t437a	NA	12	4	194.8964999999999	FALSE	194.8964999999999	37.2
M358	Moderate	t437a	NA	14	1	328.29300000000006	FALSE	328.29300000000006	81.9
M358	Moderate	t437a	NA	14	2	240.9044999999998	FALSE	240.9044999999998	81.9
M358	Moderate	t437a	NA	14	3	230.21250000000035	FALSE	230.21250000000035	81.9
M358	Moderate	t437a	NA	14	4	178.05599999999987	FALSE	178.05599999999987	81.9
M358	Moderate	t437a	NA	16	1	349.70400000000046	FALSE	349.70400000000046	162
M358	Moderate	t437a	NA	16	2	357.4110000000005	FALSE	357.4110000000005	162
M358	Moderate	t437a	NA	16	3	226.76250000000007	FALSE	226.76250000000007	162
M358	Moderate	t437a	NA	16	4	165.31200000000007	FALSE	165.31200000000007	162
M358	Moderate	t437a	NA	18	1	281.4089999999997	FALSE	281.4089999999997	190
M358	Moderate	t437a	NA	18	2	218.3234999999995	FALSE	218.3234999999995	190
M358	Moderate	t437a	NA	18	3	216.7725000000001	FALSE	216.7725000000001	190
M358	Moderate	t437a	NA	18	4	160.3290000000002	FALSE	160.3290000000002	190
M358	Moderate	t437a.a1685c	NA	1	1	374.32650000000007	FALSE	374.32650000000007	1.09e-4
M358	Moderate	t437a.a1685c	NA	1	2	335.9564999999992	FALSE	335.9564999999992	1.09e-4
M358	Moderate	t437a.a1685c	NA	1	3	274.7820000000006	FALSE	274.7820000000006	1.09e-4
M358	Moderate	t437a.a1685c	NA	1	4	302.8470000000004	FALSE	302.8470000000004	1.09e-4
M358	Moderate	t437a.a1685c	NA	2	1	370.00199999999865	FALSE	370.00199999999865	0.00383
M358	Moderate	t437a.a1685c	NA	2	2	343.2749999999997	FALSE	343.2749999999997	0.00383
M358	Moderate	t437a.a1685c	NA	2	3	301.08599999999984	FALSE	301.08599999999984	0.00383
M358	Moderate	t437a.a1685c	NA	2	4	300.38099999999986	FALSE	300.38099999999986	0.00383
M358	Moderate	t437a.a1685c	NA	4	1	370.74000000000086	FALSE	370.74000000000086	0.134
M358	Moderate	t437a.a1685c	NA	4	2	367.7580000000005	FALSE	367.7580000000005	0.134
M358	Moderate	t437a.a1685c	NA	4	3	298.3500000000001	FALSE	298.3500000000001	0.134
M358	Moderate	t437a.a1685c	NA	4	4	304.89149999999836	FALSE	304.89149999999836	0.134
M358	Moderate	t437a.a1685c	NA	6	1	360.66300000000064	FALSE	360.66300000000064	1.07
M358	Moderate	t437a.a1685c	NA	6	2	352.19099999999963	FALSE	352.19099999999963	1.07
M358	Moderate	t437a.a1685c	NA	6	3	323.7029999999999	FALSE	323.7029999999999	1.07
M358	Moderate	t437a.a1685c	NA	6	4	311.5470000000002	FALSE	311.5470000000002	1.07
M358	Moderate	t437a.a1685c	NA	8	1	384.03149999999994	FALSE	384.03149999999994	4.66
M358	Moderate	t437a.a1685c	NA	8	2	353.4269999999996	FALSE	353.4269999999996	4.66
M358	Moderate	t437a.a1685c	NA	8	3	335.06100000000225	FALSE	335.06100000000225	4.66
M358	Moderate	t437a.a1685c	NA	8	4	312.1590000000003	FALSE	312.1590000000003	4.66
M358	Moderate	t437a.a1685c	NA	10	1	394.82999999999953	FALSE	394.82999999999953	14.6
M358	Moderate	t437a.a1685c	NA	10	2	357.7500000000003	FALSE	357.7500000000003	14.6
M358	Moderate	t437a.a1685c	NA	10	3	338.06100000000026	FALSE	338.06100000000026	14.6
M358	Moderate	t437a.a1685c	NA	10	4	311.1149999999997	FALSE	311.1149999999997	14.6
M358	Moderate	t437a.a1685c	NA	12	1	398.57699999999954	FALSE	398.57699999999954	37.2
M358	Moderate	t437a.a1685c	NA	12	2	363.1890000000001	FALSE	363.1890000000001	37.2
M358	Moderate	t437a.a1685c	NA	12	3	352.2945000000009	FALSE	352.2945000000009	37.2
M358	Moderate	t437a.a1685c	NA	12	4	304.51649999999944	FALSE	304.51649999999944	37.2
M358	Moderate	t437a.a1685c	NA	14	1	388.902	FALSE	388.902	81.9
M358	Moderate	t437a.a1685c	NA	14	2	340.08300000000037	FALSE	340.08300000000037	81.9
M358	Moderate	t437a.a1685c	NA	14	3	324.9420000000006	FALSE	324.9420000000006	81.9
M358	Moderate	t437a.a1685c	NA	14	4	317.4000000000005	FALSE	317.4000000000005	81.9
M358	Moderate	t437a.a1685c	NA	16	1	452.14349999999985	FALSE	452.14349999999985	162
M358	Moderate	t437a.a1685c	NA	16	2	400.6935000000002	FALSE	400.6935000000002	162
M358	Moderate	t437a.a1685c	NA	16	3	383.1314999999997	FALSE	383.1314999999997	162
M358	Moderate	t437a.a1685c	NA	16	4	363.7755	FALSE	363.7755	162
M358	Moderate	t437a.a1685c	NA	18	1	358.6394999999993	FALSE	358.6394999999993	190
M358	Moderate	t437a.a1685c	NA	18	2	320.61299999999983	FALSE	320.61299999999983	190
M358	Moderate	t437a.a1685c	NA	18	3	301.2945000000006	FALSE	301.2945000000006	190
M358	Moderate	t437a.a1685c	NA	18	4	294.3210000000009	FALSE	294.3210000000009	190
M358	Moderate	t437a.a1685c.anc	NA	1	1	368.55750000000023	TRUE	368.55750000000023	1.09e-4
M358	Moderate	t437a.a1685c.anc	NA	1	2	388.7850000000005	TRUE	388.7850000000005	1.09e-4
M358	Moderate	t437a.a1685c.anc	NA	1	3	330.2804999999995	TRUE	330.2804999999995	1.09e-4
M358	Moderate	t437a.a1685c.anc	NA	1	4	315.5715	TRUE	315.5715	1.09e-4
M358	Moderate	t437a.a1685c.anc	NA	2	1	416.88149999999985	TRUE	416.88149999999985	0.00383
M358	Moderate	t437a.a1685c.anc	NA	2	2	391.4504999999998	TRUE	391.4504999999998	0.00383
M358	Moderate	t437a.a1685c.anc	NA	2	3	379.8525000000009	TRUE	379.8525000000009	0.00383
M358	Moderate	t437a.a1685c.anc	NA	2	4	359.2724999999995	TRUE	359.2724999999995	0.00383
M358	Moderate	t437a.a1685c.anc	NA	4	1	426.7095000000007	TRUE	426.7095000000007	0.134
M358	Moderate	t437a.a1685c.anc	NA	4	2	387.8580000000012	TRUE	387.8580000000012	0.134
M358	Moderate	t437a.a1685c.anc	NA	4	3	393.79049999999927	TRUE	393.79049999999927	0.134
M358	Moderate	t437a.a1685c.anc	NA	4	4	363.9390000000018	TRUE	363.9390000000018	0.134
M358	Moderate	t437a.a1685c.anc	NA	6	1	426.426	TRUE	426.426	1.07
M358	Moderate	t437a.a1685c.anc	NA	6	2	368.93699999999995	TRUE	368.93699999999995	1.07
M358	Moderate	t437a.a1685c.anc	NA	6	3	387.85649999999976	TRUE	387.85649999999976	1.07
M358	Moderate	t437a.a1685c.anc	NA	6	4	382.47599999999954	TRUE	382.47599999999954	1.07
M358	Moderate	t437a.a1685c.anc	NA	8	1	400.9034999999997	TRUE	400.9034999999997	4.66
M358	Moderate	t437a.a1685c.anc	NA	8	2	376.6919999999982	TRUE	376.6919999999982	4.66
M358	Moderate	t437a.a1685c.anc	NA	8	3	361.4445000000007	TRUE	361.4445000000007	4.66
M358	Moderate	t437a.a1685c.anc	NA	8	4	339.6105000000004	TRUE	339.6105000000004	4.66
M358	Moderate	t437a.a1685c.anc	NA	10	1	162.8369999999991	TRUE	162.8369999999991	14.6
M358	Moderate	t437a.a1685c.anc	NA	10	2	130.39199999999855	TRUE	130.39199999999855	14.6
M358	Moderate	t437a.a1685c.anc	NA	10	3	127.51200000000023	TRUE	127.51200000000023	14.6
M358	Moderate	t437a.a1685c.anc	NA	10	4	122.87100000000038	TRUE	122.87100000000038	14.6
M358	Moderate	t437a.a1685c.anc	NA	12	1	167.51550000000037	TRUE	167.51550000000037	37.2
M358	Moderate	t437a.a1685c.anc	NA	12	2	130.64399999999912	TRUE	130.64399999999912	37.2
M358	Moderate	t437a.a1685c.anc	NA	12	3	127.98900000000184	TRUE	127.98900000000184	37.2
M358	Moderate	t437a.a1685c.anc	NA	12	4	126.0705000000002	TRUE	126.0705000000002	37.2
M358	Moderate	t437a.a1685c.anc	NA	14	1	170.0714999999975	TRUE	170.0714999999975	81.9
M358	Moderate	t437a.a1685c.anc	NA	14	2	134.5154999999988	TRUE	134.5154999999988	81.9
M358	Moderate	t437a.a1685c.anc	NA	14	3	131.6189999999995	TRUE	131.6189999999995	81.9
M358	Moderate	t437a.a1685c.anc	NA	14	4	133.27350000000007	TRUE	133.27350000000007	81.9
M358	Moderate	t437a.a1685c.anc	NA	16	1	207.77549999999835	TRUE	207.77549999999835	162
M358	Moderate	t437a.a1685c.anc	NA	16	2	157.60049999999922	TRUE	157.60049999999922	162
M358	Moderate	t437a.a1685c.anc	NA	16	3	152.65200000000067	TRUE	152.65200000000067	162
M358	Moderate	t437a.a1685c.anc	NA	16	4	157.35449999999923	TRUE	157.35449999999923	162
M358	Moderate	t437a.a1685c.anc	NA	18	1	195.66750000000118	TRUE	195.66750000000118	190
M358	Moderate	t437a.a1685c.anc	NA	18	2	148.6274999999982	TRUE	148.6274999999982	190
M358	Moderate	t437a.a1685c.anc	NA	18	3	144.43049999999621	TRUE	144.43049999999621	190
M358	Moderate	t437a.a1685c.anc	NA	18	4	148.81199999999995	TRUE	148.81199999999995	190
M358	Moderate	t437a.anc	NA	1	1	350.95199999999954	TRUE	350.95199999999954	1.09e-4
M358	Moderate	t437a.anc	NA	1	2	350.59200000000016	TRUE	350.59200000000016	1.09e-4
M358	Moderate	t437a.anc	NA	1	3	372.4244999999992	TRUE	372.4244999999992	1.09e-4
M358	Moderate	t437a.anc	NA	1	4	305.6039999999994	TRUE	305.6039999999994	1.09e-4
M358	Moderate	t437a.anc	NA	2	1	423.48599999999993	TRUE	423.48599999999993	0.00383
M358	Moderate	t437a.anc	NA	2	2	381.93299999999937	TRUE	381.93299999999937	0.00383
M358	Moderate	t437a.anc	NA	2	3	377.3850000000019	TRUE	377.3850000000019	0.00383
M358	Moderate	t437a.anc	NA	2	4	319.4834999999999	TRUE	319.4834999999999	0.00383
M358	Moderate	t437a.anc	NA	4	1	379.8374999999978	TRUE	379.8374999999978	0.134
M358	Moderate	t437a.anc	NA	4	2	432.84150000000074	TRUE	432.84150000000074	0.134
M358	Moderate	t437a.anc	NA	4	3	384.26849999999985	TRUE	384.26849999999985	0.134
M358	Moderate	t437a.anc	NA	4	4	341.199	TRUE	341.199	0.134
M358	Moderate	t437a.anc	NA	6	1	372.9209999999988	TRUE	372.9209999999988	1.07
M358	Moderate	t437a.anc	NA	6	2	396.2085000000004	TRUE	396.2085000000004	1.07
M358	Moderate	t437a.anc	NA	6	3	363.0299999999988	TRUE	363.0299999999988	1.07
M358	Moderate	t437a.anc	NA	6	4	358.70700000000016	TRUE	358.70700000000016	1.07
M358	Moderate	t437a.anc	NA	8	1	327.1635000000004	TRUE	327.1635000000004	4.66
M358	Moderate	t437a.anc	NA	8	2	331.3349999999999	TRUE	331.3349999999999	4.66
M358	Moderate	t437a.anc	NA	8	3	359.48399999999936	TRUE	359.48399999999936	4.66
M358	Moderate	t437a.anc	NA	8	4	326.634	TRUE	326.634	4.66
M358	Moderate	t437a.anc	NA	10	1	145.80149999999992	TRUE	145.80149999999992	14.6
M358	Moderate	t437a.anc	NA	10	2	125.33700000000057	TRUE	125.33700000000057	14.6
M358	Moderate	t437a.anc	NA	10	3	124.87799999999869	TRUE	124.87799999999869	14.6
M358	Moderate	t437a.anc	NA	10	4	124.32150000000222	TRUE	124.32150000000222	14.6
M358	Moderate	t437a.anc	NA	12	1	162.06300000000024	TRUE	162.06300000000024	37.2
M358	Moderate	t437a.anc	NA	12	2	126.61500000000035	TRUE	126.61500000000035	37.2
M358	Moderate	t437a.anc	NA	12	3	124.85699999999932	TRUE	124.85699999999932	37.2
M358	Moderate	t437a.anc	NA	12	4	127.41449999999934	TRUE	127.41449999999934	37.2
M358	Moderate	t437a.anc	NA	14	1	162.85200000000248	TRUE	162.85200000000248	81.9
M358	Moderate	t437a.anc	NA	14	2	130.3349999999992	TRUE	130.3349999999992	81.9
M358	Moderate	t437a.anc	NA	14	3	129.54750000000047	TRUE	129.54750000000047	81.9
M358	Moderate	t437a.anc	NA	14	4	132.16049999999885	TRUE	132.16049999999885	81.9
M358	Moderate	t437a.anc	NA	16	1	198.19949999999855	TRUE	198.19949999999855	162
M358	Moderate	t437a.anc	NA	16	2	159.30300000000042	TRUE	159.30300000000042	162
M358	Moderate	t437a.anc	NA	16	3	150.83699999999976	TRUE	150.83699999999976	162
M358	Moderate	t437a.anc	NA	16	4	153.69299999999984	TRUE	153.69299999999984	162
M358	Moderate	t437a.anc	NA	18	1	180.5775000000016	TRUE	180.5775000000016	190
M358	Moderate	t437a.anc	NA	18	2	146.82149999999902	TRUE	146.82149999999902	190
M358	Moderate	t437a.anc	NA	18	3	142.81800000000183	TRUE	142.81800000000183	190
M358	Moderate	t437a.anc	NA	18	4	144.2819999999997	TRUE	144.2819999999997	190
M367	Moderate	g1546a	D516N	1	1	350.4674999999998	FALSE	350.4674999999998	1.09e-4
M367	Moderate	g1546a	D516N	1	2	286.3064999999983	FALSE	286.3064999999983	1.09e-4
M367	Moderate	g1546a	D516N	1	3	312.7455	FALSE	312.7455	1.09e-4
M367	Moderate	g1546a	D516N	1	4	339.3270000000001	FALSE	339.3270000000001	1.09e-4
M367	Moderate	g1546a	D516N	2	1	363.18600000000083	FALSE	363.18600000000083	0.00383
M367	Moderate	g1546a	D516N	2	2	288.2084999999987	FALSE	288.2084999999987	0.00383
M367	Moderate	g1546a	D516N	2	3	322.5885000000003	FALSE	322.5885000000003	0.00383
M367	Moderate	g1546a	D516N	2	4	385.74449999999985	FALSE	385.74449999999985	0.00383
M367	Moderate	g1546a	D516N	4	1	430.02449999999925	FALSE	430.02449999999925	0.134
M367	Moderate	g1546a	D516N	4	2	301.22999999999996	FALSE	301.22999999999996	0.134
M367	Moderate	g1546a	D516N	4	3	341.0219999999998	FALSE	341.0219999999998	0.134
M367	Moderate	g1546a	D516N	4	4	355.5344999999988	FALSE	355.5344999999988	0.134
M367	Moderate	g1546a	D516N	6	1	331.4204999999997	FALSE	331.4204999999997	1.07
M367	Moderate	g1546a	D516N	6	2	308.98799999999994	FALSE	308.98799999999994	1.07
M367	Moderate	g1546a	D516N	6	3	368.37749999999977	FALSE	368.37749999999977	1.07
M367	Moderate	g1546a	D516N	6	4	355.4999999999999	FALSE	355.4999999999999	1.07
M367	Moderate	g1546a	D516N	8	1	364.12800000000044	FALSE	364.12800000000044	4.66
M367	Moderate	g1546a	D516N	8	2	325.403999999999	FALSE	325.403999999999	4.66
M367	Moderate	g1546a	D516N	8	3	353.31600000000014	FALSE	353.31600000000014	4.66
M367	Moderate	g1546a	D516N	8	4	400.77600000000024	FALSE	400.77600000000024	4.66
M367	Moderate	g1546a	D516N	10	1	365.9759999999999	FALSE	365.9759999999999	14.6
M367	Moderate	g1546a	D516N	10	2	330.20099999999866	FALSE	330.20099999999866	14.6
M367	Moderate	g1546a	D516N	10	3	345.61950000000036	FALSE	345.61950000000036	14.6
M367	Moderate	g1546a	D516N	10	4	357.07949999999823	FALSE	357.07949999999823	14.6
M367	Moderate	g1546a	D516N	12	1	351.12449999999785	FALSE	351.12449999999785	37.2
M367	Moderate	g1546a	D516N	12	2	310.90650000000005	FALSE	310.90650000000005	37.2
M367	Moderate	g1546a	D516N	12	3	334.3499999999994	FALSE	334.3499999999994	37.2
M367	Moderate	g1546a	D516N	12	4	361.3080000000003	FALSE	361.3080000000003	37.2
M367	Moderate	g1546a	D516N	14	1	356.29649999999816	FALSE	356.29649999999816	81.9
M367	Moderate	g1546a	D516N	14	2	301.79999999999984	FALSE	301.79999999999984	81.9
M367	Moderate	g1546a	D516N	14	3	353.34000000000015	FALSE	353.34000000000015	81.9
M367	Moderate	g1546a	D516N	14	4	341.5665000000001	FALSE	341.5665000000001	81.9
M367	Moderate	g1546a	D516N	16	1	405.2564999999994	FALSE	405.2564999999994	162
M367	Moderate	g1546a	D516N	16	2	376.0740000000007	FALSE	376.0740000000007	162
M367	Moderate	g1546a	D516N	16	3	452.7449999999995	FALSE	452.7449999999995	162
M367	Moderate	g1546a	D516N	16	4	384.45899999999943	FALSE	384.45899999999943	162
M367	Moderate	g1546a	D516N	18	1	279.53400000000033	FALSE	279.53400000000033	190
M367	Moderate	g1546a	D516N	18	2	289.8600000000007	FALSE	289.8600000000007	190
M367	Moderate	g1546a	D516N	18	3	294.0525000000007	FALSE	294.0525000000007	190
M367	Moderate	g1546a	D516N	18	4	290.01299999999964	FALSE	290.01299999999964	190
M367	Moderate	g1546a.anc	NA	1	1	352.1444999999987	TRUE	352.1444999999987	1.09e-4
M367	Moderate	g1546a.anc	NA	1	2	363.20849999999893	TRUE	363.20849999999893	1.09e-4
M367	Moderate	g1546a.anc	NA	1	3	356.7885000000011	TRUE	356.7885000000011	1.09e-4
M367	Moderate	g1546a.anc	NA	1	4	325.12500000000034	TRUE	325.12500000000034	1.09e-4
M367	Moderate	g1546a.anc	NA	2	1	356.10150000000033	TRUE	356.10150000000033	0.00383
M367	Moderate	g1546a.anc	NA	2	2	366.34950000000003	TRUE	366.34950000000003	0.00383
M367	Moderate	g1546a.anc	NA	2	3	340.242	TRUE	340.242	0.00383
M367	Moderate	g1546a.anc	NA	2	4	341.7554999999989	TRUE	341.7554999999989	0.00383
M367	Moderate	g1546a.anc	NA	4	1	355.5780000000023	TRUE	355.5780000000023	0.134
M367	Moderate	g1546a.anc	NA	4	2	370.6500000000001	TRUE	370.6500000000001	0.134
M367	Moderate	g1546a.anc	NA	4	3	363.35849999999897	TRUE	363.35849999999897	0.134
M367	Moderate	g1546a.anc	NA	4	4	343.71749999999884	TRUE	343.71749999999884	0.134
M367	Moderate	g1546a.anc	NA	6	1	347.3280000000004	TRUE	347.3280000000004	1.07
M367	Moderate	g1546a.anc	NA	6	2	348.7874999999997	TRUE	348.7874999999997	1.07
M367	Moderate	g1546a.anc	NA	6	3	351.0855000000006	TRUE	351.0855000000006	1.07
M367	Moderate	g1546a.anc	NA	6	4	347.99549999999994	TRUE	347.99549999999994	1.07
M367	Moderate	g1546a.anc	NA	8	1	290.28299999999984	TRUE	290.28299999999984	4.66
M367	Moderate	g1546a.anc	NA	8	2	321.76949999999977	TRUE	321.76949999999977	4.66
M367	Moderate	g1546a.anc	NA	8	3	335.80200000000053	TRUE	335.80200000000053	4.66
M367	Moderate	g1546a.anc	NA	8	4	311.83649999999955	TRUE	311.83649999999955	4.66
M367	Moderate	g1546a.anc	NA	10	1	122.58750000000225	TRUE	122.58750000000225	14.6
M367	Moderate	g1546a.anc	NA	10	2	124.09649999999993	TRUE	124.09649999999993	14.6
M367	Moderate	g1546a.anc	NA	10	3	135.66600000000028	TRUE	135.66600000000028	14.6
M367	Moderate	g1546a.anc	NA	10	4	126.8145000000008	TRUE	126.8145000000008	14.6
M367	Moderate	g1546a.anc	NA	12	1	124.51050000000093	TRUE	124.51050000000093	37.2
M367	Moderate	g1546a.anc	NA	12	2	123.71250000000018	TRUE	123.71250000000018	37.2
M367	Moderate	g1546a.anc	NA	12	3	136.60499999999865	TRUE	136.60499999999865	37.2
M367	Moderate	g1546a.anc	NA	12	4	130.2344999999999	TRUE	130.2344999999999	37.2
M367	Moderate	g1546a.anc	NA	14	1	132.70649999999915	TRUE	132.70649999999915	81.9
M367	Moderate	g1546a.anc	NA	14	2	131.86949999999752	TRUE	131.86949999999752	81.9
M367	Moderate	g1546a.anc	NA	14	3	135.78000000000137	TRUE	135.78000000000137	81.9
M367	Moderate	g1546a.anc	NA	14	4	134.3250000000013	TRUE	134.3250000000013	81.9
M367	Moderate	g1546a.anc	NA	16	1	153.0614999999988	TRUE	153.0614999999988	162
M367	Moderate	g1546a.anc	NA	16	2	152.5950000000004	TRUE	152.5950000000004	162
M367	Moderate	g1546a.anc	NA	16	3	155.2184999999985	TRUE	155.2184999999985	162
M367	Moderate	g1546a.anc	NA	16	4	152.8409999999995	TRUE	152.8409999999995	162
M367	Moderate	g1546a.anc	NA	18	1	140.8785000000012	TRUE	140.8785000000012	190
M367	Moderate	g1546a.anc	NA	18	2	143.40149999999824	TRUE	143.40149999999824	190
M367	Moderate	g1546a.anc	NA	18	3	146.89050000000017	TRUE	146.89050000000017	190
M367	Moderate	g1546a.anc	NA	18	4	145.56299999999982	TRUE	145.56299999999982	190
M367	Moderate	t1532g	L511R	1	1	383.9264999999996	FALSE	383.9264999999996	1.09e-4
M367	Moderate	t1532g	L511R	1	2	323.46600000000046	FALSE	323.46600000000046	1.09e-4
M367	Moderate	t1532g	L511R	1	3	341.26499999999965	FALSE	341.26499999999965	1.09e-4
M367	Moderate	t1532g	L511R	1	4	325.36650000000014	FALSE	325.36650000000014	1.09e-4
M367	Moderate	t1532g	L511R	2	1	372.6719999999999	FALSE	372.6719999999999	0.00383
M367	Moderate	t1532g	L511R	2	2	316.5585000000006	FALSE	316.5585000000006	0.00383
M367	Moderate	t1532g	L511R	2	3	319.56149999999974	FALSE	319.56149999999974	0.00383
M367	Moderate	t1532g	L511R	2	4	333.2055000000004	FALSE	333.2055000000004	0.00383
M367	Moderate	t1532g	L511R	4	1	389.4015000000006	FALSE	389.4015000000006	0.134
M367	Moderate	t1532g	L511R	4	2	315.138000000001	FALSE	315.138000000001	0.134
M367	Moderate	t1532g	L511R	4	3	355.7384999999995	FALSE	355.7384999999995	0.134
M367	Moderate	t1532g	L511R	4	4	342.19799999999975	FALSE	342.19799999999975	0.134
M367	Moderate	t1532g	L511R	6	1	374.33549999999985	FALSE	374.33549999999985	1.07
M367	Moderate	t1532g	L511R	6	2	325.7684999999994	FALSE	325.7684999999994	1.07
M367	Moderate	t1532g	L511R	6	3	339.64200000000045	FALSE	339.64200000000045	1.07
M367	Moderate	t1532g	L511R	6	4	380.74350000000015	FALSE	380.74350000000015	1.07
M367	Moderate	t1532g	L511R	8	1	407.0384999999997	FALSE	407.0384999999997	4.66
M367	Moderate	t1532g	L511R	8	2	320.49449999999933	FALSE	320.49449999999933	4.66
M367	Moderate	t1532g	L511R	8	3	366.92700000000013	FALSE	366.92700000000013	4.66
M367	Moderate	t1532g	L511R	8	4	369.5459999999996	FALSE	369.5459999999996	4.66
M367	Moderate	t1532g	L511R	10	1	387.78000000000026	FALSE	387.78000000000026	14.6
M367	Moderate	t1532g	L511R	10	2	343.38599999999923	FALSE	343.38599999999923	14.6
M367	Moderate	t1532g	L511R	10	3	348.1499999999999	FALSE	348.1499999999999	14.6
M367	Moderate	t1532g	L511R	10	4	333.88800000000043	FALSE	333.88800000000043	14.6
M367	Moderate	t1532g	L511R	12	1	330.34199999999953	FALSE	330.34199999999953	37.2
M367	Moderate	t1532g	L511R	12	2	273.2474999999991	FALSE	273.2474999999991	37.2
M367	Moderate	t1532g	L511R	12	3	317.3009999999998	FALSE	317.3009999999998	37.2
M367	Moderate	t1532g	L511R	12	4	289.12050000000113	FALSE	289.12050000000113	37.2
M367	Moderate	t1532g	L511R	14	1	192.8355000000004	FALSE	192.8355000000004	81.9
M367	Moderate	t1532g	L511R	14	2	179.04750000000055	FALSE	179.04750000000055	81.9
M367	Moderate	t1532g	L511R	14	3	245.48549999999975	FALSE	245.48549999999975	81.9
M367	Moderate	t1532g	L511R	14	4	198.24150000000043	FALSE	198.24150000000043	81.9
M367	Moderate	t1532g	L511R	16	1	182.07299999999964	FALSE	182.07299999999964	162
M367	Moderate	t1532g	L511R	16	2	161.22749999999988	FALSE	161.22749999999988	162
M367	Moderate	t1532g	L511R	16	3	236.3730000000002	FALSE	236.3730000000002	162
M367	Moderate	t1532g	L511R	16	4	211.21499999999955	FALSE	211.21499999999955	162
M367	Moderate	t1532g	L511R	18	1	145.28550000000155	FALSE	145.28550000000155	190
M367	Moderate	t1532g	L511R	18	2	146.20799999999818	FALSE	146.20799999999818	190
M367	Moderate	t1532g	L511R	18	3	157.0680000000008	FALSE	157.0680000000008	190
M367	Moderate	t1532g	L511R	18	4	142.77450000000186	FALSE	142.77450000000186	190
M367	Moderate	t1532g.anc	NA	1	1	333.5325000000022	TRUE	333.5325000000022	1.09e-4
M367	Moderate	t1532g.anc	NA	1	2	371.43750000000034	TRUE	371.43750000000034	1.09e-4
M367	Moderate	t1532g.anc	NA	1	3	342.4199999999996	TRUE	342.4199999999996	1.09e-4
M367	Moderate	t1532g.anc	NA	1	4	320.9895000000003	TRUE	320.9895000000003	1.09e-4
M367	Moderate	t1532g.anc	NA	2	1	337.3049999999991	TRUE	337.3049999999991	0.00383
M367	Moderate	t1532g.anc	NA	2	2	325.8404999999996	TRUE	325.8404999999996	0.00383
M367	Moderate	t1532g.anc	NA	2	3	344.26800000000077	TRUE	344.26800000000077	0.00383
M367	Moderate	t1532g.anc	NA	2	4	324.18900000000036	TRUE	324.18900000000036	0.00383
M367	Moderate	t1532g.anc	NA	4	1	329.2665000000003	TRUE	329.2665000000003	0.134
M367	Moderate	t1532g.anc	NA	4	2	318.4484999999988	TRUE	318.4484999999988	0.134
M367	Moderate	t1532g.anc	NA	4	3	350.4764999999999	TRUE	350.4764999999999	0.134
M367	Moderate	t1532g.anc	NA	4	4	355.7970000000004	TRUE	355.7970000000004	0.134
M367	Moderate	t1532g.anc	NA	6	1	337.5194999999998	TRUE	337.5194999999998	1.07
M367	Moderate	t1532g.anc	NA	6	2	309.78450000000015	TRUE	309.78450000000015	1.07
M367	Moderate	t1532g.anc	NA	6	3	337.10999999999945	TRUE	337.10999999999945	1.07
M367	Moderate	t1532g.anc	NA	6	4	371.9190000000001	TRUE	371.9190000000001	1.07
M367	Moderate	t1532g.anc	NA	8	1	280.1280000000001	TRUE	280.1280000000001	4.66
M367	Moderate	t1532g.anc	NA	8	2	276.3660000000005	TRUE	276.3660000000005	4.66
M367	Moderate	t1532g.anc	NA	8	3	332.78399999999954	TRUE	332.78399999999954	4.66
M367	Moderate	t1532g.anc	NA	8	4	349.4759999999988	TRUE	349.4759999999988	4.66
M367	Moderate	t1532g.anc	NA	10	1	126.45449999999816	TRUE	126.45449999999816	14.6
M367	Moderate	t1532g.anc	NA	10	2	127.32449999999895	TRUE	127.32449999999895	14.6
M367	Moderate	t1532g.anc	NA	10	3	133.26300000000018	TRUE	133.26300000000018	14.6
M367	Moderate	t1532g.anc	NA	10	4	124.66800000000103	TRUE	124.66800000000103	14.6
M367	Moderate	t1532g.anc	NA	12	1	126.97350000000006	TRUE	126.97350000000006	37.2
M367	Moderate	t1532g.anc	NA	12	2	127.30199999999928	TRUE	127.30199999999928	37.2
M367	Moderate	t1532g.anc	NA	12	3	131.7659999999989	TRUE	131.7659999999989	37.2
M367	Moderate	t1532g.anc	NA	12	4	125.2274999999997	TRUE	125.2274999999997	37.2
M367	Moderate	t1532g.anc	NA	14	1	146.77049999999764	TRUE	146.77049999999764	81.9
M367	Moderate	t1532g.anc	NA	14	2	133.41300000000015	TRUE	133.41300000000015	81.9
M367	Moderate	t1532g.anc	NA	14	3	133.58100000000059	TRUE	133.58100000000059	81.9
M367	Moderate	t1532g.anc	NA	14	4	132.41099999999906	TRUE	132.41099999999906	81.9
M367	Moderate	t1532g.anc	NA	16	1	148.13249999999968	TRUE	148.13249999999968	162
M367	Moderate	t1532g.anc	NA	16	2	149.99699999999788	TRUE	149.99699999999788	162
M367	Moderate	t1532g.anc	NA	16	3	156.10350000000022	TRUE	156.10350000000022	162
M367	Moderate	t1532g.anc	NA	16	4	153.91949999999989	TRUE	153.91949999999989	162
M367	Moderate	t1532g.anc	NA	18	1	143.86049999999983	TRUE	143.86049999999983	190
M367	Moderate	t1532g.anc	NA	18	2	146.26349999999874	TRUE	146.26349999999874	190
M367	Moderate	t1532g.anc	NA	18	3	144.1589999999966	TRUE	144.1589999999966	190
M367	Moderate	t1532g.anc	NA	18	4	144.99599999999896	TRUE	144.99599999999896	190
M367	Moderate	t1532g.g1546a	NA	1	1	332.87250000000057	FALSE	332.87250000000057	1.09e-4
M367	Moderate	t1532g.g1546a	NA	1	2	337.34399999999977	FALSE	337.34399999999977	1.09e-4
M367	Moderate	t1532g.g1546a	NA	1	3	340.43250000000154	FALSE	340.43250000000154	1.09e-4
M367	Moderate	t1532g.g1546a	NA	1	4	351.4319999999996	FALSE	351.4319999999996	1.09e-4
M367	Moderate	t1532g.g1546a	NA	2	1	302.74499999999955	FALSE	302.74499999999955	0.00383
M367	Moderate	t1532g.g1546a	NA	2	2	368.6385000000002	FALSE	368.6385000000002	0.00383
M367	Moderate	t1532g.g1546a	NA	2	3	347.80200000000036	FALSE	347.80200000000036	0.00383
M367	Moderate	t1532g.g1546a	NA	2	4	349.57350000000054	FALSE	349.57350000000054	0.00383
M367	Moderate	t1532g.g1546a	NA	4	1	301.8930000000006	FALSE	301.8930000000006	0.134
M367	Moderate	t1532g.g1546a	NA	4	2	378.35400000000203	FALSE	378.35400000000203	0.134
M367	Moderate	t1532g.g1546a	NA	4	3	349.6845000000003	FALSE	349.6845000000003	0.134
M367	Moderate	t1532g.g1546a	NA	4	4	308.65950000000026	FALSE	308.65950000000026	0.134
M367	Moderate	t1532g.g1546a	NA	6	1	298.81200000000007	FALSE	298.81200000000007	1.07
M367	Moderate	t1532g.g1546a	NA	6	2	385.0290000000005	FALSE	385.0290000000005	1.07
M367	Moderate	t1532g.g1546a	NA	6	3	332.74650000000145	FALSE	332.74650000000145	1.07
M367	Moderate	t1532g.g1546a	NA	6	4	311.6640000000002	FALSE	311.6640000000002	1.07
M367	Moderate	t1532g.g1546a	NA	8	1	293.65350000000103	FALSE	293.65350000000103	4.66
M367	Moderate	t1532g.g1546a	NA	8	2	381.97049999999973	FALSE	381.97049999999973	4.66
M367	Moderate	t1532g.g1546a	NA	8	3	374.52899999999926	FALSE	374.52899999999926	4.66
M367	Moderate	t1532g.g1546a	NA	8	4	317.04900000000043	FALSE	317.04900000000043	4.66
M367	Moderate	t1532g.g1546a	NA	10	1	305.37900000000025	FALSE	305.37900000000025	14.6
M367	Moderate	t1532g.g1546a	NA	10	2	367.02900000000034	FALSE	367.02900000000034	14.6
M367	Moderate	t1532g.g1546a	NA	10	3	365.07449999999994	FALSE	365.07449999999994	14.6
M367	Moderate	t1532g.g1546a	NA	10	4	314.5875000000005	FALSE	314.5875000000005	14.6
M367	Moderate	t1532g.g1546a	NA	12	1	300.3630000000011	FALSE	300.3630000000011	37.2
M367	Moderate	t1532g.g1546a	NA	12	2	345.05100000000016	FALSE	345.05100000000016	37.2
M367	Moderate	t1532g.g1546a	NA	12	3	337.5749999999996	FALSE	337.5749999999996	37.2
M367	Moderate	t1532g.g1546a	NA	12	4	309.0915000000001	FALSE	309.0915000000001	37.2
M367	Moderate	t1532g.g1546a	NA	14	1	299.18700000000024	FALSE	299.18700000000024	81.9
M367	Moderate	t1532g.g1546a	NA	14	2	355.0124999999991	FALSE	355.0124999999991	81.9
M367	Moderate	t1532g.g1546a	NA	14	3	334.2824999999995	FALSE	334.2824999999995	81.9
M367	Moderate	t1532g.g1546a	NA	14	4	317.82899999999916	FALSE	317.82899999999916	81.9
M367	Moderate	t1532g.g1546a	NA	16	1	367.0454999999997	FALSE	367.0454999999997	162
M367	Moderate	t1532g.g1546a	NA	16	2	414.7470000000004	FALSE	414.7470000000004	162
M367	Moderate	t1532g.g1546a	NA	16	3	411.87450000000007	FALSE	411.87450000000007	162
M367	Moderate	t1532g.g1546a	NA	16	4	361.8674999999999	FALSE	361.8674999999999	162
M367	Moderate	t1532g.g1546a	NA	18	1	297.5055000000004	FALSE	297.5055000000004	190
M367	Moderate	t1532g.g1546a	NA	18	2	307.91550000000024	FALSE	307.91550000000024	190
M367	Moderate	t1532g.g1546a	NA	18	3	320.6445000000006	FALSE	320.6445000000006	190
M367	Moderate	t1532g.g1546a	NA	18	4	304.59899999999675	FALSE	304.59899999999675	190
M367	Moderate	t1532g.g1546a.anc	NA	1	1	299.9399999999994	TRUE	299.9399999999994	1.09e-4
M367	Moderate	t1532g.g1546a.anc	NA	1	2	327.6704999999991	TRUE	327.6704999999991	1.09e-4
M367	Moderate	t1532g.g1546a.anc	NA	1	3	320.04000000000025	TRUE	320.04000000000025	1.09e-4
M367	Moderate	t1532g.g1546a.anc	NA	1	4	327.29250000000013	TRUE	327.29250000000013	1.09e-4
M367	Moderate	t1532g.g1546a.anc	NA	2	1	311.77499999999924	TRUE	311.77499999999924	0.00383
M367	Moderate	t1532g.g1546a.anc	NA	2	2	314.8230000000001	TRUE	314.8230000000001	0.00383
M367	Moderate	t1532g.g1546a.anc	NA	2	3	377.22299999999916	TRUE	377.22299999999916	0.00383
M367	Moderate	t1532g.g1546a.anc	NA	2	4	346.9139999999968	TRUE	346.9139999999968	0.00383
M367	Moderate	t1532g.g1546a.anc	NA	4	1	333.5654999999997	TRUE	333.5654999999997	0.134
M367	Moderate	t1532g.g1546a.anc	NA	4	2	340.3424999999998	TRUE	340.3424999999998	0.134
M367	Moderate	t1532g.g1546a.anc	NA	4	3	387.2220000000007	TRUE	387.2220000000007	0.134
M367	Moderate	t1532g.g1546a.anc	NA	4	4	355.2195000000007	TRUE	355.2195000000007	0.134
M367	Moderate	t1532g.g1546a.anc	NA	6	1	327.870000000002	TRUE	327.870000000002	1.07
M367	Moderate	t1532g.g1546a.anc	NA	6	2	369.95099999999945	TRUE	369.95099999999945	1.07
M367	Moderate	t1532g.g1546a.anc	NA	6	3	382.1549999999996	TRUE	382.1549999999996	1.07
M367	Moderate	t1532g.g1546a.anc	NA	6	4	335.2995000000005	TRUE	335.2995000000005	1.07
M367	Moderate	t1532g.g1546a.anc	NA	8	1	298.89599999999973	TRUE	298.89599999999973	4.66
M367	Moderate	t1532g.g1546a.anc	NA	8	2	291.63000000000017	TRUE	291.63000000000017	4.66
M367	Moderate	t1532g.g1546a.anc	NA	8	3	381.48749999999984	TRUE	381.48749999999984	4.66
M367	Moderate	t1532g.g1546a.anc	NA	8	4	346.7324999999988	TRUE	346.7324999999988	4.66
M367	Moderate	t1532g.g1546a.anc	NA	10	1	158.1645	TRUE	158.1645	14.6
M367	Moderate	t1532g.g1546a.anc	NA	10	2	125.86499999999928	TRUE	125.86499999999928	14.6
M367	Moderate	t1532g.g1546a.anc	NA	10	3	138.67799999999932	TRUE	138.67799999999932	14.6
M367	Moderate	t1532g.g1546a.anc	NA	10	4	123.10950000000122	TRUE	123.10950000000122	14.6
M367	Moderate	t1532g.g1546a.anc	NA	12	1	125.65799999999918	TRUE	125.65799999999918	37.2
M367	Moderate	t1532g.g1546a.anc	NA	12	2	124.44300000000229	TRUE	124.44300000000229	37.2
M367	Moderate	t1532g.g1546a.anc	NA	12	3	136.87649999999996	TRUE	136.87649999999996	37.2
M367	Moderate	t1532g.g1546a.anc	NA	12	4	125.26049999999867	TRUE	125.26049999999867	37.2
M367	Moderate	t1532g.g1546a.anc	NA	14	1	132.8895000000007	TRUE	132.8895000000007	81.9
M367	Moderate	t1532g.g1546a.anc	NA	14	2	132.13499999999962	TRUE	132.13499999999962	81.9
M367	Moderate	t1532g.g1546a.anc	NA	14	3	135.74250000000077	TRUE	135.74250000000077	81.9
M367	Moderate	t1532g.g1546a.anc	NA	14	4	131.17800000000054	TRUE	131.17800000000054	81.9
M367	Moderate	t1532g.g1546a.anc	NA	16	1	154.48050000000038	TRUE	154.48050000000038	162
M367	Moderate	t1532g.g1546a.anc	NA	16	2	155.48999999999995	TRUE	155.48999999999995	162
M367	Moderate	t1532g.g1546a.anc	NA	16	3	154.86749999999913	TRUE	154.86749999999913	162
M367	Moderate	t1532g.g1546a.anc	NA	16	4	154.89150000000024	TRUE	154.89150000000024	162
M367	Moderate	t1532g.g1546a.anc	NA	18	1	143.83499999999796	TRUE	143.83499999999796	190
M367	Moderate	t1532g.g1546a.anc	NA	18	2	145.88400000000075	TRUE	145.88400000000075	190
M367	Moderate	t1532g.g1546a.anc	NA	18	3	146.30249999999975	TRUE	146.30249999999975	190
M367	Moderate	t1532g.g1546a.anc	NA	18	4	143.25150000000036	TRUE	143.25150000000036	190
singleton	Gradual	c1527a	S509R	1	1	343.1250000000004	FALSE	343.1250000000004	1.09e-4
singleton	Gradual	c1527a	S509R	1	2	376.1294999999999	FALSE	376.1294999999999	1.09e-4
singleton	Gradual	c1527a	S509R	1	3	361.9875000000004	FALSE	361.9875000000004	1.09e-4
singleton	Gradual	c1527a	S509R	1	4	343.85549999999984	FALSE	343.85549999999984	1.09e-4
singleton	Gradual	c1527a	S509R	2	1	379.2044999999998	FALSE	379.2044999999998	0.00383
singleton	Gradual	c1527a	S509R	2	2	383.07600000000025	FALSE	383.07600000000025	0.00383
singleton	Gradual	c1527a	S509R	2	3	379.57350000000025	FALSE	379.57350000000025	0.00383
singleton	Gradual	c1527a	S509R	2	4	351.59549999999996	FALSE	351.59549999999996	0.00383
singleton	Gradual	c1527a	S509R	4	1	387.2205000000003	FALSE	387.2205000000003	0.134
singleton	Gradual	c1527a	S509R	4	2	392.60100000000045	FALSE	392.60100000000045	0.134
singleton	Gradual	c1527a	S509R	4	3	376.7789999999995	FALSE	376.7789999999995	0.134
singleton	Gradual	c1527a	S509R	4	4	323.45399999999967	FALSE	323.45399999999967	0.134
singleton	Gradual	c1527a	S509R	6	1	398.25150000000065	FALSE	398.25150000000065	1.07
singleton	Gradual	c1527a	S509R	6	2	401.08800000000053	FALSE	401.08800000000053	1.07
singleton	Gradual	c1527a	S509R	6	3	387.2999999999994	FALSE	387.2999999999994	1.07
singleton	Gradual	c1527a	S509R	6	4	305.48250000000047	FALSE	305.48250000000047	1.07
singleton	Gradual	c1527a	S509R	8	1	389.967	FALSE	389.967	4.66
singleton	Gradual	c1527a	S509R	8	2	386.13750000000044	FALSE	386.13750000000044	4.66
singleton	Gradual	c1527a	S509R	8	3	393.09749999999855	FALSE	393.09749999999855	4.66
singleton	Gradual	c1527a	S509R	8	4	320.5109999999997	FALSE	320.5109999999997	4.66
singleton	Gradual	c1527a	S509R	10	1	359.71799999999973	FALSE	359.71799999999973	14.6
singleton	Gradual	c1527a	S509R	10	2	363.5130000000001	FALSE	363.5130000000001	14.6
singleton	Gradual	c1527a	S509R	10	3	386.0189999999996	FALSE	386.0189999999996	14.6
singleton	Gradual	c1527a	S509R	10	4	299.0445000000006	FALSE	299.0445000000006	14.6
singleton	Gradual	c1527a	S509R	12	1	317.37599999999946	FALSE	317.37599999999946	37.2
singleton	Gradual	c1527a	S509R	12	2	337.38599999999985	FALSE	337.38599999999985	37.2
singleton	Gradual	c1527a	S509R	12	3	332.0999999999992	FALSE	332.0999999999992	37.2
singleton	Gradual	c1527a	S509R	12	4	276.42450000000053	FALSE	276.42450000000053	37.2
singleton	Gradual	c1527a	S509R	14	1	205.2375000000007	FALSE	205.2375000000007	81.9
singleton	Gradual	c1527a	S509R	14	2	248.18550000000056	FALSE	248.18550000000056	81.9
singleton	Gradual	c1527a	S509R	14	3	198.4605	FALSE	198.4605	81.9
singleton	Gradual	c1527a	S509R	14	4	174.2415000000002	FALSE	174.2415000000002	81.9
singleton	Gradual	c1527a	S509R	16	1	166.47000000000025	FALSE	166.47000000000025	162
singleton	Gradual	c1527a	S509R	16	2	174.87300000000033	FALSE	174.87300000000033	162
singleton	Gradual	c1527a	S509R	16	3	179.2979999999997	FALSE	179.2979999999997	162
singleton	Gradual	c1527a	S509R	16	4	169.26899999999978	FALSE	169.26899999999978	162
singleton	Gradual	c1527a	S509R	18	1	147.38700000000023	FALSE	147.38700000000023	190
singleton	Gradual	c1527a	S509R	18	2	147.31050000000135	FALSE	147.31050000000135	190
singleton	Gradual	c1527a	S509R	18	3	145.1220000000003	FALSE	145.1220000000003	190
singleton	Gradual	c1527a	S509R	18	4	144.33600000000013	FALSE	144.33600000000013	190
singleton	Gradual	c1527a.anc	NA	1	1	311.59650000000016	TRUE	311.59650000000016	1.09e-4
singleton	Gradual	c1527a.anc	NA	1	2	351.1814999999998	TRUE	351.1814999999998	1.09e-4
singleton	Gradual	c1527a.anc	NA	1	3	332.1134999999998	TRUE	332.1134999999998	1.09e-4
singleton	Gradual	c1527a.anc	NA	1	4	345.99750000000074	TRUE	345.99750000000074	1.09e-4
singleton	Gradual	c1527a.anc	NA	2	1	302.4869999999991	TRUE	302.4869999999991	0.00383
singleton	Gradual	c1527a.anc	NA	2	2	302.21400000000057	TRUE	302.21400000000057	0.00383
singleton	Gradual	c1527a.anc	NA	2	3	393.04199999999986	TRUE	393.04199999999986	0.00383
singleton	Gradual	c1527a.anc	NA	2	4	389.8979999999996	TRUE	389.8979999999996	0.00383
singleton	Gradual	c1527a.anc	NA	4	1	371.8815	TRUE	371.8815	0.134
singleton	Gradual	c1527a.anc	NA	4	2	301.3499999999994	TRUE	301.3499999999994	0.134
singleton	Gradual	c1527a.anc	NA	4	3	338.7599999999986	TRUE	338.7599999999986	0.134
singleton	Gradual	c1527a.anc	NA	4	4	365.6205000000002	TRUE	365.6205000000002	0.134
singleton	Gradual	c1527a.anc	NA	6	1	332.5754999999999	TRUE	332.5754999999999	1.07
singleton	Gradual	c1527a.anc	NA	6	2	293.1855000000002	TRUE	293.1855000000002	1.07
singleton	Gradual	c1527a.anc	NA	6	3	357.30749999999983	TRUE	357.30749999999983	1.07
singleton	Gradual	c1527a.anc	NA	6	4	387.7110000000016	TRUE	387.7110000000016	1.07
singleton	Gradual	c1527a.anc	NA	8	1	277.04099999999994	TRUE	277.04099999999994	4.66
singleton	Gradual	c1527a.anc	NA	8	2	187.3695	TRUE	187.3695	4.66
singleton	Gradual	c1527a.anc	NA	8	3	258.8940000000002	TRUE	258.8940000000002	4.66
singleton	Gradual	c1527a.anc	NA	8	4	357.59400000000085	TRUE	357.59400000000085	4.66
singleton	Gradual	c1527a.anc	NA	10	1	125.4119999999995	TRUE	125.4119999999995	14.6
singleton	Gradual	c1527a.anc	NA	10	2	123.75449999999927	TRUE	123.75449999999927	14.6
singleton	Gradual	c1527a.anc	NA	10	3	121.40100000000214	TRUE	121.40100000000214	14.6
singleton	Gradual	c1527a.anc	NA	10	4	121.50000000000126	TRUE	121.50000000000126	14.6
singleton	Gradual	c1527a.anc	NA	12	1	126.05250000000035	TRUE	126.05250000000035	37.2
singleton	Gradual	c1527a.anc	NA	12	2	124.97400000000064	TRUE	124.97400000000064	37.2
singleton	Gradual	c1527a.anc	NA	12	3	122.14500000000078	TRUE	122.14500000000078	37.2
singleton	Gradual	c1527a.anc	NA	12	4	123.87450000000106	TRUE	123.87450000000106	37.2
singleton	Gradual	c1527a.anc	NA	14	1	133.21799999999976	TRUE	133.21799999999976	81.9
singleton	Gradual	c1527a.anc	NA	14	2	133.68149999999966	TRUE	133.68149999999966	81.9
singleton	Gradual	c1527a.anc	NA	14	3	133.19400000000005	TRUE	133.19400000000005	81.9
singleton	Gradual	c1527a.anc	NA	14	4	131.6894999999996	TRUE	131.6894999999996	81.9
singleton	Gradual	c1527a.anc	NA	16	1	151.07400000000007	TRUE	151.07400000000007	162
singleton	Gradual	c1527a.anc	NA	16	2	151.40850000000202	TRUE	151.40850000000202	162
singleton	Gradual	c1527a.anc	NA	16	3	151.82850000000045	TRUE	151.82850000000045	162
singleton	Gradual	c1527a.anc	NA	16	4	153.2730000000003	TRUE	153.2730000000003	162
singleton	Gradual	c1527a.anc	NA	18	1	143.72399999999976	TRUE	143.72399999999976	190
singleton	Gradual	c1527a.anc	NA	18	2	142.54950000000073	TRUE	142.54950000000073	190
singleton	Gradual	c1527a.anc	NA	18	3	143.58000000000092	TRUE	143.58000000000092	190
singleton	Gradual	c1527a.anc	NA	18	4	142.8764999999978	TRUE	142.8764999999978	190
singleton	Gradual	c1721t	S574F	1	1	369.7515000000012	FALSE	369.7515000000012	1.09e-4
singleton	Gradual	c1721t	S574F	1	2	317.04150000000055	FALSE	317.04150000000055	1.09e-4
singleton	Gradual	c1721t	S574F	1	3	318.5955000000006	FALSE	318.5955000000006	1.09e-4
singleton	Gradual	c1721t	S574F	1	4	321.2805000000002	FALSE	321.2805000000002	1.09e-4
singleton	Gradual	c1721t	S574F	2	1	382.99349999999873	FALSE	382.99349999999873	0.00383
singleton	Gradual	c1721t	S574F	2	2	394.32449999999994	FALSE	394.32449999999994	0.00383
singleton	Gradual	c1721t	S574F	2	3	332.73599999999993	FALSE	332.73599999999993	0.00383
singleton	Gradual	c1721t	S574F	2	4	339.0315000000002	FALSE	339.0315000000002	0.00383
singleton	Gradual	c1721t	S574F	4	1	377.91599999999977	FALSE	377.91599999999977	0.134
singleton	Gradual	c1721t	S574F	4	2	350.4794999999997	FALSE	350.4794999999997	0.134
singleton	Gradual	c1721t	S574F	4	3	345.30450000000036	FALSE	345.30450000000036	0.134
singleton	Gradual	c1721t	S574F	4	4	345.0270000000012	FALSE	345.0270000000012	0.134
singleton	Gradual	c1721t	S574F	6	1	371.4209999999999	FALSE	371.4209999999999	1.07
singleton	Gradual	c1721t	S574F	6	2	362.9130000000004	FALSE	362.9130000000004	1.07
singleton	Gradual	c1721t	S574F	6	3	365.5695	FALSE	365.5695	1.07
singleton	Gradual	c1721t	S574F	6	4	360.39599999999996	FALSE	360.39599999999996	1.07
singleton	Gradual	c1721t	S574F	8	1	375.39599999999973	FALSE	375.39599999999973	4.66
singleton	Gradual	c1721t	S574F	8	2	351.92850000000004	FALSE	351.92850000000004	4.66
singleton	Gradual	c1721t	S574F	8	3	345.858	FALSE	345.858	4.66
singleton	Gradual	c1721t	S574F	8	4	352.698	FALSE	352.698	4.66
singleton	Gradual	c1721t	S574F	10	1	377.6700000000004	FALSE	377.6700000000004	14.6
singleton	Gradual	c1721t	S574F	10	2	314.229000000002	FALSE	314.229000000002	14.6
singleton	Gradual	c1721t	S574F	10	3	316.026	FALSE	316.026	14.6
singleton	Gradual	c1721t	S574F	10	4	317.3685000000011	FALSE	317.3685000000011	14.6
singleton	Gradual	c1721t	S574F	12	1	319.42200000000014	FALSE	319.42200000000014	37.2
singleton	Gradual	c1721t	S574F	12	2	275.6039999999998	FALSE	275.6039999999998	37.2
singleton	Gradual	c1721t	S574F	12	3	272.7045000000014	FALSE	272.7045000000014	37.2
singleton	Gradual	c1721t	S574F	12	4	291.4830000000002	FALSE	291.4830000000002	37.2
singleton	Gradual	c1721t	S574F	14	1	195.42750000000026	FALSE	195.42750000000026	81.9
singleton	Gradual	c1721t	S574F	14	2	171.04650000000035	FALSE	171.04650000000035	81.9
singleton	Gradual	c1721t	S574F	14	3	172.5134999999996	FALSE	172.5134999999996	81.9
singleton	Gradual	c1721t	S574F	14	4	175.33049999999977	FALSE	175.33049999999977	81.9
singleton	Gradual	c1721t	S574F	16	1	182.30550000000002	FALSE	182.30550000000002	162
singleton	Gradual	c1721t	S574F	16	2	160.44900000000055	FALSE	160.44900000000055	162
singleton	Gradual	c1721t	S574F	16	3	163.58400000000026	FALSE	163.58400000000026	162
singleton	Gradual	c1721t	S574F	16	4	170.67750000000018	FALSE	170.67750000000018	162
singleton	Gradual	c1721t	S574F	18	1	143.2049999999996	FALSE	143.2049999999996	190
singleton	Gradual	c1721t	S574F	18	2	146.79899999999824	FALSE	146.79899999999824	190
singleton	Gradual	c1721t	S574F	18	3	148.66499999999658	FALSE	148.66499999999658	190
singleton	Gradual	c1721t	S574F	18	4	146.82449999999963	FALSE	146.82449999999963	190
singleton	Gradual	c1721t.anc	NA	1	1	318.29399999999924	TRUE	318.29399999999924	1.09e-4
singleton	Gradual	c1721t.anc	NA	1	2	347.1089999999999	TRUE	347.1089999999999	1.09e-4
singleton	Gradual	c1721t.anc	NA	1	3	304.33199999999954	TRUE	304.33199999999954	1.09e-4
singleton	Gradual	c1721t.anc	NA	1	4	350.6609999999995	TRUE	350.6609999999995	1.09e-4
singleton	Gradual	c1721t.anc	NA	2	1	369.08550000000054	TRUE	369.08550000000054	0.00383
singleton	Gradual	c1721t.anc	NA	2	2	412.56449999999955	TRUE	412.56449999999955	0.00383
singleton	Gradual	c1721t.anc	NA	2	3	315.57150000000007	TRUE	315.57150000000007	0.00383
singleton	Gradual	c1721t.anc	NA	2	4	374.0850000000001	TRUE	374.0850000000001	0.00383
singleton	Gradual	c1721t.anc	NA	4	1	309.4395000000004	TRUE	309.4395000000004	0.134
singleton	Gradual	c1721t.anc	NA	4	2	386.5380000000007	TRUE	386.5380000000007	0.134
singleton	Gradual	c1721t.anc	NA	4	3	358.15950000000055	TRUE	358.15950000000055	0.134
singleton	Gradual	c1721t.anc	NA	4	4	378.45150000000024	TRUE	378.45150000000024	0.134
singleton	Gradual	c1721t.anc	NA	6	1	304.70400000000006	TRUE	304.70400000000006	1.07
singleton	Gradual	c1721t.anc	NA	6	2	394.3665000000018	TRUE	394.3665000000018	1.07
singleton	Gradual	c1721t.anc	NA	6	3	352.4309999999983	TRUE	352.4309999999983	1.07
singleton	Gradual	c1721t.anc	NA	6	4	385.48949999999934	TRUE	385.48949999999934	1.07
singleton	Gradual	c1721t.anc	NA	8	1	248.49599999999973	TRUE	248.49599999999973	4.66
singleton	Gradual	c1721t.anc	NA	8	2	236.63249999999894	TRUE	236.63249999999894	4.66
singleton	Gradual	c1721t.anc	NA	8	3	221.83649999999977	TRUE	221.83649999999977	4.66
singleton	Gradual	c1721t.anc	NA	8	4	320.1209999999998	TRUE	320.1209999999998	4.66
singleton	Gradual	c1721t.anc	NA	10	1	122.31449999999998	TRUE	122.31449999999998	14.6
singleton	Gradual	c1721t.anc	NA	10	2	122.0204999999991	TRUE	122.0204999999991	14.6
singleton	Gradual	c1721t.anc	NA	10	3	122.54400000000251	TRUE	122.54400000000251	14.6
singleton	Gradual	c1721t.anc	NA	10	4	121.49249999999938	TRUE	121.49249999999938	14.6
singleton	Gradual	c1721t.anc	NA	12	1	123.78000000000019	TRUE	123.78000000000019	37.2
singleton	Gradual	c1721t.anc	NA	12	2	123.41249999999971	TRUE	123.41249999999971	37.2
singleton	Gradual	c1721t.anc	NA	12	3	303.1650000000001	TRUE	303.1650000000001	37.2
singleton	Gradual	c1721t.anc	NA	12	4	124.75949999999966	TRUE	124.75949999999966	37.2
singleton	Gradual	c1721t.anc	NA	14	1	133.18350000000075	TRUE	133.18350000000075	81.9
singleton	Gradual	c1721t.anc	NA	14	2	131.70149999999867	TRUE	131.70149999999867	81.9
singleton	Gradual	c1721t.anc	NA	14	3	131.56949999999975	TRUE	131.56949999999975	81.9
singleton	Gradual	c1721t.anc	NA	14	4	131.67000000000087	TRUE	131.67000000000087	81.9
singleton	Gradual	c1721t.anc	NA	16	1	154.6065000000005	TRUE	154.6065000000005	162
singleton	Gradual	c1721t.anc	NA	16	2	151.4894999999994	TRUE	151.4894999999994	162
singleton	Gradual	c1721t.anc	NA	16	3	151.1460000000004	TRUE	151.1460000000004	162
singleton	Gradual	c1721t.anc	NA	16	4	152.8559999999987	TRUE	152.8559999999987	162
singleton	Gradual	c1721t.anc	NA	18	1	144.68699999999953	TRUE	144.68699999999953	190
singleton	Gradual	c1721t.anc	NA	18	2	142.4835000000004	TRUE	142.4835000000004	190
singleton	Gradual	c1721t.anc	NA	18	3	147.2085000000002	TRUE	147.2085000000002	190
singleton	Gradual	c1721t.anc	NA	18	4	141.8339999999997	TRUE	141.8339999999997	190
singleton	Moderate	t1532g	L511R	1	1	383.9264999999996	FALSE	383.9264999999996	1.09e-4
singleton	Moderate	t1532g	L511R	1	2	323.46600000000046	FALSE	323.46600000000046	1.09e-4
singleton	Moderate	t1532g	L511R	1	3	341.26499999999965	FALSE	341.26499999999965	1.09e-4
singleton	Moderate	t1532g	L511R	1	4	325.36650000000014	FALSE	325.36650000000014	1.09e-4
singleton	Moderate	t1532g	L511R	2	1	372.6719999999999	FALSE	372.6719999999999	0.00383
singleton	Moderate	t1532g	L511R	2	2	316.5585000000006	FALSE	316.5585000000006	0.00383
singleton	Moderate	t1532g	L511R	2	3	319.56149999999974	FALSE	319.56149999999974	0.00383
singleton	Moderate	t1532g	L511R	2	4	333.2055000000004	FALSE	333.2055000000004	0.00383
singleton	Moderate	t1532g	L511R	4	1	389.4015000000006	FALSE	389.4015000000006	0.134
singleton	Moderate	t1532g	L511R	4	2	315.138000000001	FALSE	315.138000000001	0.134
singleton	Moderate	t1532g	L511R	4	3	355.7384999999995	FALSE	355.7384999999995	0.134
singleton	Moderate	t1532g	L511R	4	4	342.19799999999975	FALSE	342.19799999999975	0.134
singleton	Moderate	t1532g	L511R	6	1	374.33549999999985	FALSE	374.33549999999985	1.07
singleton	Moderate	t1532g	L511R	6	2	325.7684999999994	FALSE	325.7684999999994	1.07
singleton	Moderate	t1532g	L511R	6	3	339.64200000000045	FALSE	339.64200000000045	1.07
singleton	Moderate	t1532g	L511R	6	4	380.74350000000015	FALSE	380.74350000000015	1.07
singleton	Moderate	t1532g	L511R	8	1	407.0384999999997	FALSE	407.0384999999997	4.66
singleton	Moderate	t1532g	L511R	8	2	320.49449999999933	FALSE	320.49449999999933	4.66
singleton	Moderate	t1532g	L511R	8	3	366.92700000000013	FALSE	366.92700000000013	4.66
singleton	Moderate	t1532g	L511R	8	4	369.5459999999996	FALSE	369.5459999999996	4.66
singleton	Moderate	t1532g	L511R	10	1	387.78000000000026	FALSE	387.78000000000026	14.6
singleton	Moderate	t1532g	L511R	10	2	343.38599999999923	FALSE	343.38599999999923	14.6
singleton	Moderate	t1532g	L511R	10	3	348.1499999999999	FALSE	348.1499999999999	14.6
singleton	Moderate	t1532g	L511R	10	4	333.88800000000043	FALSE	333.88800000000043	14.6
singleton	Moderate	t1532g	L511R	12	1	330.34199999999953	FALSE	330.34199999999953	37.2
singleton	Moderate	t1532g	L511R	12	2	273.2474999999991	FALSE	273.2474999999991	37.2
singleton	Moderate	t1532g	L511R	12	3	317.3009999999998	FALSE	317.3009999999998	37.2
singleton	Moderate	t1532g	L511R	12	4	289.12050000000113	FALSE	289.12050000000113	37.2
singleton	Moderate	t1532g	L511R	14	1	192.8355000000004	FALSE	192.8355000000004	81.9
singleton	Moderate	t1532g	L511R	14	2	179.04750000000055	FALSE	179.04750000000055	81.9
singleton	Moderate	t1532g	L511R	14	3	245.48549999999975	FALSE	245.48549999999975	81.9
singleton	Moderate	t1532g	L511R	14	4	198.24150000000043	FALSE	198.24150000000043	81.9
singleton	Moderate	t1532g	L511R	16	1	182.07299999999964	FALSE	182.07299999999964	162
singleton	Moderate	t1532g	L511R	16	2	161.22749999999988	FALSE	161.22749999999988	162
singleton	Moderate	t1532g	L511R	16	3	236.3730000000002	FALSE	236.3730000000002	162
singleton	Moderate	t1532g	L511R	16	4	211.21499999999955	FALSE	211.21499999999955	162
singleton	Moderate	t1532g	L511R	18	1	145.28550000000155	FALSE	145.28550000000155	190
singleton	Moderate	t1532g	L511R	18	2	146.20799999999818	FALSE	146.20799999999818	190
singleton	Moderate	t1532g	L511R	18	3	157.0680000000008	FALSE	157.0680000000008	190
singleton	Moderate	t1532g	L511R	18	4	142.77450000000186	FALSE	142.77450000000186	190
singleton	Moderate	t1532g.anc	NA	1	1	333.5325000000022	TRUE	333.5325000000022	1.09e-4
singleton	Moderate	t1532g.anc	NA	1	2	371.43750000000034	TRUE	371.43750000000034	1.09e-4
singleton	Moderate	t1532g.anc	NA	1	3	342.4199999999996	TRUE	342.4199999999996	1.09e-4
singleton	Moderate	t1532g.anc	NA	1	4	320.9895000000003	TRUE	320.9895000000003	1.09e-4
singleton	Moderate	t1532g.anc	NA	2	1	337.3049999999991	TRUE	337.3049999999991	0.00383
singleton	Moderate	t1532g.anc	NA	2	2	325.8404999999996	TRUE	325.8404999999996	0.00383
singleton	Moderate	t1532g.anc	NA	2	3	344.26800000000077	TRUE	344.26800000000077	0.00383
singleton	Moderate	t1532g.anc	NA	2	4	324.18900000000036	TRUE	324.18900000000036	0.00383
singleton	Moderate	t1532g.anc	NA	4	1	329.2665000000003	TRUE	329.2665000000003	0.134
singleton	Moderate	t1532g.anc	NA	4	2	318.4484999999988	TRUE	318.4484999999988	0.134
singleton	Moderate	t1532g.anc	NA	4	3	350.4764999999999	TRUE	350.4764999999999	0.134
singleton	Moderate	t1532g.anc	NA	4	4	355.7970000000004	TRUE	355.7970000000004	0.134
singleton	Moderate	t1532g.anc	NA	6	1	337.5194999999998	TRUE	337.5194999999998	1.07
singleton	Moderate	t1532g.anc	NA	6	2	309.78450000000015	TRUE	309.78450000000015	1.07
singleton	Moderate	t1532g.anc	NA	6	3	337.10999999999945	TRUE	337.10999999999945	1.07
singleton	Moderate	t1532g.anc	NA	6	4	371.9190000000001	TRUE	371.9190000000001	1.07
singleton	Moderate	t1532g.anc	NA	8	1	280.1280000000001	TRUE	280.1280000000001	4.66
singleton	Moderate	t1532g.anc	NA	8	2	276.3660000000005	TRUE	276.3660000000005	4.66
singleton	Moderate	t1532g.anc	NA	8	3	332.78399999999954	TRUE	332.78399999999954	4.66
singleton	Moderate	t1532g.anc	NA	8	4	349.4759999999988	TRUE	349.4759999999988	4.66
singleton	Moderate	t1532g.anc	NA	10	1	126.45449999999816	TRUE	126.45449999999816	14.6
singleton	Moderate	t1532g.anc	NA	10	2	127.32449999999895	TRUE	127.32449999999895	14.6
singleton	Moderate	t1532g.anc	NA	10	3	133.26300000000018	TRUE	133.26300000000018	14.6
singleton	Moderate	t1532g.anc	NA	10	4	124.66800000000103	TRUE	124.66800000000103	14.6
singleton	Moderate	t1532g.anc	NA	12	1	126.97350000000006	TRUE	126.97350000000006	37.2
singleton	Moderate	t1532g.anc	NA	12	2	127.30199999999928	TRUE	127.30199999999928	37.2
singleton	Moderate	t1532g.anc	NA	12	3	131.7659999999989	TRUE	131.7659999999989	37.2
singleton	Moderate	t1532g.anc	NA	12	4	125.2274999999997	TRUE	125.2274999999997	37.2
singleton	Moderate	t1532g.anc	NA	14	1	146.77049999999764	TRUE	146.77049999999764	81.9
singleton	Moderate	t1532g.anc	NA	14	2	133.41300000000015	TRUE	133.41300000000015	81.9
singleton	Moderate	t1532g.anc	NA	14	3	133.58100000000059	TRUE	133.58100000000059	81.9
singleton	Moderate	t1532g.anc	NA	14	4	132.41099999999906	TRUE	132.41099999999906	81.9
singleton	Moderate	t1532g.anc	NA	16	1	148.13249999999968	TRUE	148.13249999999968	162
singleton	Moderate	t1532g.anc	NA	16	2	149.99699999999788	TRUE	149.99699999999788	162
singleton	Moderate	t1532g.anc	NA	16	3	156.10350000000022	TRUE	156.10350000000022	162
singleton	Moderate	t1532g.anc	NA	16	4	153.91949999999989	TRUE	153.91949999999989	162
singleton	Moderate	t1532g.anc	NA	18	1	143.86049999999983	TRUE	143.86049999999983	190
singleton	Moderate	t1532g.anc	NA	18	2	146.26349999999874	TRUE	146.26349999999874	190
singleton	Moderate	t1532g.anc	NA	18	3	144.1589999999966	TRUE	144.1589999999966	190
singleton	Moderate	t1532g.anc	NA	18	4	144.99599999999896	TRUE	144.99599999999896	190
singleton	Moderate	t437a	NA	1	1	226.20599999999962	FALSE	226.20599999999962	1.09e-4
singleton	Moderate	t437a	NA	1	2	212.3940000000004	FALSE	212.3940000000004	1.09e-4
singleton	Moderate	t437a	NA	1	3	196.97249999999994	FALSE	196.97249999999994	1.09e-4
singleton	Moderate	t437a	NA	1	4	163.68900000000005	FALSE	163.68900000000005	1.09e-4
singleton	Moderate	t437a	NA	2	1	259.21349999999944	FALSE	259.21349999999944	0.00383
singleton	Moderate	t437a	NA	2	2	210.26550000000023	FALSE	210.26550000000023	0.00383
singleton	Moderate	t437a	NA	2	3	202.78950000000003	FALSE	202.78950000000003	0.00383
singleton	Moderate	t437a	NA	2	4	177.2894999999997	FALSE	177.2894999999997	0.00383
singleton	Moderate	t437a	NA	4	1	272.49299999999965	FALSE	272.49299999999965	0.134
singleton	Moderate	t437a	NA	4	2	205.17150000000024	FALSE	205.17150000000024	0.134
singleton	Moderate	t437a	NA	4	3	192.0014999999997	FALSE	192.0014999999997	0.134
singleton	Moderate	t437a	NA	4	4	172.2959999999999	FALSE	172.2959999999999	0.134
singleton	Moderate	t437a	NA	6	1	267.7635000000003	FALSE	267.7635000000003	1.07
singleton	Moderate	t437a	NA	6	2	218.145	FALSE	218.145	1.07
singleton	Moderate	t437a	NA	6	3	206.33700000000056	FALSE	206.33700000000056	1.07
singleton	Moderate	t437a	NA	6	4	157.0320000000004	FALSE	157.0320000000004	1.07
singleton	Moderate	t437a	NA	8	1	286.8075000000009	FALSE	286.8075000000009	4.66
singleton	Moderate	t437a	NA	8	2	214.521	FALSE	214.521	4.66
singleton	Moderate	t437a	NA	8	3	240.73949999999925	FALSE	240.73949999999925	4.66
singleton	Moderate	t437a	NA	8	4	203.35499999999988	FALSE	203.35499999999988	4.66
singleton	Moderate	t437a	NA	10	1	276.07350000000054	FALSE	276.07350000000054	14.6
singleton	Moderate	t437a	NA	10	2	173.80799999999988	FALSE	173.80799999999988	14.6
singleton	Moderate	t437a	NA	10	3	194.39849999999979	FALSE	194.39849999999979	14.6
singleton	Moderate	t437a	NA	10	4	164.05799999999994	FALSE	164.05799999999994	14.6
singleton	Moderate	t437a	NA	12	1	296.06699999999887	FALSE	296.06699999999887	37.2
singleton	Moderate	t437a	NA	12	2	235.68450000000018	FALSE	235.68450000000018	37.2
singleton	Moderate	t437a	NA	12	3	212.81550000000038	FALSE	212.81550000000038	37.2
singleton	Moderate	t437a	NA	12	4	194.8964999999999	FALSE	194.8964999999999	37.2
singleton	Moderate	t437a	NA	14	1	328.29300000000006	FALSE	328.29300000000006	81.9
singleton	Moderate	t437a	NA	14	2	240.9044999999998	FALSE	240.9044999999998	81.9
singleton	Moderate	t437a	NA	14	3	230.21250000000035	FALSE	230.21250000000035	81.9
singleton	Moderate	t437a	NA	14	4	178.05599999999987	FALSE	178.05599999999987	81.9
singleton	Moderate	t437a	NA	16	1	349.70400000000046	FALSE	349.70400000000046	162
singleton	Moderate	t437a	NA	16	2	357.4110000000005	FALSE	357.4110000000005	162
singleton	Moderate	t437a	NA	16	3	226.76250000000007	FALSE	226.76250000000007	162
singleton	Moderate	t437a	NA	16	4	165.31200000000007	FALSE	165.31200000000007	162
singleton	Moderate	t437a	NA	18	1	281.4089999999997	FALSE	281.4089999999997	190
singleton	Moderate	t437a	NA	18	2	218.3234999999995	FALSE	218.3234999999995	190
singleton	Moderate	t437a	NA	18	3	216.7725000000001	FALSE	216.7725000000001	190
singleton	Moderate	t437a	NA	18	4	160.3290000000002	FALSE	160.3290000000002	190
singleton	Moderate	t437a.anc	NA	1	1	350.95199999999954	TRUE	350.95199999999954	1.09e-4
singleton	Moderate	t437a.anc	NA	1	2	350.59200000000016	TRUE	350.59200000000016	1.09e-4
singleton	Moderate	t437a.anc	NA	1	3	372.4244999999992	TRUE	372.4244999999992	1.09e-4
singleton	Moderate	t437a.anc	NA	1	4	305.6039999999994	TRUE	305.6039999999994	1.09e-4
singleton	Moderate	t437a.anc	NA	2	1	423.48599999999993	TRUE	423.48599999999993	0.00383
singleton	Moderate	t437a.anc	NA	2	2	381.93299999999937	TRUE	381.93299999999937	0.00383
singleton	Moderate	t437a.anc	NA	2	3	377.3850000000019	TRUE	377.3850000000019	0.00383
singleton	Moderate	t437a.anc	NA	2	4	319.4834999999999	TRUE	319.4834999999999	0.00383
singleton	Moderate	t437a.anc	NA	4	1	379.8374999999978	TRUE	379.8374999999978	0.134
singleton	Moderate	t437a.anc	NA	4	2	432.84150000000074	TRUE	432.84150000000074	0.134
singleton	Moderate	t437a.anc	NA	4	3	384.26849999999985	TRUE	384.26849999999985	0.134
singleton	Moderate	t437a.anc	NA	4	4	341.199	TRUE	341.199	0.134
singleton	Moderate	t437a.anc	NA	6	1	372.9209999999988	TRUE	372.9209999999988	1.07
singleton	Moderate	t437a.anc	NA	6	2	396.2085000000004	TRUE	396.2085000000004	1.07
singleton	Moderate	t437a.anc	NA	6	3	363.0299999999988	TRUE	363.0299999999988	1.07
singleton	Moderate	t437a.anc	NA	6	4	358.70700000000016	TRUE	358.70700000000016	1.07
singleton	Moderate	t437a.anc	NA	8	1	327.1635000000004	TRUE	327.1635000000004	4.66
singleton	Moderate	t437a.anc	NA	8	2	331.3349999999999	TRUE	331.3349999999999	4.66
singleton	Moderate	t437a.anc	NA	8	3	359.48399999999936	TRUE	359.48399999999936	4.66
singleton	Moderate	t437a.anc	NA	8	4	326.634	TRUE	326.634	4.66
singleton	Moderate	t437a.anc	NA	10	1	145.80149999999992	TRUE	145.80149999999992	14.6
singleton	Moderate	t437a.anc	NA	10	2	125.33700000000057	TRUE	125.33700000000057	14.6
singleton	Moderate	t437a.anc	NA	10	3	124.87799999999869	TRUE	124.87799999999869	14.6
singleton	Moderate	t437a.anc	NA	10	4	124.32150000000222	TRUE	124.32150000000222	14.6
singleton	Moderate	t437a.anc	NA	12	1	162.06300000000024	TRUE	162.06300000000024	37.2
singleton	Moderate	t437a.anc	NA	12	2	126.61500000000035	TRUE	126.61500000000035	37.2
singleton	Moderate	t437a.anc	NA	12	3	124.85699999999932	TRUE	124.85699999999932	37.2
singleton	Moderate	t437a.anc	NA	12	4	127.41449999999934	TRUE	127.41449999999934	37.2
singleton	Moderate	t437a.anc	NA	14	1	162.85200000000248	TRUE	162.85200000000248	81.9
singleton	Moderate	t437a.anc	NA	14	2	130.3349999999992	TRUE	130.3349999999992	81.9
singleton	Moderate	t437a.anc	NA	14	3	129.54750000000047	TRUE	129.54750000000047	81.9
singleton	Moderate	t437a.anc	NA	14	4	132.16049999999885	TRUE	132.16049999999885	81.9
singleton	Moderate	t437a.anc	NA	16	1	198.19949999999855	TRUE	198.19949999999855	162
singleton	Moderate	t437a.anc	NA	16	2	159.30300000000042	TRUE	159.30300000000042	162
singleton	Moderate	t437a.anc	NA	16	3	150.83699999999976	TRUE	150.83699999999976	162
singleton	Moderate	t437a.anc	NA	16	4	153.69299999999984	TRUE	153.69299999999984	162
singleton	Moderate	t437a.anc	NA	18	1	180.5775000000016	TRUE	180.5775000000016	190
singleton	Moderate	t437a.anc	NA	18	2	146.82149999999902	TRUE	146.82149999999902	190
singleton	Moderate	t437a.anc	NA	18	3	142.81800000000183	TRUE	142.81800000000183	190
singleton	Moderate	t437a.anc	NA	18	4	144.2819999999997	TRUE	144.2819999999997	190
singleton	Sudden	g1546t	D516Y	1	1	349.4939999999998	FALSE	349.4939999999998	1.09e-4
singleton	Sudden	g1546t	D516Y	1	2	351.0509999999999	FALSE	351.0509999999999	1.09e-4
singleton	Sudden	g1546t	D516Y	1	3	347.63999999999913	FALSE	347.63999999999913	1.09e-4
singleton	Sudden	g1546t	D516Y	1	4	351.7499999999991	FALSE	351.7499999999991	1.09e-4
singleton	Sudden	g1546t	D516Y	2	1	364.3649999999994	FALSE	364.3649999999994	0.00383
singleton	Sudden	g1546t	D516Y	2	2	356.5904999999995	FALSE	356.5904999999995	0.00383
singleton	Sudden	g1546t	D516Y	2	3	341.78849999999994	FALSE	341.78849999999994	0.00383
singleton	Sudden	g1546t	D516Y	2	4	359.9774999999996	FALSE	359.9774999999996	0.00383
singleton	Sudden	g1546t	D516Y	4	1	343.3890000000008	FALSE	343.3890000000008	0.134
singleton	Sudden	g1546t	D516Y	4	2	343.4024999999984	FALSE	343.4024999999984	0.134
singleton	Sudden	g1546t	D516Y	4	3	353.94600000000025	FALSE	353.94600000000025	0.134
singleton	Sudden	g1546t	D516Y	4	4	351.2939999999976	FALSE	351.2939999999976	0.134
singleton	Sudden	g1546t	D516Y	6	1	356.2485000000007	FALSE	356.2485000000007	1.07
singleton	Sudden	g1546t	D516Y	6	2	347.44350000000014	FALSE	347.44350000000014	1.07
singleton	Sudden	g1546t	D516Y	6	3	351.19199999999967	FALSE	351.19199999999967	1.07
singleton	Sudden	g1546t	D516Y	6	4	350.98649999999964	FALSE	350.98649999999964	1.07
singleton	Sudden	g1546t	D516Y	8	1	351.2459999999984	FALSE	351.2459999999984	4.66
singleton	Sudden	g1546t	D516Y	8	2	336.4424999999995	FALSE	336.4424999999995	4.66
singleton	Sudden	g1546t	D516Y	8	3	346.43250000000046	FALSE	346.43250000000046	4.66
singleton	Sudden	g1546t	D516Y	8	4	339.9660000000004	FALSE	339.9660000000004	4.66
singleton	Sudden	g1546t	D516Y	10	1	345.6659999999978	FALSE	345.6659999999978	14.6
singleton	Sudden	g1546t	D516Y	10	2	339.64500000000027	FALSE	339.64500000000027	14.6
singleton	Sudden	g1546t	D516Y	10	3	348.9360000000001	FALSE	348.9360000000001	14.6
singleton	Sudden	g1546t	D516Y	10	4	344.46900000000016	FALSE	344.46900000000016	14.6
singleton	Sudden	g1546t	D516Y	12	1	351.86699999999996	FALSE	351.86699999999996	37.2
singleton	Sudden	g1546t	D516Y	12	2	335.29050000000063	FALSE	335.29050000000063	37.2
singleton	Sudden	g1546t	D516Y	12	3	347.14799999999985	FALSE	347.14799999999985	37.2
singleton	Sudden	g1546t	D516Y	12	4	332.016	FALSE	332.016	37.2
singleton	Sudden	g1546t	D516Y	14	1	336.4799999999969	FALSE	336.4799999999969	81.9
singleton	Sudden	g1546t	D516Y	14	2	329.7899999999997	FALSE	329.7899999999997	81.9
singleton	Sudden	g1546t	D516Y	14	3	354.00450000000035	FALSE	354.00450000000035	81.9
singleton	Sudden	g1546t	D516Y	14	4	339.2294999999997	FALSE	339.2294999999997	81.9
singleton	Sudden	g1546t	D516Y	16	1	332.4134999999985	FALSE	332.4134999999985	162
singleton	Sudden	g1546t	D516Y	16	2	339.0044999999999	FALSE	339.0044999999999	162
singleton	Sudden	g1546t	D516Y	16	3	345.4874999999997	FALSE	345.4874999999997	162
singleton	Sudden	g1546t	D516Y	16	4	332.11499999999995	FALSE	332.11499999999995	162
singleton	Sudden	g1546t	D516Y	18	1	340.3694999999998	FALSE	340.3694999999998	190
singleton	Sudden	g1546t	D516Y	18	2	347.60099999999665	FALSE	347.60099999999665	190
singleton	Sudden	g1546t	D516Y	18	3	373.31400000000014	FALSE	373.31400000000014	190
singleton	Sudden	g1546t	D516Y	18	4	321.0135000000001	FALSE	321.0135000000001	190
singleton	Sudden	g1546t.anc	NA	1	1	325.6320000000003	TRUE	325.6320000000003	1.09e-4
singleton	Sudden	g1546t.anc	NA	1	2	330.3614999999994	TRUE	330.3614999999994	1.09e-4
singleton	Sudden	g1546t.anc	NA	1	3	327.6540000000009	TRUE	327.6540000000009	1.09e-4
singleton	Sudden	g1546t.anc	NA	1	4	340.01999999999805	TRUE	340.01999999999805	1.09e-4
singleton	Sudden	g1546t.anc	NA	2	1	326.18549999999976	TRUE	326.18549999999976	0.00383
singleton	Sudden	g1546t.anc	NA	2	2	312.027	TRUE	312.027	0.00383
singleton	Sudden	g1546t.anc	NA	2	3	356.344499999999	TRUE	356.344499999999	0.00383
singleton	Sudden	g1546t.anc	NA	2	4	369.94500000000113	TRUE	369.94500000000113	0.00383
singleton	Sudden	g1546t.anc	NA	4	1	314.70750000000044	TRUE	314.70750000000044	0.134
singleton	Sudden	g1546t.anc	NA	4	2	309.00899999999973	TRUE	309.00899999999973	0.134
singleton	Sudden	g1546t.anc	NA	4	3	336.1244999999999	TRUE	336.1244999999999	0.134
singleton	Sudden	g1546t.anc	NA	4	4	348.28650000000044	TRUE	348.28650000000044	0.134
singleton	Sudden	g1546t.anc	NA	6	1	328.97399999999953	TRUE	328.97399999999953	1.07
singleton	Sudden	g1546t.anc	NA	6	2	303.8789999999995	TRUE	303.8789999999995	1.07
singleton	Sudden	g1546t.anc	NA	6	3	361.56449999999995	TRUE	361.56449999999995	1.07
singleton	Sudden	g1546t.anc	NA	6	4	352.0455000000002	TRUE	352.0455000000002	1.07
singleton	Sudden	g1546t.anc	NA	8	1	146.31000000000014	TRUE	146.31000000000014	4.66
singleton	Sudden	g1546t.anc	NA	8	2	154.46550000000016	TRUE	154.46550000000016	4.66
singleton	Sudden	g1546t.anc	NA	8	3	136.92900000000046	TRUE	136.92900000000046	4.66
singleton	Sudden	g1546t.anc	NA	8	4	143.17649999999975	TRUE	143.17649999999975	4.66
singleton	Sudden	g1546t.anc	NA	10	1	127.52400000000004	TRUE	127.52400000000004	14.6
singleton	Sudden	g1546t.anc	NA	10	2	129.0794999999991	TRUE	129.0794999999991	14.6
singleton	Sudden	g1546t.anc	NA	10	3	126.22500000000035	TRUE	126.22500000000035	14.6
singleton	Sudden	g1546t.anc	NA	10	4	127.31400000000049	TRUE	127.31400000000049	14.6
singleton	Sudden	g1546t.anc	NA	12	1	132.08250000000137	TRUE	132.08250000000137	37.2
singleton	Sudden	g1546t.anc	NA	12	2	133.76700000000255	TRUE	133.76700000000255	37.2
singleton	Sudden	g1546t.anc	NA	12	3	129.60750000000024	TRUE	129.60750000000024	37.2
singleton	Sudden	g1546t.anc	NA	12	4	127.96950000000001	TRUE	127.96950000000001	37.2
singleton	Sudden	g1546t.anc	NA	14	1	150.31650000000027	TRUE	150.31650000000027	81.9
singleton	Sudden	g1546t.anc	NA	14	2	141.72600000000165	TRUE	141.72600000000165	81.9
singleton	Sudden	g1546t.anc	NA	14	3	137.98650000000055	TRUE	137.98650000000055	81.9
singleton	Sudden	g1546t.anc	NA	14	4	134.9850000000005	TRUE	134.9850000000005	81.9
singleton	Sudden	g1546t.anc	NA	16	1	148.18649999999928	TRUE	148.18649999999928	162
singleton	Sudden	g1546t.anc	NA	16	2	146.59199999999902	TRUE	146.59199999999902	162
singleton	Sudden	g1546t.anc	NA	16	3	145.55850000000046	TRUE	145.55850000000046	162
singleton	Sudden	g1546t.anc	NA	16	4	143.41799999999944	TRUE	143.41799999999944	162
singleton	Sudden	g1546t.anc	NA	18	1	237.24749999999972	TRUE	237.24749999999972	190
singleton	Sudden	g1546t.anc	NA	18	2	233.30400000000014	TRUE	233.30400000000014	190
singleton	Sudden	g1546t.anc	NA	18	3	232.45499999999984	TRUE	232.45499999999984	190
singleton	Sudden	g1546t.anc	NA	18	4	230.50950000000026	TRUE	230.50950000000026	190
singleton	Sudden	g436t	V146F	1	1	370.6170000000006	FALSE	370.6170000000006	1.09e-4
singleton	Sudden	g436t	V146F	1	2	320.4375	FALSE	320.4375	1.09e-4
singleton	Sudden	g436t	V146F	1	3	308.28450000000095	FALSE	308.28450000000095	1.09e-4
singleton	Sudden	g436t	V146F	1	4	309.78450000000055	FALSE	309.78450000000055	1.09e-4
singleton	Sudden	g436t	V146F	2	1	378.33900000000057	FALSE	378.33900000000057	0.00383
singleton	Sudden	g436t	V146F	2	2	331.6109999999995	FALSE	331.6109999999995	0.00383
singleton	Sudden	g436t	V146F	2	3	408.97500000000116	FALSE	408.97500000000116	0.00383
singleton	Sudden	g436t	V146F	2	4	316.1220000000008	FALSE	316.1220000000008	0.00383
singleton	Sudden	g436t	V146F	4	1	378.5100000000003	FALSE	378.5100000000003	0.134
singleton	Sudden	g436t	V146F	4	2	325.2059999999998	FALSE	325.2059999999998	0.134
singleton	Sudden	g436t	V146F	4	3	316.8539999999997	FALSE	316.8539999999997	0.134
singleton	Sudden	g436t	V146F	4	4	318.6645000000003	FALSE	318.6645000000003	0.134
singleton	Sudden	g436t	V146F	6	1	402.1740000000004	FALSE	402.1740000000004	1.07
singleton	Sudden	g436t	V146F	6	2	326.5365000000011	FALSE	326.5365000000011	1.07
singleton	Sudden	g436t	V146F	6	3	317.10750000000024	FALSE	317.10750000000024	1.07
singleton	Sudden	g436t	V146F	6	4	318.8714999999998	FALSE	318.8714999999998	1.07
singleton	Sudden	g436t	V146F	8	1	380.4825	FALSE	380.4825	4.66
singleton	Sudden	g436t	V146F	8	2	323.46449999999965	FALSE	323.46449999999965	4.66
singleton	Sudden	g436t	V146F	8	3	309.0179999999997	FALSE	309.0179999999997	4.66
singleton	Sudden	g436t	V146F	8	4	312.80849999999896	FALSE	312.80849999999896	4.66
singleton	Sudden	g436t	V146F	10	1	377.60849999999954	FALSE	377.60849999999954	14.6
singleton	Sudden	g436t	V146F	10	2	317.0414999999994	FALSE	317.0414999999994	14.6
singleton	Sudden	g436t	V146F	10	3	314.82900000000024	FALSE	314.82900000000024	14.6
singleton	Sudden	g436t	V146F	10	4	316.4084999999999	FALSE	316.4084999999999	14.6
singleton	Sudden	g436t	V146F	12	1	364.69050000000004	FALSE	364.69050000000004	37.2
singleton	Sudden	g436t	V146F	12	2	326.94300000000004	FALSE	326.94300000000004	37.2
singleton	Sudden	g436t	V146F	12	3	322.14600000000013	FALSE	322.14600000000013	37.2
singleton	Sudden	g436t	V146F	12	4	310.54949999999974	FALSE	310.54949999999974	37.2
singleton	Sudden	g436t	V146F	14	1	366.5925000000009	FALSE	366.5925000000009	81.9
singleton	Sudden	g436t	V146F	14	2	326.7029999999993	FALSE	326.7029999999993	81.9
singleton	Sudden	g436t	V146F	14	3	329.54850000000044	FALSE	329.54850000000044	81.9
singleton	Sudden	g436t	V146F	14	4	299.94599999999997	FALSE	299.94599999999997	81.9
singleton	Sudden	g436t	V146F	16	1	346.815000000001	FALSE	346.815000000001	162
singleton	Sudden	g436t	V146F	16	2	322.3380000000002	FALSE	322.3380000000002	162
singleton	Sudden	g436t	V146F	16	3	309.4754999999995	FALSE	309.4754999999995	162
singleton	Sudden	g436t	V146F	16	4	303.0659999999997	FALSE	303.0659999999997	162
singleton	Sudden	g436t	V146F	18	1	319.8855000000002	FALSE	319.8855000000002	190
singleton	Sudden	g436t	V146F	18	2	342.4665000000014	FALSE	342.4665000000014	190
singleton	Sudden	g436t	V146F	18	3	335.83950000000027	FALSE	335.83950000000027	190
singleton	Sudden	g436t	V146F	18	4	325.13100000000037	FALSE	325.13100000000037	190
singleton	Sudden	g436t.anc	NA	1	1	310.2480000000007	TRUE	310.2480000000007	1.09e-4
singleton	Sudden	g436t.anc	NA	1	2	360.85350000000255	TRUE	360.85350000000255	1.09e-4
singleton	Sudden	g436t.anc	NA	1	3	327.3315000000003	TRUE	327.3315000000003	1.09e-4
singleton	Sudden	g436t.anc	NA	1	4	312.95100000000014	TRUE	312.95100000000014	1.09e-4
singleton	Sudden	g436t.anc	NA	2	1	312.46500000000003	TRUE	312.46500000000003	0.00383
singleton	Sudden	g436t.anc	NA	2	2	360.02399999999994	TRUE	360.02399999999994	0.00383
singleton	Sudden	g436t.anc	NA	2	3	328.50599999999986	TRUE	328.50599999999986	0.00383
singleton	Sudden	g436t.anc	NA	2	4	345.7575000000001	TRUE	345.7575000000001	0.00383
singleton	Sudden	g436t.anc	NA	4	1	313.01850000000024	TRUE	313.01850000000024	0.134
singleton	Sudden	g436t.anc	NA	4	2	356.04749999999984	TRUE	356.04749999999984	0.134
singleton	Sudden	g436t.anc	NA	4	3	302.8064999999985	TRUE	302.8064999999985	0.134
singleton	Sudden	g436t.anc	NA	4	4	326.5814999999999	TRUE	326.5814999999999	0.134
singleton	Sudden	g436t.anc	NA	6	1	338.1705000000001	TRUE	338.1705000000001	1.07
singleton	Sudden	g436t.anc	NA	6	2	351.71699999999976	TRUE	351.71699999999976	1.07
singleton	Sudden	g436t.anc	NA	6	3	313.91549999999916	TRUE	313.91549999999916	1.07
singleton	Sudden	g436t.anc	NA	6	4	348.81149999999985	TRUE	348.81149999999985	1.07
singleton	Sudden	g436t.anc	NA	8	1	153.24600000000083	TRUE	153.24600000000083	4.66
singleton	Sudden	g436t.anc	NA	8	2	160.30949999999982	TRUE	160.30949999999982	4.66
singleton	Sudden	g436t.anc	NA	8	3	147.5654999999993	TRUE	147.5654999999993	4.66
singleton	Sudden	g436t.anc	NA	8	4	150.90750000000048	TRUE	150.90750000000048	4.66
singleton	Sudden	g436t.anc	NA	10	1	128.26649999999944	TRUE	128.26649999999944	14.6
singleton	Sudden	g436t.anc	NA	10	2	126.47100000000067	TRUE	126.47100000000067	14.6
singleton	Sudden	g436t.anc	NA	10	3	129.63149999999914	TRUE	129.63149999999914	14.6
singleton	Sudden	g436t.anc	NA	10	4	125.5739999999996	TRUE	125.5739999999996	14.6
singleton	Sudden	g436t.anc	NA	12	1	131.59650000000025	TRUE	131.59650000000025	37.2
singleton	Sudden	g436t.anc	NA	12	2	130.48050000000063	TRUE	130.48050000000063	37.2
singleton	Sudden	g436t.anc	NA	12	3	132.66750000000016	TRUE	132.66750000000016	37.2
singleton	Sudden	g436t.anc	NA	12	4	129.52050000000037	TRUE	129.52050000000037	37.2
singleton	Sudden	g436t.anc	NA	14	1	139.75800000000214	TRUE	139.75800000000214	81.9
singleton	Sudden	g436t.anc	NA	14	2	138.1094999999999	TRUE	138.1094999999999	81.9
singleton	Sudden	g436t.anc	NA	14	3	139.5585000000007	TRUE	139.5585000000007	81.9
singleton	Sudden	g436t.anc	NA	14	4	136.85249999999985	TRUE	136.85249999999985	81.9
singleton	Sudden	g436t.anc	NA	16	1	145.4505000000005	TRUE	145.4505000000005	162
singleton	Sudden	g436t.anc	NA	16	2	149.37300000000096	TRUE	149.37300000000096	162
singleton	Sudden	g436t.anc	NA	16	3	146.07599999999874	TRUE	146.07599999999874	162
singleton	Sudden	g436t.anc	NA	16	4	144.23999999999876	TRUE	144.23999999999876	162
singleton	Sudden	g436t.anc	NA	18	1	235.77900000000025	TRUE	235.77900000000025	190
singleton	Sudden	g436t.anc	NA	18	2	232.3095000000001	TRUE	232.3095000000001	190
singleton	Sudden	g436t.anc	NA	18	3	216.1065000000001	TRUE	216.1065000000001	190
singleton	Sudden	g436t.anc	NA	18	4	229.92150000000007	TRUE	229.92150000000007	190
Sudden	Sudden	a1714t	I572F	1	1	334.5780000000003	FALSE	334.5780000000003	1.09e-4
Sudden	Sudden	a1714t	I572F	1	2	277.42200000000105	FALSE	277.42200000000105	1.09e-4
Sudden	Sudden	a1714t	I572F	1	3	149.63399999999945	FALSE	149.63399999999945	1.09e-4
Sudden	Sudden	a1714t	I572F	1	4	153.43800000000027	FALSE	153.43800000000027	1.09e-4
Sudden	Sudden	a1714t	I572F	2	1	191.09699999999947	FALSE	191.09699999999947	0.00383
Sudden	Sudden	a1714t	I572F	2	2	303.34349999999995	FALSE	303.34349999999995	0.00383
Sudden	Sudden	a1714t	I572F	2	3	156.6344999999996	FALSE	156.6344999999996	0.00383
Sudden	Sudden	a1714t	I572F	2	4	159.76349999999962	FALSE	159.76349999999962	0.00383
Sudden	Sudden	a1714t	I572F	4	1	243.82050000000086	FALSE	243.82050000000086	0.134
Sudden	Sudden	a1714t	I572F	4	2	377.6820000000012	FALSE	377.6820000000012	0.134
Sudden	Sudden	a1714t	I572F	4	3	137.17049999999955	FALSE	137.17049999999955	0.134
Sudden	Sudden	a1714t	I572F	4	4	164.9534999999999	FALSE	164.9534999999999	0.134
Sudden	Sudden	a1714t	I572F	6	1	178.21200000000036	FALSE	178.21200000000036	1.07
Sudden	Sudden	a1714t	I572F	6	2	338.10300000000024	FALSE	338.10300000000024	1.07
Sudden	Sudden	a1714t	I572F	6	3	129.97500000000025	FALSE	129.97500000000025	1.07
Sudden	Sudden	a1714t	I572F	6	4	285.3510000000007	FALSE	285.3510000000007	1.07
Sudden	Sudden	a1714t	I572F	8	1	170.98350000000036	FALSE	170.98350000000036	4.66
Sudden	Sudden	a1714t	I572F	8	2	298.0349999999998	FALSE	298.0349999999998	4.66
Sudden	Sudden	a1714t	I572F	8	3	149.4960000000004	FALSE	149.4960000000004	4.66
Sudden	Sudden	a1714t	I572F	8	4	314.2065000000002	FALSE	314.2065000000002	4.66
Sudden	Sudden	a1714t	I572F	10	1	172.69949999999977	FALSE	172.69949999999977	14.6
Sudden	Sudden	a1714t	I572F	10	2	201.63449999999992	FALSE	201.63449999999992	14.6
Sudden	Sudden	a1714t	I572F	10	3	139.3620000000001	FALSE	139.3620000000001	14.6
Sudden	Sudden	a1714t	I572F	10	4	289.3679999999991	FALSE	289.3679999999991	14.6
Sudden	Sudden	a1714t	I572F	12	1	263.4885000000016	FALSE	263.4885000000016	37.2
Sudden	Sudden	a1714t	I572F	12	2	205.2539999999999	FALSE	205.2539999999999	37.2
Sudden	Sudden	a1714t	I572F	12	3	144.92850000000047	FALSE	144.92850000000047	37.2
Sudden	Sudden	a1714t	I572F	12	4	143.27100000000024	FALSE	143.27100000000024	37.2
Sudden	Sudden	a1714t	I572F	14	1	180.50999999999982	FALSE	180.50999999999982	81.9
Sudden	Sudden	a1714t	I572F	14	2	304.7160000000007	FALSE	304.7160000000007	81.9
Sudden	Sudden	a1714t	I572F	14	3	138.36899999999963	FALSE	138.36899999999963	81.9
Sudden	Sudden	a1714t	I572F	14	4	141.00449999999955	FALSE	141.00449999999955	81.9
Sudden	Sudden	a1714t	I572F	16	1	176.2469999999998	FALSE	176.2469999999998	162
Sudden	Sudden	a1714t	I572F	16	2	173.74200000000005	FALSE	173.74200000000005	162
Sudden	Sudden	a1714t	I572F	16	3	140.59799999999976	FALSE	140.59799999999976	162
Sudden	Sudden	a1714t	I572F	16	4	143.85599999999934	FALSE	143.85599999999934	162
Sudden	Sudden	a1714t	I572F	18	1	248.83500000000043	FALSE	248.83500000000043	190
Sudden	Sudden	a1714t	I572F	18	2	256.5644999999996	FALSE	256.5644999999996	190
Sudden	Sudden	a1714t	I572F	18	3	217.5585000000004	FALSE	217.5585000000004	190
Sudden	Sudden	a1714t	I572F	18	4	223.22700000000032	FALSE	223.22700000000032	190
Sudden	Sudden	a1714t.anc	NA	1	1	375.08999999999986	TRUE	375.08999999999986	1.09e-4
Sudden	Sudden	a1714t.anc	NA	1	2	316.93049999999994	TRUE	316.93049999999994	1.09e-4
Sudden	Sudden	a1714t.anc	NA	1	3	364.61550000000057	TRUE	364.61550000000057	1.09e-4
Sudden	Sudden	a1714t.anc	NA	1	4	352.22249999999957	TRUE	352.22249999999957	1.09e-4
Sudden	Sudden	a1714t.anc	NA	2	1	395.69399999999916	TRUE	395.69399999999916	0.00383
Sudden	Sudden	a1714t.anc	NA	2	2	320.3910000000001	TRUE	320.3910000000001	0.00383
Sudden	Sudden	a1714t.anc	NA	2	3	382.68599999999793	TRUE	382.68599999999793	0.00383
Sudden	Sudden	a1714t.anc	NA	2	4	374.49600000000174	TRUE	374.49600000000174	0.00383
Sudden	Sudden	a1714t.anc	NA	4	1	384.95699999999954	TRUE	384.95699999999954	0.134
Sudden	Sudden	a1714t.anc	NA	4	2	325.0425000000001	TRUE	325.0425000000001	0.134
Sudden	Sudden	a1714t.anc	NA	4	3	357.7799999999992	TRUE	357.7799999999992	0.134
Sudden	Sudden	a1714t.anc	NA	4	4	364.4490000000001	TRUE	364.4490000000001	0.134
Sudden	Sudden	a1714t.anc	NA	6	1	384.54449999999747	TRUE	384.54449999999747	1.07
Sudden	Sudden	a1714t.anc	NA	6	2	319.59749999999997	TRUE	319.59749999999997	1.07
Sudden	Sudden	a1714t.anc	NA	6	3	357.88650000000143	TRUE	357.88650000000143	1.07
Sudden	Sudden	a1714t.anc	NA	6	4	340.5344999999998	TRUE	340.5344999999998	1.07
Sudden	Sudden	a1714t.anc	NA	8	1	160.37099999999975	TRUE	160.37099999999975	4.66
Sudden	Sudden	a1714t.anc	NA	8	2	145.48050000000055	TRUE	145.48050000000055	4.66
Sudden	Sudden	a1714t.anc	NA	8	3	144.5595	TRUE	144.5595	4.66
Sudden	Sudden	a1714t.anc	NA	8	4	142.8029999999999	TRUE	142.8029999999999	4.66
Sudden	Sudden	a1714t.anc	NA	10	1	126.27150000000321	TRUE	126.27150000000321	14.6
Sudden	Sudden	a1714t.anc	NA	10	2	126.55950000000038	TRUE	126.55950000000038	14.6
Sudden	Sudden	a1714t.anc	NA	10	3	127.27349999999903	TRUE	127.27349999999903	14.6
Sudden	Sudden	a1714t.anc	NA	10	4	131.95950000000028	TRUE	131.95950000000028	14.6
Sudden	Sudden	a1714t.anc	NA	12	1	131.19150000000033	TRUE	131.19150000000033	37.2
Sudden	Sudden	a1714t.anc	NA	12	2	132.52500000000003	TRUE	132.52500000000003	37.2
Sudden	Sudden	a1714t.anc	NA	12	3	131.61449999999925	TRUE	131.61449999999925	37.2
Sudden	Sudden	a1714t.anc	NA	12	4	130.75649999999968	TRUE	130.75649999999968	37.2
Sudden	Sudden	a1714t.anc	NA	14	1	138.57750000000158	TRUE	138.57750000000158	81.9
Sudden	Sudden	a1714t.anc	NA	14	2	139.92599999999985	TRUE	139.92599999999985	81.9
Sudden	Sudden	a1714t.anc	NA	14	3	139.66650000000035	TRUE	139.66650000000035	81.9
Sudden	Sudden	a1714t.anc	NA	14	4	137.41349999999974	TRUE	137.41349999999974	81.9
Sudden	Sudden	a1714t.anc	NA	16	1	144.4349999999994	TRUE	144.4349999999994	162
Sudden	Sudden	a1714t.anc	NA	16	2	146.26799999999935	TRUE	146.26799999999935	162
Sudden	Sudden	a1714t.anc	NA	16	3	145.00800000000044	TRUE	145.00800000000044	162
Sudden	Sudden	a1714t.anc	NA	16	4	145.2584999999996	TRUE	145.2584999999996	162
Sudden	Sudden	a1714t.anc	NA	18	1	236.89050000000051	TRUE	236.89050000000051	190
Sudden	Sudden	a1714t.anc	NA	18	2	237.39150000000015	TRUE	237.39150000000015	190
Sudden	Sudden	a1714t.anc	NA	18	3	235.21949999999924	TRUE	235.21949999999924	190
Sudden	Sudden	a1714t.anc	NA	18	4	231.1245	TRUE	231.1245	190
Sudden	Sudden	g1546t	D516Y	1	1	349.4939999999998	FALSE	349.4939999999998	1.09e-4
Sudden	Sudden	g1546t	D516Y	1	2	351.0509999999999	FALSE	351.0509999999999	1.09e-4
Sudden	Sudden	g1546t	D516Y	1	3	347.63999999999913	FALSE	347.63999999999913	1.09e-4
Sudden	Sudden	g1546t	D516Y	1	4	351.7499999999991	FALSE	351.7499999999991	1.09e-4
Sudden	Sudden	g1546t	D516Y	2	1	364.3649999999994	FALSE	364.3649999999994	0.00383
Sudden	Sudden	g1546t	D516Y	2	2	356.5904999999995	FALSE	356.5904999999995	0.00383
Sudden	Sudden	g1546t	D516Y	2	3	341.78849999999994	FALSE	341.78849999999994	0.00383
Sudden	Sudden	g1546t	D516Y	2	4	359.9774999999996	FALSE	359.9774999999996	0.00383
Sudden	Sudden	g1546t	D516Y	4	1	343.3890000000008	FALSE	343.3890000000008	0.134
Sudden	Sudden	g1546t	D516Y	4	2	343.4024999999984	FALSE	343.4024999999984	0.134
Sudden	Sudden	g1546t	D516Y	4	3	353.94600000000025	FALSE	353.94600000000025	0.134
Sudden	Sudden	g1546t	D516Y	4	4	351.2939999999976	FALSE	351.2939999999976	0.134
Sudden	Sudden	g1546t	D516Y	6	1	356.2485000000007	FALSE	356.2485000000007	1.07
Sudden	Sudden	g1546t	D516Y	6	2	347.44350000000014	FALSE	347.44350000000014	1.07
Sudden	Sudden	g1546t	D516Y	6	3	351.19199999999967	FALSE	351.19199999999967	1.07
Sudden	Sudden	g1546t	D516Y	6	4	350.98649999999964	FALSE	350.98649999999964	1.07
Sudden	Sudden	g1546t	D516Y	8	1	351.2459999999984	FALSE	351.2459999999984	4.66
Sudden	Sudden	g1546t	D516Y	8	2	336.4424999999995	FALSE	336.4424999999995	4.66
Sudden	Sudden	g1546t	D516Y	8	3	346.43250000000046	FALSE	346.43250000000046	4.66
Sudden	Sudden	g1546t	D516Y	8	4	339.9660000000004	FALSE	339.9660000000004	4.66
Sudden	Sudden	g1546t	D516Y	10	1	345.6659999999978	FALSE	345.6659999999978	14.6
Sudden	Sudden	g1546t	D516Y	10	2	339.64500000000027	FALSE	339.64500000000027	14.6
Sudden	Sudden	g1546t	D516Y	10	3	348.9360000000001	FALSE	348.9360000000001	14.6
Sudden	Sudden	g1546t	D516Y	10	4	344.46900000000016	FALSE	344.46900000000016	14.6
Sudden	Sudden	g1546t	D516Y	12	1	351.86699999999996	FALSE	351.86699999999996	37.2
Sudden	Sudden	g1546t	D516Y	12	2	335.29050000000063	FALSE	335.29050000000063	37.2
Sudden	Sudden	g1546t	D516Y	12	3	347.14799999999985	FALSE	347.14799999999985	37.2
Sudden	Sudden	g1546t	D516Y	12	4	332.016	FALSE	332.016	37.2
Sudden	Sudden	g1546t	D516Y	14	1	336.4799999999969	FALSE	336.4799999999969	81.9
Sudden	Sudden	g1546t	D516Y	14	2	329.7899999999997	FALSE	329.7899999999997	81.9
Sudden	Sudden	g1546t	D516Y	14	3	354.00450000000035	FALSE	354.00450000000035	81.9
Sudden	Sudden	g1546t	D516Y	14	4	339.2294999999997	FALSE	339.2294999999997	81.9
Sudden	Sudden	g1546t	D516Y	16	1	332.4134999999985	FALSE	332.4134999999985	162
Sudden	Sudden	g1546t	D516Y	16	2	339.0044999999999	FALSE	339.0044999999999	162
Sudden	Sudden	g1546t	D516Y	16	3	345.4874999999997	FALSE	345.4874999999997	162
Sudden	Sudden	g1546t	D516Y	16	4	332.11499999999995	FALSE	332.11499999999995	162
Sudden	Sudden	g1546t	D516Y	18	1	340.3694999999998	FALSE	340.3694999999998	190
Sudden	Sudden	g1546t	D516Y	18	2	347.60099999999665	FALSE	347.60099999999665	190
Sudden	Sudden	g1546t	D516Y	18	3	373.31400000000014	FALSE	373.31400000000014	190
Sudden	Sudden	g1546t	D516Y	18	4	321.0135000000001	FALSE	321.0135000000001	190
Sudden	Sudden	g1546t.anc	NA	1	1	325.6320000000003	TRUE	325.6320000000003	1.09e-4
Sudden	Sudden	g1546t.anc	NA	1	2	330.3614999999994	TRUE	330.3614999999994	1.09e-4
Sudden	Sudden	g1546t.anc	NA	1	3	327.6540000000009	TRUE	327.6540000000009	1.09e-4
Sudden	Sudden	g1546t.anc	NA	1	4	340.01999999999805	TRUE	340.01999999999805	1.09e-4
Sudden	Sudden	g1546t.anc	NA	2	1	326.18549999999976	TRUE	326.18549999999976	0.00383
Sudden	Sudden	g1546t.anc	NA	2	2	312.027	TRUE	312.027	0.00383
Sudden	Sudden	g1546t.anc	NA	2	3	356.344499999999	TRUE	356.344499999999	0.00383
Sudden	Sudden	g1546t.anc	NA	2	4	369.94500000000113	TRUE	369.94500000000113	0.00383
Sudden	Sudden	g1546t.anc	NA	4	1	314.70750000000044	TRUE	314.70750000000044	0.134
Sudden	Sudden	g1546t.anc	NA	4	2	309.00899999999973	TRUE	309.00899999999973	0.134
Sudden	Sudden	g1546t.anc	NA	4	3	336.1244999999999	TRUE	336.1244999999999	0.134
Sudden	Sudden	g1546t.anc	NA	4	4	348.28650000000044	TRUE	348.28650000000044	0.134
Sudden	Sudden	g1546t.anc	NA	6	1	328.97399999999953	TRUE	328.97399999999953	1.07
Sudden	Sudden	g1546t.anc	NA	6	2	303.8789999999995	TRUE	303.8789999999995	1.07
Sudden	Sudden	g1546t.anc	NA	6	3	361.56449999999995	TRUE	361.56449999999995	1.07
Sudden	Sudden	g1546t.anc	NA	6	4	352.0455000000002	TRUE	352.0455000000002	1.07
Sudden	Sudden	g1546t.anc	NA	8	1	146.31000000000014	TRUE	146.31000000000014	4.66
Sudden	Sudden	g1546t.anc	NA	8	2	154.46550000000016	TRUE	154.46550000000016	4.66
Sudden	Sudden	g1546t.anc	NA	8	3	136.92900000000046	TRUE	136.92900000000046	4.66
Sudden	Sudden	g1546t.anc	NA	8	4	143.17649999999975	TRUE	143.17649999999975	4.66
Sudden	Sudden	g1546t.anc	NA	10	1	127.52400000000004	TRUE	127.52400000000004	14.6
Sudden	Sudden	g1546t.anc	NA	10	2	129.0794999999991	TRUE	129.0794999999991	14.6
Sudden	Sudden	g1546t.anc	NA	10	3	126.22500000000035	TRUE	126.22500000000035	14.6
Sudden	Sudden	g1546t.anc	NA	10	4	127.31400000000049	TRUE	127.31400000000049	14.6
Sudden	Sudden	g1546t.anc	NA	12	1	132.08250000000137	TRUE	132.08250000000137	37.2
Sudden	Sudden	g1546t.anc	NA	12	2	133.76700000000255	TRUE	133.76700000000255	37.2
Sudden	Sudden	g1546t.anc	NA	12	3	129.60750000000024	TRUE	129.60750000000024	37.2
Sudden	Sudden	g1546t.anc	NA	12	4	127.96950000000001	TRUE	127.96950000000001	37.2
Sudden	Sudden	g1546t.anc	NA	14	1	150.31650000000027	TRUE	150.31650000000027	81.9
Sudden	Sudden	g1546t.anc	NA	14	2	141.72600000000165	TRUE	141.72600000000165	81.9
Sudden	Sudden	g1546t.anc	NA	14	3	137.98650000000055	TRUE	137.98650000000055	81.9
Sudden	Sudden	g1546t.anc	NA	14	4	134.9850000000005	TRUE	134.9850000000005	81.9
Sudden	Sudden	g1546t.anc	NA	16	1	148.18649999999928	TRUE	148.18649999999928	162
Sudden	Sudden	g1546t.anc	NA	16	2	146.59199999999902	TRUE	146.59199999999902	162
Sudden	Sudden	g1546t.anc	NA	16	3	145.55850000000046	TRUE	145.55850000000046	162
Sudden	Sudden	g1546t.anc	NA	16	4	143.41799999999944	TRUE	143.41799999999944	162
Sudden	Sudden	g1546t.anc	NA	18	1	237.24749999999972	TRUE	237.24749999999972	190
Sudden	Sudden	g1546t.anc	NA	18	2	233.30400000000014	TRUE	233.30400000000014	190
Sudden	Sudden	g1546t.anc	NA	18	3	232.45499999999984	TRUE	232.45499999999984	190
Sudden	Sudden	g1546t.anc	NA	18	4	230.50950000000026	TRUE	230.50950000000026	190
Sudden	Sudden	g436t	V146F	1	1	370.6170000000006	FALSE	370.6170000000006	1.09e-4
Sudden	Sudden	g436t	V146F	1	2	320.4375	FALSE	320.4375	1.09e-4
Sudden	Sudden	g436t	V146F	1	3	308.28450000000095	FALSE	308.28450000000095	1.09e-4
Sudden	Sudden	g436t	V146F	1	4	309.78450000000055	FALSE	309.78450000000055	1.09e-4
Sudden	Sudden	g436t	V146F	2	1	378.33900000000057	FALSE	378.33900000000057	0.00383
Sudden	Sudden	g436t	V146F	2	2	331.6109999999995	FALSE	331.6109999999995	0.00383
Sudden	Sudden	g436t	V146F	2	3	408.97500000000116	FALSE	408.97500000000116	0.00383
Sudden	Sudden	g436t	V146F	2	4	316.1220000000008	FALSE	316.1220000000008	0.00383
Sudden	Sudden	g436t	V146F	4	1	378.5100000000003	FALSE	378.5100000000003	0.134
Sudden	Sudden	g436t	V146F	4	2	325.2059999999998	FALSE	325.2059999999998	0.134
Sudden	Sudden	g436t	V146F	4	3	316.8539999999997	FALSE	316.8539999999997	0.134
Sudden	Sudden	g436t	V146F	4	4	318.6645000000003	FALSE	318.6645000000003	0.134
Sudden	Sudden	g436t	V146F	6	1	402.1740000000004	FALSE	402.1740000000004	1.07
Sudden	Sudden	g436t	V146F	6	2	326.5365000000011	FALSE	326.5365000000011	1.07
Sudden	Sudden	g436t	V146F	6	3	317.10750000000024	FALSE	317.10750000000024	1.07
Sudden	Sudden	g436t	V146F	6	4	318.8714999999998	FALSE	318.8714999999998	1.07
Sudden	Sudden	g436t	V146F	8	1	380.4825	FALSE	380.4825	4.66
Sudden	Sudden	g436t	V146F	8	2	323.46449999999965	FALSE	323.46449999999965	4.66
Sudden	Sudden	g436t	V146F	8	3	309.0179999999997	FALSE	309.0179999999997	4.66
Sudden	Sudden	g436t	V146F	8	4	312.80849999999896	FALSE	312.80849999999896	4.66
Sudden	Sudden	g436t	V146F	10	1	377.60849999999954	FALSE	377.60849999999954	14.6
Sudden	Sudden	g436t	V146F	10	2	317.0414999999994	FALSE	317.0414999999994	14.6
Sudden	Sudden	g436t	V146F	10	3	314.82900000000024	FALSE	314.82900000000024	14.6
Sudden	Sudden	g436t	V146F	10	4	316.4084999999999	FALSE	316.4084999999999	14.6
Sudden	Sudden	g436t	V146F	12	1	364.69050000000004	FALSE	364.69050000000004	37.2
Sudden	Sudden	g436t	V146F	12	2	326.94300000000004	FALSE	326.94300000000004	37.2
Sudden	Sudden	g436t	V146F	12	3	322.14600000000013	FALSE	322.14600000000013	37.2
Sudden	Sudden	g436t	V146F	12	4	310.54949999999974	FALSE	310.54949999999974	37.2
Sudden	Sudden	g436t	V146F	14	1	366.5925000000009	FALSE	366.5925000000009	81.9
Sudden	Sudden	g436t	V146F	14	2	326.7029999999993	FALSE	326.7029999999993	81.9
Sudden	Sudden	g436t	V146F	14	3	329.54850000000044	FALSE	329.54850000000044	81.9
Sudden	Sudden	g436t	V146F	14	4	299.94599999999997	FALSE	299.94599999999997	81.9
Sudden	Sudden	g436t	V146F	16	1	346.815000000001	FALSE	346.815000000001	162
Sudden	Sudden	g436t	V146F	16	2	322.3380000000002	FALSE	322.3380000000002	162
Sudden	Sudden	g436t	V146F	16	3	309.4754999999995	FALSE	309.4754999999995	162
Sudden	Sudden	g436t	V146F	16	4	303.0659999999997	FALSE	303.0659999999997	162
Sudden	Sudden	g436t	V146F	18	1	319.8855000000002	FALSE	319.8855000000002	190
Sudden	Sudden	g436t	V146F	18	2	342.4665000000014	FALSE	342.4665000000014	190
Sudden	Sudden	g436t	V146F	18	3	335.83950000000027	FALSE	335.83950000000027	190
Sudden	Sudden	g436t	V146F	18	4	325.13100000000037	FALSE	325.13100000000037	190
Sudden	Sudden	g436t.anc	NA	1	1	310.2480000000007	TRUE	310.2480000000007	1.09e-4
Sudden	Sudden	g436t.anc	NA	1	2	360.85350000000255	TRUE	360.85350000000255	1.09e-4
Sudden	Sudden	g436t.anc	NA	1	3	327.3315000000003	TRUE	327.3315000000003	1.09e-4
Sudden	Sudden	g436t.anc	NA	1	4	312.95100000000014	TRUE	312.95100000000014	1.09e-4
Sudden	Sudden	g436t.anc	NA	2	1	312.46500000000003	TRUE	312.46500000000003	0.00383
Sudden	Sudden	g436t.anc	NA	2	2	360.02399999999994	TRUE	360.02399999999994	0.00383
Sudden	Sudden	g436t.anc	NA	2	3	328.50599999999986	TRUE	328.50599999999986	0.00383
Sudden	Sudden	g436t.anc	NA	2	4	345.7575000000001	TRUE	345.7575000000001	0.00383
Sudden	Sudden	g436t.anc	NA	4	1	313.01850000000024	TRUE	313.01850000000024	0.134
Sudden	Sudden	g436t.anc	NA	4	2	356.04749999999984	TRUE	356.04749999999984	0.134
Sudden	Sudden	g436t.anc	NA	4	3	302.8064999999985	TRUE	302.8064999999985	0.134
Sudden	Sudden	g436t.anc	NA	4	4	326.5814999999999	TRUE	326.5814999999999	0.134
Sudden	Sudden	g436t.anc	NA	6	1	338.1705000000001	TRUE	338.1705000000001	1.07
Sudden	Sudden	g436t.anc	NA	6	2	351.71699999999976	TRUE	351.71699999999976	1.07
Sudden	Sudden	g436t.anc	NA	6	3	313.91549999999916	TRUE	313.91549999999916	1.07
Sudden	Sudden	g436t.anc	NA	6	4	348.81149999999985	TRUE	348.81149999999985	1.07
Sudden	Sudden	g436t.anc	NA	8	1	153.24600000000083	TRUE	153.24600000000083	4.66
Sudden	Sudden	g436t.anc	NA	8	2	160.30949999999982	TRUE	160.30949999999982	4.66
Sudden	Sudden	g436t.anc	NA	8	3	147.5654999999993	TRUE	147.5654999999993	4.66
Sudden	Sudden	g436t.anc	NA	8	4	150.90750000000048	TRUE	150.90750000000048	4.66
Sudden	Sudden	g436t.anc	NA	10	1	128.26649999999944	TRUE	128.26649999999944	14.6
Sudden	Sudden	g436t.anc	NA	10	2	126.47100000000067	TRUE	126.47100000000067	14.6
Sudden	Sudden	g436t.anc	NA	10	3	129.63149999999914	TRUE	129.63149999999914	14.6
Sudden	Sudden	g436t.anc	NA	10	4	125.5739999999996	TRUE	125.5739999999996	14.6
Sudden	Sudden	g436t.anc	NA	12	1	131.59650000000025	TRUE	131.59650000000025	37.2
Sudden	Sudden	g436t.anc	NA	12	2	130.48050000000063	TRUE	130.48050000000063	37.2
Sudden	Sudden	g436t.anc	NA	12	3	132.66750000000016	TRUE	132.66750000000016	37.2
Sudden	Sudden	g436t.anc	NA	12	4	129.52050000000037	TRUE	129.52050000000037	37.2
Sudden	Sudden	g436t.anc	NA	14	1	139.75800000000214	TRUE	139.75800000000214	81.9
Sudden	Sudden	g436t.anc	NA	14	2	138.1094999999999	TRUE	138.1094999999999	81.9
Sudden	Sudden	g436t.anc	NA	14	3	139.5585000000007	TRUE	139.5585000000007	81.9
Sudden	Sudden	g436t.anc	NA	14	4	136.85249999999985	TRUE	136.85249999999985	81.9
Sudden	Sudden	g436t.anc	NA	16	1	145.4505000000005	TRUE	145.4505000000005	162
Sudden	Sudden	g436t.anc	NA	16	2	149.37300000000096	TRUE	149.37300000000096	162
Sudden	Sudden	g436t.anc	NA	16	3	146.07599999999874	TRUE	146.07599999999874	162
Sudden	Sudden	g436t.anc	NA	16	4	144.23999999999876	TRUE	144.23999999999876	162
Sudden	Sudden	g436t.anc	NA	18	1	235.77900000000025	TRUE	235.77900000000025	190
Sudden	Sudden	g436t.anc	NA	18	2	232.3095000000001	TRUE	232.3095000000001	190
Sudden	Sudden	g436t.anc	NA	18	3	216.1065000000001	TRUE	216.1065000000001	190
Sudden	Sudden	g436t.anc	NA	18	4	229.92150000000007	TRUE	229.92150000000007	190
