# Supplementary material for: Environmental pleiotropy and demographic history direct adaptation under antibiotic selection
Source: Heredity (Edinb). 2018 Sep 6;121(5):438–48. doi: 10.1038/s41437-018-0137-3 (PMC6180006; doi:10.1038/s41437-018-0137-3)
Supplement: Supplementary file 2 — Data and analysis code for empirical figures [file 41437_2018_137_MOESM2_ESM.zip › Ecft.csv]

AA	SNP	count	fq.ft	spp	expt
V146F	g436t	0	0	E. coli	Fluctuation
V146G	t437g	0	0	E. coli	Fluctuation
Q148K	c442a	0	0	E. coli	Fluctuation
Q148R	a443g	5	0.032894736842105	E. coli	Fluctuation
Q148L	a443t	18	0.118421052631579	E. coli	Fluctuation
Q148P	a443c	0	0	E. coli	Fluctuation
Q148H	g444t	1	0.006578947368421	E. coli	Fluctuation
Q148H	g444c	0	0	E. coli	Fluctuation
G507D	g1520a	0	0	E. coli	Fluctuation
S508P	t1522c	0	0	E. coli	Fluctuation
S509R	a1525c	1	0.006578947368421	E. coli	Fluctuation
S509R	c1527a	2	0.013157894736842	E. coli	Fluctuation
S509R	c1527g	1	0.006578947368421	E. coli	Fluctuation
L511P	t1532c	2	0.013157894736842	E. coli	Fluctuation
L511Q	t1532a	1	0.006578947368421	E. coli	Fluctuation
L511R	t1532g	3	0.019736842105263	E. coli	Fluctuation
S512P	t1534c	9	0.05921052631579	E. coli	Fluctuation
S512A	t1534g	0	0	E. coli	Fluctuation
S512F	c1535t	4	0.026315789473684	E. coli	Fluctuation
S512Y	c1535a	0	0	E. coli	Fluctuation
Q513K	c1537a	0	0	E. coli	Fluctuation
Q513R	a1538g	0	0	E. coli	Fluctuation
Q513L	a1538t	7	0.046052631578947	E. coli	Fluctuation
Q513P	a1538c	0	0	E. coli	Fluctuation
D516N	g1546a	3	0.019736842105263	E. coli	Fluctuation
D516Y	g1546t	2	0.013157894736842	E. coli	Fluctuation
D516G	a1547g	23	0.151315789473684	E. coli	Fluctuation
D516V	a1547t	1	0.006578947368421	E. coli	Fluctuation
D516A	a1547c	0	0	E. coli	Fluctuation
N518D	a1552g	1	0.006578947368421	E. coli	Fluctuation
S522F	c1565t	3	0.019736842105263	E. coli	Fluctuation
S522Y	c1565a	0	0	E. coli	Fluctuation
E523V	a1568t	0	0	E. coli	Fluctuation
T525R	c1574g	1	0.006578947368421	E. coli	Fluctuation
H526Y	c1576t	7	0.046052631578947	E. coli	Fluctuation
H526N	c1576a	2	0.013157894736842	E. coli	Fluctuation
H526D	c1576g	3	0.019736842105263	E. coli	Fluctuation
H526R	a1577g	0	0	E. coli	Fluctuation
H526L	a1577t	0	0	E. coli	Fluctuation
H526P	a1577c	1	0.006578947368421	E. coli	Fluctuation
H526Q	c1578a	0	0	E. coli	Fluctuation
H526Q	c1578g	0	0	E. coli	Fluctuation
R529C	c1585t	0	0	E. coli	Fluctuation
R529S	c1585a	0	0	E. coli	Fluctuation
R529H	g1586a	2	0.013157894736842	E. coli	Fluctuation
R529L	g1586t	0	0	E. coli	Fluctuation
S531F	c1592t	5	0.032894736842105	E. coli	Fluctuation
S531Y	c1592a	0	0	E. coli	Fluctuation
A532V	c1595t	0	0	E. coli	Fluctuation
A532E	c1595a	0	0	E. coli	Fluctuation
L533P	t1598c	0	0	E. coli	Fluctuation
L533H	t1598a	2	0.013157894736842	E. coli	Fluctuation
L533R	t1598g	0	0	E. coli	Fluctuation
G534S	g1600a	0	0	E. coli	Fluctuation
G534C	g1600t	3	0.019736842105263	E. coli	Fluctuation
G534D	g1601a	0	0	E. coli	Fluctuation
G534V	g1601t	1	0.006578947368421	E. coli	Fluctuation
G534A	g1601c	1	0.006578947368421	E. coli	Fluctuation
T563P	a1687c	0	0	E. coli	Fluctuation
P564L	c1691t	4	0.026315789473684	E. coli	Fluctuation
P564R	c1691g	0	0	E. coli	Fluctuation
G570C	g1708t	0	0	E. coli	Fluctuation
I572F	a1714t	4	0.026315789473684	E. coli	Fluctuation
I572L	a1714c	14	0.092105263157895	E. coli	Fluctuation
I572T	t1715c	0	0	E. coli	Fluctuation
I572N	t1715a	1	0.006578947368421	E. coli	Fluctuation
I572S	t1715g	4	0.026315789473684	E. coli	Fluctuation
I572M	c1716g	0	0	E. coli	Fluctuation
S574F	c1721t	4	0.026315789473684	E. coli	Fluctuation
S574Y	c1721a	2	0.013157894736842	E. coli	Fluctuation
R687H	g2060a	0	0	E. coli	Fluctuation
