# Supplementary material for: Environmental pleiotropy and demographic history direct adaptation under antibiotic selection
Source: Heredity (Edinb). 2018 Sep 6;121(5):438–48. doi: 10.1038/s41437-018-0137-3 (PMC6180006; doi:10.1038/s41437-018-0137-3)
Supplement: Supplementary file 2 — Data and analysis code for empirical figures [file 41437_2018_137_MOESM2_ESM.zip › Paeruginosa_rifconc.csv]

geno	aa	conc	plate	rep	fitness
1552cgc1553	518insP	2	A	1	1.1685704783
1552cgc1553	518insP	2	A	2	1.2374519557
1552cgc1553	518insP	2	A	3	1.425436146
1552cgc1553	518insP	2	A	4	1.0160516185
1552cgc1553	518insP	2	A	5	1.0935698251
1552cgc1553	518insP	2	B	1	1.0480129298
1552cgc1553	518insP	2	B	2	1.1581364697
1552cgc1553	518insP	2	B	3	1.3351707053
1552cgc1553	518insP	2	B	4	1.0937180865
1552cgc1553	518insP	2	B	5	1.13224133
1552cgc1553	518insP	4	A	1	1.3751740797
1552cgc1553	518insP	4	A	2	1.4947455425
1552cgc1553	518insP	4	A	3	1.7204470195
1552cgc1553	518insP	4	A	4	1.2211508877
1552cgc1553	518insP	4	A	5	1.3300664854
1552cgc1553	518insP	4	B	1	1.3702336006
1552cgc1553	518insP	4	B	2	1.4519541779
1552cgc1553	518insP	4	B	3	1.484846305
1552cgc1553	518insP	4	B	4	1.2113149066
1552cgc1553	518insP	4	B	5	1.3093632071
1552cgc1553	518insP	8	A	1	1.4072735687
1552cgc1553	518insP	8	A	2	1.5034051702
1552cgc1553	518insP	8	A	3	1.7492507576
1552cgc1553	518insP	8	A	4	1.2271943703
1552cgc1553	518insP	8	A	5	1.3593070023
1552cgc1553	518insP	8	B	1	1.3895326102
1552cgc1553	518insP	8	B	2	1.4898507058
1552cgc1553	518insP	8	B	3	2.0307901489
1552cgc1553	518insP	8	B	4	0.8030538528
1552cgc1553	518insP	8	B	5	1.3048753882
a1553g	Q518R	2	A	1	1.0074922474
a1553g	Q518R	2	A	2	1.5972441122
a1553g	Q518R	2	A	3	1.1141594739
a1553g	Q518R	2	A	4	NA
a1553g	Q518R	2	A	5	1.1694892766
a1553g	Q518R	2	B	1	NA
a1553g	Q518R	2	B	2	1.2027731677
a1553g	Q518R	2	B	3	1.1113434758
a1553g	Q518R	2	B	4	NA
a1553g	Q518R	2	B	5	NA
a1553g	Q518R	4	A	1	1.2781864592
a1553g	Q518R	4	A	2	2.0186917348
a1553g	Q518R	4	A	3	1.5969822587
a1553g	Q518R	4	A	4	NA
a1553g	Q518R	4	A	5	1.3121825228
a1553g	Q518R	4	B	1	1.1738547431
a1553g	Q518R	4	B	2	2.1360976254
a1553g	Q518R	4	B	3	1.6248121179
a1553g	Q518R	4	B	4	NA
a1553g	Q518R	4	B	5	NA
a1553g	Q518R	8	A	1	1.4739571021
a1553g	Q518R	8	A	2	2.4695044662
a1553g	Q518R	8	A	3	1.6164577873
a1553g	Q518R	8	A	4	NA
a1553g	Q518R	8	A	5	NA
a1553g	Q518R	8	B	1	1.5718007919
a1553g	Q518R	8	B	2	2.4464710776
a1553g	Q518R	8	B	3	1.5394904395
a1553g	Q518R	8	B	4	NA
a1553g	Q518R	8	B	5	1.4305072894
a1553t	Q518L	2	A	1	1.0505576434
a1553t	Q518L	2	A	2	1.2381335784
a1553t	Q518L	2	A	3	1.2669391751
a1553t	Q518L	2	A	4	1.2784083349
a1553t	Q518L	2	A	5	1.3308228186
a1553t	Q518L	2	B	1	0.8972373439
a1553t	Q518L	2	B	2	0.97842494
a1553t	Q518L	2	B	3	1.1835761345
a1553t	Q518L	2	B	4	1.1860831776
a1553t	Q518L	2	B	5	1.3227495688
a1553t	Q518L	4	A	1	1.3661833738
a1553t	Q518L	4	A	2	1.518117755
a1553t	Q518L	4	A	3	1.6342301651
a1553t	Q518L	4	A	4	1.6026827833
a1553t	Q518L	4	A	5	1.6959556183
a1553t	Q518L	4	B	1	1.3128803356
a1553t	Q518L	4	B	2	1.6695684436
a1553t	Q518L	4	B	3	1.6796827169
a1553t	Q518L	4	B	4	1.7557739359
a1553t	Q518L	4	B	5	1.6595492263
a1553t	Q518L	8	A	1	1.4482601397
a1553t	Q518L	8	A	2	1.8329312004
a1553t	Q518L	8	A	3	1.8303934042
a1553t	Q518L	8	A	4	1.8198973879
a1553t	Q518L	8	A	5	1.8632112692
a1553t	Q518L	8	B	1	1.4203387776
a1553t	Q518L	8	B	2	1.7785371826
a1553t	Q518L	8	B	3	1.811479968
a1553t	Q518L	8	B	4	1.8080510465
a1553t	Q518L	8	B	5	1.8256775519
a1562g	D521G	2	A	1	NA
a1562g	D521G	2	A	2	NA
a1562g	D521G	2	A	3	NA
a1562g	D521G	2	A	4	NA
a1562g	D521G	2	A	5	NA
a1562g	D521G	2	B	1	NA
a1562g	D521G	2	B	2	NA
a1562g	D521G	2	B	3	NA
a1562g	D521G	2	B	4	NA
a1562g	D521G	2	B	5	NA
a1562g	D521G	4	A	1	NA
a1562g	D521G	4	A	2	NA
a1562g	D521G	4	A	3	NA
a1562g	D521G	4	A	4	NA
a1562g	D521G	4	A	5	NA
a1562g	D521G	4	B	1	NA
a1562g	D521G	4	B	2	NA
a1562g	D521G	4	B	3	NA
a1562g	D521G	4	B	4	NA
a1562g	D521G	4	B	5	NA
a1562g	D521G	8	A	1	NA
a1562g	D521G	8	A	2	NA
a1562g	D521G	8	A	3	NA
a1562g	D521G	8	A	4	NA
a1562g	D521G	8	A	5	NA
a1562g	D521G	8	B	1	NA
a1562g	D521G	8	B	2	NA
a1562g	D521G	8	B	3	NA
a1562g	D521G	8	B	4	NA
a1562g	D521G	8	B	5	NA
a1562t	D521V	2	A	1	1.3374286413
a1562t	D521V	2	A	2	1.388731788
a1562t	D521V	2	A	3	1.1573346234
a1562t	D521V	2	A	4	1.2875388223
a1562t	D521V	2	A	5	1.1520328248
a1562t	D521V	2	B	1	NA
a1562t	D521V	2	B	2	1.2411929819
a1562t	D521V	2	B	3	1.056784594
a1562t	D521V	2	B	4	1.062483125
a1562t	D521V	2	B	5	0.828324289
a1562t	D521V	4	A	1	1.4676670034
a1562t	D521V	4	A	2	1.6058611795
a1562t	D521V	4	A	3	1.3243364649
a1562t	D521V	4	A	4	1.4599988804
a1562t	D521V	4	A	5	1.5577422394
a1562t	D521V	4	B	1	1.271403385
a1562t	D521V	4	B	2	1.4747391029
a1562t	D521V	4	B	3	1.3016959858
a1562t	D521V	4	B	4	1.3671811942
a1562t	D521V	4	B	5	1.3339143169
a1562t	D521V	8	A	1	1.3492123127
a1562t	D521V	8	A	2	1.5576157277
a1562t	D521V	8	A	3	1.371037975
a1562t	D521V	8	A	4	1.428235966
a1562t	D521V	8	A	5	1.4621199899
a1562t	D521V	8	B	1	1.2472538398
a1562t	D521V	8	B	2	1.1047035917
a1562t	D521V	8	B	3	1.1421879892
a1562t	D521V	8	B	4	1.3707249126
a1562t	D521V	8	B	5	1.5690252125
a1592g	H531R	2	A	1	NA
a1592g	H531R	2	A	2	1.4813589678
a1592g	H531R	2	A	3	NA
a1592g	H531R	2	A	4	NA
a1592g	H531R	2	A	5	NA
a1592g	H531R	2	B	1	NA
a1592g	H531R	2	B	2	1.2385102512
a1592g	H531R	2	B	3	NA
a1592g	H531R	2	B	4	NA
a1592g	H531R	2	B	5	NA
a1592g	H531R	4	A	1	NA
a1592g	H531R	4	A	2	1.3435189418
a1592g	H531R	4	A	3	1.1549292224
a1592g	H531R	4	A	4	NA
a1592g	H531R	4	A	5	0.823820414
a1592g	H531R	4	B	1	NA
a1592g	H531R	4	B	2	1.3390461145
a1592g	H531R	4	B	3	NA
a1592g	H531R	4	B	4	NA
a1592g	H531R	4	B	5	NA
a1592g	H531R	8	A	1	NA
a1592g	H531R	8	A	2	1.5833012559
a1592g	H531R	8	A	3	NA
a1592g	H531R	8	A	4	NA
a1592g	H531R	8	A	5	NA
a1592g	H531R	8	B	1	NA
a1592g	H531R	8	B	2	1.4897332996
a1592g	H531R	8	B	3	1.4941568318
a1592g	H531R	8	B	4	1.2429411118
a1592g	H531R	8	B	5	NA
a1592t	H531L	2	A	1	NA
a1592t	H531L	2	A	2	1.3027550082
a1592t	H531L	2	A	3	NA
a1592t	H531L	2	A	4	1.26522016
a1592t	H531L	2	A	5	NA
a1592t	H531L	2	B	1	NA
a1592t	H531L	2	B	2	1.2945904049
a1592t	H531L	2	B	3	NA
a1592t	H531L	2	B	4	1.2052800039
a1592t	H531L	2	B	5	NA
a1592t	H531L	4	A	1	NA
a1592t	H531L	4	A	2	1.3246604078
a1592t	H531L	4	A	3	NA
a1592t	H531L	4	A	4	1.2697313771
a1592t	H531L	4	A	5	NA
a1592t	H531L	4	B	1	NA
a1592t	H531L	4	B	2	1.3292577861
a1592t	H531L	4	B	3	NA
a1592t	H531L	4	B	4	1.1848833072
a1592t	H531L	4	B	5	NA
a1592t	H531L	8	A	1	NA
a1592t	H531L	8	A	2	1.4560050279
a1592t	H531L	8	A	3	NA
a1592t	H531L	8	A	4	1.2656941107
a1592t	H531L	8	A	5	NA
a1592t	H531L	8	B	1	NA
a1592t	H531L	8	B	2	1.4054993252
a1592t	H531L	8	B	3	NA
a1592t	H531L	8	B	4	1.2171617797
a1592t	H531L	8	B	5	NA
a455g	Q152R	2	A	1	1.3915645167
a455g	Q152R	2	A	2	1.5018212382
a455g	Q152R	2	A	3	1.5761838583
a455g	Q152R	2	A	4	1.3886611628
a455g	Q152R	2	A	5	1.3659169402
a455g	Q152R	2	B	1	1.2875829975
a455g	Q152R	2	B	2	1.3988359616
a455g	Q152R	2	B	3	1.4873174612
a455g	Q152R	2	B	4	1.3301214901
a455g	Q152R	2	B	5	1.2943404041
a455g	Q152R	4	A	1	1.4378301734
a455g	Q152R	4	A	2	1.5537996892
a455g	Q152R	4	A	3	1.7091480311
a455g	Q152R	4	A	4	1.5276716533
a455g	Q152R	4	A	5	1.544393437
a455g	Q152R	4	B	1	1.4045740261
a455g	Q152R	4	B	2	1.4861112499
a455g	Q152R	4	B	3	1.5837731212
a455g	Q152R	4	B	4	1.4690330205
a455g	Q152R	4	B	5	1.3865696364
a455g	Q152R	8	A	1	1.4617376736
a455g	Q152R	8	A	2	1.5387428793
a455g	Q152R	8	A	3	1.6668488152
a455g	Q152R	8	A	4	1.5800858979
a455g	Q152R	8	A	5	1.4521939765
a455g	Q152R	8	B	1	1.4076198703
a455g	Q152R	8	B	2	1.4665845423
a455g	Q152R	8	B	3	1.6848767193
a455g	Q152R	8	B	4	1.3956025058
a455g	Q152R	8	B	5	1.5133944186
a455t	Q152L	2	A	1	1.3832113206
a455t	Q152L	2	A	2	1.2774088952
a455t	Q152L	2	A	3	1.5344445952
a455t	Q152L	2	A	4	1.4855567956
a455t	Q152L	2	A	5	1.2044464905
a455t	Q152L	2	B	1	1.31943218
a455t	Q152L	2	B	2	1.1334338785
a455t	Q152L	2	B	3	1.4094767526
a455t	Q152L	2	B	4	1.1575819079
a455t	Q152L	2	B	5	NA
a455t	Q152L	4	A	1	1.5026772817
a455t	Q152L	4	A	2	1.4604188084
a455t	Q152L	4	A	3	1.8349104709
a455t	Q152L	4	A	4	1.6895255892
a455t	Q152L	4	A	5	1.4286357687
a455t	Q152L	4	B	1	1.434583212
a455t	Q152L	4	B	2	1.4498793674
a455t	Q152L	4	B	3	1.7907894701
a455t	Q152L	4	B	4	1.8140207155
a455t	Q152L	4	B	5	1.5297065613
a455t	Q152L	8	A	1	1.4915284361
a455t	Q152L	8	A	2	1.5276816213
a455t	Q152L	8	A	3	1.8549547293
a455t	Q152L	8	A	4	1.9796159542
a455t	Q152L	8	A	5	1.6694538259
a455t	Q152L	8	B	1	1.3184658856
a455t	Q152L	8	B	2	1.360514195
a455t	Q152L	8	B	3	1.6131655809
a455t	Q152L	8	B	4	1.6862237503
a455t	Q152L	8	B	5	1.3467625715
c1550t	S517L	2	A	1	1.4404610569
c1550t	S517L	2	A	2	1.3935277296
c1550t	S517L	2	A	3	1.3376843951
c1550t	S517L	2	A	4	1.1166821743
c1550t	S517L	2	A	5	NA
c1550t	S517L	2	B	1	1.4926195527
c1550t	S517L	2	B	2	1.2122360774
c1550t	S517L	2	B	3	1.2206696121
c1550t	S517L	2	B	4	1.0233255908
c1550t	S517L	2	B	5	NA
c1550t	S517L	4	A	1	1.8836483617
c1550t	S517L	4	A	2	1.527338882
c1550t	S517L	4	A	3	1.4372198936
c1550t	S517L	4	A	4	1.3041032907
c1550t	S517L	4	A	5	NA
c1550t	S517L	4	B	1	1.8627565023
c1550t	S517L	4	B	2	1.5421257968
c1550t	S517L	4	B	3	1.4640745567
c1550t	S517L	4	B	4	1.2961484517
c1550t	S517L	4	B	5	NA
c1550t	S517L	8	A	1	1.9404953049
c1550t	S517L	8	A	2	1.6587467206
c1550t	S517L	8	A	3	1.5179990827
c1550t	S517L	8	A	4	1.3160798688
c1550t	S517L	8	A	5	NA
c1550t	S517L	8	B	1	1.8101653429
c1550t	S517L	8	B	2	1.4981221057
c1550t	S517L	8	B	3	1.4737952754
c1550t	S517L	8	B	4	0.7931805117
c1550t	S517L	8	B	5	NA
c1552a	Q518L	2	A	1	1.1394707101
c1552a	Q518L	2	A	2	NA
c1552a	Q518L	2	A	3	1.5055188468
c1552a	Q518L	2	A	4	1.0898389843
c1552a	Q518L	2	A	5	1.4731474982
c1552a	Q518L	2	B	1	0.7842262582
c1552a	Q518L	2	B	2	NA
c1552a	Q518L	2	B	3	1.1630140268
c1552a	Q518L	2	B	4	1.1004201042
c1552a	Q518L	2	B	5	1.4378441843
c1552a	Q518L	4	A	1	1.4518944548
c1552a	Q518L	4	A	2	NA
c1552a	Q518L	4	A	3	1.912759754
c1552a	Q518L	4	A	4	1.3756309131
c1552a	Q518L	4	A	5	1.6784687327
c1552a	Q518L	4	B	1	1.4205408925
c1552a	Q518L	4	B	2	NA
c1552a	Q518L	4	B	3	1.9028759833
c1552a	Q518L	4	B	4	1.5292381563
c1552a	Q518L	4	B	5	1.6611973834
c1552a	Q518L	8	A	1	1.4419422113
c1552a	Q518L	8	A	2	NA
c1552a	Q518L	8	A	3	1.9266940202
c1552a	Q518L	8	A	4	1.5217686908
c1552a	Q518L	8	A	5	1.6436812845
c1552a	Q518L	8	B	1	1.625689991
c1552a	Q518L	8	B	2	NA
c1552a	Q518L	8	B	3	2.0410343925
c1552a	Q518L	8	B	4	0.8804025448
c1552a	Q518L	8	B	5	1.6563756355
c1563g	D521E	2	A	1	1.2570735453
c1563g	D521E	2	A	2	1.4793109945
c1563g	D521E	2	A	3	1.384639914
c1563g	D521E	2	A	4	1.2705613592
c1563g	D521E	2	A	5	1.4323610386
c1563g	D521E	2	B	1	1.1898615725
c1563g	D521E	2	B	2	1.4665770477
c1563g	D521E	2	B	3	1.3506235789
c1563g	D521E	2	B	4	1.304013717
c1563g	D521E	2	B	5	1.4525203986
c1563g	D521E	4	A	1	1.2190324135
c1563g	D521E	4	A	2	1.5864912343
c1563g	D521E	4	A	3	1.4829258192
c1563g	D521E	4	A	4	1.3614413931
c1563g	D521E	4	A	5	1.4358627385
c1563g	D521E	4	B	1	1.1907572301
c1563g	D521E	4	B	2	1.5166753423
c1563g	D521E	4	B	3	1.4441409809
c1563g	D521E	4	B	4	1.3377957423
c1563g	D521E	4	B	5	1.4603151766
c1563g	D521E	8	A	1	1.1954292843
c1563g	D521E	8	A	2	1.5638050824
c1563g	D521E	8	A	3	1.4775378006
c1563g	D521E	8	A	4	1.3489479786
c1563g	D521E	8	A	5	1.4900928533
c1563g	D521E	8	B	1	1.23143021
c1563g	D521E	8	B	2	1.5432961587
c1563g	D521E	8	B	3	1.3961977775
c1563g	D521E	8	B	4	1.0319074739
c1563g	D521E	8	B	5	1.387839995
c1591t	H531Y	2	A	1	NA
c1591t	H531Y	2	A	2	1.3398177889
c1591t	H531Y	2	A	3	1.4221513452
c1591t	H531Y	2	A	4	1.3222433526
c1591t	H531Y	2	A	5	1.1851956178
c1591t	H531Y	2	B	1	NA
c1591t	H531Y	2	B	2	1.4342222416
c1591t	H531Y	2	B	3	1.4203673081
c1591t	H531Y	2	B	4	1.4320202665
c1591t	H531Y	2	B	5	1.2116494679
c1591t	H531Y	4	A	1	NA
c1591t	H531Y	4	A	2	1.5389884935
c1591t	H531Y	4	A	3	1.4721684612
c1591t	H531Y	4	A	4	1.4673674244
c1591t	H531Y	4	A	5	1.251820443
c1591t	H531Y	4	B	1	NA
c1591t	H531Y	4	B	2	1.5412707828
c1591t	H531Y	4	B	3	1.5407334967
c1591t	H531Y	4	B	4	1.519875263
c1591t	H531Y	4	B	5	1.2919161637
c1591t	H531Y	8	A	1	NA
c1591t	H531Y	8	A	2	1.6705705132
c1591t	H531Y	8	A	3	1.6233818762
c1591t	H531Y	8	A	4	1.6559716295
c1591t	H531Y	8	A	5	1.3980431945
c1591t	H531Y	8	B	1	NA
c1591t	H531Y	8	B	2	1.625666031
c1591t	H531Y	8	B	3	1.5413565461
c1591t	H531Y	8	B	4	0.9458573175
c1591t	H531Y	8	B	5	1.3332455012
c1607t	S536F	2	A	1	1.0534819505
c1607t	S536F	2	A	2	NA
c1607t	S536F	2	A	3	1.2736611759
c1607t	S536F	2	A	4	1.301528642
c1607t	S536F	2	A	5	1.0236615905
c1607t	S536F	2	B	1	0.6675979827
c1607t	S536F	2	B	2	NA
c1607t	S536F	2	B	3	1.3039404714
c1607t	S536F	2	B	4	1.2109033604
c1607t	S536F	2	B	5	1.0774512884
c1607t	S536F	4	A	1	1.4193767711
c1607t	S536F	4	A	2	NA
c1607t	S536F	4	A	3	1.5731129851
c1607t	S536F	4	A	4	1.6396263827
c1607t	S536F	4	A	5	1.1439820109
c1607t	S536F	4	B	1	1.4326533945
c1607t	S536F	4	B	2	NA
c1607t	S536F	4	B	3	1.5012210141
c1607t	S536F	4	B	4	1.6932172777
c1607t	S536F	4	B	5	1.2048384837
c1607t	S536F	8	A	1	1.5575400282
c1607t	S536F	8	A	2	NA
c1607t	S536F	8	A	3	1.5697191822
c1607t	S536F	8	A	4	1.7801352921
c1607t	S536F	8	A	5	1.2488528001
c1607t	S536F	8	B	1	1.5791347295
c1607t	S536F	8	B	2	NA
c1607t	S536F	8	B	3	1.7081928822
c1607t	S536F	8	B	4	1.2835398121
c1607t	S536F	8	B	5	1.2268841504
c1706t	P569L	2	A	1	NA
c1706t	P569L	2	A	2	NA
c1706t	P569L	2	A	3	1.344552096
c1706t	P569L	2	A	4	1.0366785685
c1706t	P569L	2	A	5	1.0221075611
c1706t	P569L	2	B	1	NA
c1706t	P569L	2	B	2	NA
c1706t	P569L	2	B	3	1.1883807372
c1706t	P569L	2	B	4	NA
c1706t	P569L	2	B	5	0.9489541108
c1706t	P569L	4	A	1	NA
c1706t	P569L	4	A	2	NA
c1706t	P569L	4	A	3	1.8986517274
c1706t	P569L	4	A	4	NA
c1706t	P569L	4	A	5	0.6556783844
c1706t	P569L	4	B	1	NA
c1706t	P569L	4	B	2	NA
c1706t	P569L	4	B	3	1.9285472119
c1706t	P569L	4	B	4	0.7236817062
c1706t	P569L	4	B	5	1.2367248888
c1706t	P569L	8	A	1	NA
c1706t	P569L	8	A	2	NA
c1706t	P569L	8	A	3	2.0715724218
c1706t	P569L	8	A	4	1.2337830631
c1706t	P569L	8	A	5	1.7643716114
c1706t	P569L	8	B	1	NA
c1706t	P569L	8	B	2	1.4451543156
c1706t	P569L	8	B	3	1.8322952996
c1706t	P569L	8	B	4	NA
c1706t	P569L	8	B	5	1.4437203717
WT		2	A	1	1.0296475994
WT		2	A	2	1.0271160679
WT		2	A	3	1.0212708517
WT		2	A	4	1.0038102455
WT		2	A	5	0.9577287396
WT		2	B	1	1.0901574934
WT		2	B	2	NA
WT		2	B	3	NA
WT		2	B	4	NA
WT		2	B	5	0.9653281021
WT		4	A	1	1.0805208297
WT		4	A	2	NA
WT		4	A	3	NA
WT		4	A	4	NA
WT		4	A	5	NA
WT		4	B	1	NA
WT		4	B	2	0.9675646273
WT		4	B	3	1.084832553
WT		4	B	4	0.9649188018
WT		4	B	5	1.0367625348
WT		8	A	1	NA
WT		8	A	2	1.2633682154
WT		8	A	3	1.3284744331
WT		8	A	4	1.1936160821
WT		8	A	5	1.2894121804
WT		8	B	1	1.2649622138
WT		8	B	2	1.3268133275
WT		8	B	3	1.4359090933
WT		8	B	4	NA
WT		8	B	5	1.1868492902
