# Supplementary material for: Environmental pleiotropy and demographic history direct adaptation under antibiotic selection
Source: Heredity (Edinb). 2018 Sep 6;121(5):438–48. doi: 10.1038/s41437-018-0137-3 (PMC6180006; doi:10.1038/s41437-018-0137-3)
Supplement: Supplementary file 2 — Data and analysis code for empirical figures [file 41437_2018_137_MOESM2_ESM.zip › Parif.csv]

SNP	AA	value	fitness.mean
1552cgc1553	518insP	2	1.17083595449
1552cgc1553	518insP	4	1.3969296212
1552cgc1553	518insP	8	1.4264533575
a1553g	Q518R	2	1.2004169589333333
a1553g	Q518R	4	1.5915439231285715
a1553g	Q518R	8	1.792598422
a1553t	Q518L	2	1.17329327152
a1553t	Q518L	4	1.58946243538
a1553t	Q518L	8	1.7438777928
a1562g	D521G	2	NaN
a1562g	D521G	4	NaN
a1562g	D521G	8	NaN
a1562t	D521V	2	1.1679835210777778
a1562t	D521V	4	1.41645397524
a1562t	D521V	8	1.36021175171
a1592g	H531R	2	1.3599346095
a1592g	H531R	4	1.165328673175
a1592g	H531R	8	1.452533124775
a1592t	H531L	2	1.26696139425
a1592t	H531L	4	1.27713321955
a1592t	H531L	8	1.3360900608750002
a455g	Q152R	2	1.40223460307
a455g	Q152R	4	1.51029040381
a455g	Q152R	8	1.5167687298799999
a455t	Q152L	2	1.3227769795666666
a455t	Q152L	4	1.59351472452
a455t	Q152L	8	1.58483665501
c1550t	S517L	2	1.2796507736125
c1550t	S517L	4	1.5396769669375
c1550t	S517L	8	1.5010730265875
c1552a	Q518L	2	1.2116850766125
c1552a	Q518L	4	1.6165757837624999
c1552a	Q518L	8	1.592198596325
c1563g	D521E	2	1.35875431663
c1563g	D521E	4	1.40354380708
c1563g	D521E	8	1.36664846143
c1591t	H531Y	2	1.345958423575
c1591t	H531Y	4	1.4530175660375
c1591t	H531Y	8	1.47426157615
c1607t	S536F	2	1.114028307725
c1607t	S536F	4	1.451003539975
c1607t	S536F	8	1.4942498596
c1706t	P569L	2	1.10813461472
c1706t	P569L	4	1.28865678374
c1706t	P569L	8	1.6318161805333333
WT	NA	2	1.0135798713714286
WT	NA	4	1.02691986932
WT	NA	8	1.2861756044750001
