# Supplementary material for: Environmental pleiotropy and demographic history direct adaptation under antibiotic selection
Source: Heredity (Edinb). 2018 Sep 6;121(5):438–48. doi: 10.1038/s41437-018-0137-3 (PMC6180006; doi:10.1038/s41437-018-0137-3)
Supplement: Supplementary file 2 — Data and analysis code for empirical figures [file 41437_2018_137_MOESM2_ESM.zip › Pfee.csv]

treatment	AA	SNP	count	fq.ee	strain	expt
200	D521G	t1561c	20	0.7407407407407407	P. fluorescens	Selection
200	H452R	t1354c	1	0.037037037037037035	P. fluorescens	Selection
200	I577L	t1728g	1	0.037037037037037035	P. fluorescens	Selection
200	Q152R	t454c	2	0.07407407407407407	P. fluorescens	Selection
200	Q766L	t2296a	1	0.037037037037037035	P. fluorescens	Selection
200	S536Y	g1606t	2	0.07407407407407407	P. fluorescens	Selection
2000	D521G	t1561c	14	0.6666666666666666	P. fluorescens	Selection
2000	D521V	t1561a	1	0.047619047619047616	P. fluorescens	Selection
2000	G542C	c1623a	1	0.047619047619047616	P. fluorescens	Selection
2000	L538V	g1611c	1	0.047619047619047616	P. fluorescens	Selection
2000	N765S	t2293c	1	0.047619047619047616	P. fluorescens	Selection
2000	Q152L	t454a	2	0.09523809523809523	P. fluorescens	Selection
2000	S514R	g1541t	1	0.047619047619047616	P. fluorescens	Selection
600	D521G	t1561c	10	0.625	P. fluorescens	Selection
600	D521V	t1561a	1	0.0625	P. fluorescens	Selection
600	G539A	c1615g	1	0.0625	P. fluorescens	Selection
600	L538V	g1611c	1	0.0625	P. fluorescens	Selection
600	Q152L	t454a	1	0.0625	P. fluorescens	Selection
600	S517P	a1548g	1	0.0625	P. fluorescens	Selection
600	T558A	t1671c	1	0.0625	P. fluorescens	Selection
