# Supplementary material for: Environmental pleiotropy and demographic history direct adaptation under antibiotic selection
Source: Heredity (Edinb). 2018 Sep 6;121(5):438–48. doi: 10.1038/s41437-018-0137-3 (PMC6180006; doi:10.1038/s41437-018-0137-3)
Supplement: Supplementary file 2 — Data and analysis code for empirical figures [file 41437_2018_137_MOESM2_ESM.zip › Pfft.csv]

AA	SNP	fq.ft	strain	expt
Q152L	4455t	0	P. fluorescens	Fluctuation
Q152R	a455g	0	P. fluorescens	Fluctuation
S514R	c15426	0	P. fluorescens	Fluctuation
S514R	c1542a	0	P. fluorescens	Fluctuation
L516P	t1547c	0	P. fluorescens	Fluctuation
S517P	t1549c	0.04	P. fluorescens	Fluctuation
S517F	c1550t	0	P. fluorescens	Fluctuation
Q518E	c15526	0	P. fluorescens	Fluctuation
Q518K	ci552a	0	P. fluorescens	Fluctuation
Q518P	a1553c	0	P. fluorescens	Fluctuation
Q518R	a1553g	0.013	P. fluorescens	Fluctuation
Q518L	a15537	0	P. fluorescens	Fluctuation
521delD	del.1561-1563	0	P. fluorescens	Fluctuation
D521N	g1561a	0	P. fluorescens	Fluctuation
D521Y	g61561t	0	P. fluorescens	Fluctuation
D521A	a1562c	0	P. fluorescens	Fluctuation
D521G	a1562g	0.627	P. fluorescens	Fluctuation
D521V	a1562t	0	P. fluorescens	Fluctuation
D521E	c1563g	0.013	P. fluorescens	Fluctuation
523N	1566 aac 1567	0	P. fluorescens	Fluctuation
N523D	a1567g	0	P. fluorescens	Fluctuation
S527L	c1580t	0	P. fluorescens	Fluctuation
H513Y	c1591t	0.027	P. fluorescens	Fluctuation
H531N	c1591a	0	P. fluorescens	Fluctuation
H531D	c1591g	0	P. fluorescens	Fluctuation
H531R	a1592g	0.093	P. fluorescens	Fluctuation
H531L	a1591t	0	P. fluorescens	Fluctuation
H531Q	c1593g	0	P. fluorescens	Fluctuation
R534N	g6160ia	0	P. fluorescens	Fluctuation
R534P	g61601c	0	P. fluorescens	Fluctuation
S536F	c1607t	0	P. fluorescens	Fluctuation
S536Y	c1607a	0	P. fluorescens	Fluctuation
L538V	c1612g	0.013	P. fluorescens	Fluctuation
L538P	t71613c	0.027	P. fluorescens	Fluctuation
L538H	t1613a	0	P. fluorescens	Fluctuation
G539D	g61616a	0	P. fluorescens	Fluctuation
C563Y	g01691a	0	P. fluorescens	Fluctuation
C563W	ci692g	0	P. fluorescens	Fluctuation
P569R	c1706g	0	P. fluorescens	Fluctuation
P569L	c1705t	0.013	P. fluorescens	Fluctuation
G575C	g1723t	0	P. fluorescens	Fluctuation
G575D	g61724a	0	P. fluorescens	Fluctuation
I577L	a1729c	0.013	P. fluorescens	Fluctuation
I577F	a1729t	0	P. fluorescens	Fluctuation
I577S	t1730g	0	P. fluorescens	Fluctuation
I577T	t1730c	0	P. fluorescens	Fluctuation
S579F	c1736t	0.12	P. fluorescens	Fluctuation
