# Supplementary material for: Environmental pleiotropy and demographic history direct adaptation under antibiotic selection
Source: Heredity (Edinb). 2018 Sep 6;121(5):438–48. doi: 10.1038/s41437-018-0137-3 (PMC6180006; doi:10.1038/s41437-018-0137-3)
Supplement: Supplementary file 2 — Data and analysis code for empirical figures [file 41437_2018_137_MOESM2_ESM.zip › Pseudomonas-spp-fitness-cost.csv]

Type of mutation	Nucleotide affected	Nucleotide change	Amino acid affected	Amino acid change	P. aeruginosa PAO1	P. stutzeri ATCC17588	P. fulva CCUG12537	P. mendocina CCUG1781	P. putida KT2440	P. protegens PF5	P. fluorescens Pf0-1	P. fluorescens SBW25
Substitution	455	A -> T	152	Q -> L	1.105			0.883
Substitution	455	A -> G	152	Q -> R	1.031			0.873
Substitution	449	T->G	150	V -> G				0.801
Deletion	del	1530-1541	del	510-513			0.810
Substitution	1542	C -> G	514	S -> R			0.796			0.815
Substitution	1542	C -> A	514	S -> R			0.791			0.801
Substitution	1547	T -> C	516	L -> P		0.863	0.797	0.902	0.963
Substitution	1549	T -> C	517	S -> P		0.909	0.793		0.913	0.954	0.770
Substitution	1550	C -> T	517	S -> F	0.979		0.824	0.882	0.947	0.896	0.802	0.910
Insertion	1552ins	CAC	518ins	H			0.754
Substitution	1552	C -> G	518	Q -> E				0.738
Substitution	1552	C -> A	518	Q -> K	0.894	0.947
Substitution	1553	A -> C	518	Q -> P		0.720		0.694	0.746
Substitution	1553	A -> G	518	Q -> R	0.799	0.938	0.818	0.883	0.867	0.597	0.760	0.901
Substitution	1553	A -> T	518	Q -> L	0.849	0.905	0.633	0.852	0.891	0.537
Deletion	del	561-563	del	D521				0.886
Substitution	1561	G -> A	521	D -> N	0.968	0.961	0.880	0.866	0.953			0.953
Substitution	1561	G -> T	521	D -> Y		0.903	0.907			1.011		0.960
Substitution	1562	A -> C	521	D -> A					0.963			0.957
Substitution	1562	A -> G	521	D -> G	0.764	0.928	0.916	0.851	0.899	0.907	0.763	0.939
Substitution	1562	A -> T	521	D -> V	0.972	0.899	0.892		0.910
Substitution	1563	C -> G	521	D -> E	0.963						0.792
Insertion	1567ins	AAC	523ins	N				0.716
Substitution	1567	A -> G	523	N -> D						1.093
Substitution	1580	C -> T	527	S -> L		0.792	0.951	0.639			0.707
Substitution	1591	C -> T	531	H -> Y	0.789	0.902	0.890	0.877	0.733	0.985	0.860	0.765
Substitution	1591	C -> A	531	H -> N		0.812		0.802		0.927
Substitution	1591	C -> G	531	H-> D		1.000		0.791
Substitution	1592	A -> G	531	H -> R	0.700	0.872	0.797	0.834	0.795	0.873	0.881	0.642
Substitution	1592	A -> T	531	H -> L	0.888	0.931	0.955	0.923	0.835			0.989
Substitution	1593	C->G	531	H -> Q								0.970
Substitution	1601	G -> A	534	R -> H		0.784	0.943	0.666
Substitution	1601	G -> C	534	R -> P		0.780
Substitution	1607	C -> T	536	S -> F	0.843	0.995	0.740	0.721	0.969	0.988		0.685
Substitution	1607	C -> A	536	S -> Y		0.924			0.902	0.845		0.760
Substitution	1612	C -> G	538	L -> V							0.847
Substitution	1613	T -> C	538	L -> P		0.803	0.751	0.895	0.809	0.797	0.786
Substitution	1613	T -> A	538	L -> H		0.888				0.984
Substitution	1615	G->T	539	G -> C					0.947
Substitution	1616	G -> A	539	G -> D			0.855
Substitution	1691	G -> A	563	C -> Y			0.910
Substitution	1692	C->G	563	C -> W			0.962
Substitution	1706	C->G	569	P -> R				0.904
Substitution	1706	C -> T	569	P -> L	0.659	0.691	0.690	0.678	0.784		0.629	0.668
Substitution	1723	G->T	575	G -> C				0.900
Substitution	1724	G -> A	575	G -> D				0.974
Substitution	1729	A -> C	577	I -> L	1.137						0.878	1.029
Substitution	1729	A -> T	577	I -> F		0.966		0.699
Substitution	1730	T->G	577	I -> S			0.961					0.926
Substitution	1730	T->C	577	I -> T								0.994
Substitution	1731	C->G	577	I -> M			0.904
Substitution	1736	C -> T	579	S -> F	0.875		0.877		0.915	1.024	0.852	0.904
