# Supplementary material for: Environmental pleiotropy and demographic history direct adaptation under antibiotic selection
Source: Heredity (Edinb). 2018 Sep 6;121(5):438–48. doi: 10.1038/s41437-018-0137-3 (PMC6180006; doi:10.1038/s41437-018-0137-3)
Supplement: Supplementary file 2 — Data and analysis code for empirical figures [file 41437_2018_137_MOESM2_ESM.zip › Pseudomonas-spp-growth.csv]

spp	SNP	growth
P. mendocina CCUG1781	a1592t	0.432875544740751
P. mendocina CCUG1781	a1592t	0.829576752318675
P. mendocina CCUG1781	c1552g	0.727094242937869
P. mendocina CCUG1781	a1562g	0.698578518447869
P. mendocina CCUG1781	a1562g	0.556997163936966
P. mendocina CCUG1781	a1562g	0.50755765998671
P. mendocina CCUG1781	a455t	0.479818556760651
P. mendocina CCUG1781	a1553g	0.72721719314579
P. mendocina CCUG1781	a1562g	0.682105356905261
P. mendocina CCUG1781	a1562g	0.643765325754322
P. mendocina CCUG1781	a1553t	0.873544893263894
P. mendocina CCUG1781	a1592t	0.596575682909546
P. mendocina CCUG1781	a1562g	0.573328863952247
P. mendocina CCUG1781	a1729t	0.37177909844247
P. mendocina CCUG1781	a1553c	0.247227540812705
P. mendocina CCUG1781	a1562g	0.494552580784672
P. mendocina CCUG1781	c1580t	0.376354773833197
P. mendocina CCUG1781	a1592t	0.551261693309866
P. mendocina CCUG1781	a1562g	0.312646300449257
P. mendocina CCUG1781	a1562g	0.453048924915618
P. mendocina CCUG1781	g1561a	0.412042206941435
P. mendocina CCUG1781	g1723t	0.4507681461204
P. mendocina CCUG1781	a455t	0.357363732934153
P. mendocina CCUG1781	a455g	0.893125467756488
P. mendocina CCUG1781	a1562g	0.592131954486862
P. mendocina CCUG1781	a455t	0.861600987471413
P. mendocina CCUG1781	a455t	0.576777186518142
P. mendocina CCUG1781	g1601a	0.694174033170628
P. mendocina CCUG1781	c1607t	0.634336760511572
P. mendocina CCUG1781	c1591t	0.703692762942675
P. mendocina CCUG1781	a1562g	0.447343870269565
P. mendocina CCUG1781	a455t	0.464746131880342
P. mendocina CCUG1781	a1562g	0.360902971164017
P. mendocina CCUG1781	c1706g	0.438391326327147
P. mendocina CCUG1781	a1562g	0.503958095654742
P. mendocina CCUG1781	del 521	0.517573771967575
P. mendocina CCUG1781	g1561a	0.628858273199568
P. mendocina CCUG1781	a1562g	0.806644039406248
P. mendocina CCUG1781	ins 523	0.741284305187113
P. mendocina CCUG1781	c1550t	0.723264115487077
P. mendocina CCUG1781	a1592g	0.697838784247592
P. mendocina CCUG1781	c1706t	0.636130074995089
P. mendocina CCUG1781	a1592g	1.23251887642734
P. mendocina CCUG1781	a1562g	0.680415160142725
P. mendocina CCUG1781	a1562g	0.502272158416286
P. mendocina CCUG1781	a1592t	0.399735728538336
P. mendocina CCUG1781	a455g	0.768216813030549
P. mendocina CCUG1781	t1547c	0.816010696996126
P. mendocina CCUG1781	c1550t	1.06359465407778
P. mendocina CCUG1781	a1592t	0.536834517537314
P. mendocina CCUG1781	g1601a	0.607128487965922
P. mendocina CCUG1781	a455t	0.861598843322547
P. mendocina CCUG1781	a455t	0.661963792598085
P. mendocina CCUG1781	a455t	1.03249963729763
P. mendocina CCUG1781	c1580t	0.742850160139122
P. mendocina CCUG1781	a1592g	0.839103026865922
P. mendocina CCUG1781	c1580t	0.738179275025766
P. mendocina CCUG1781	a455t	0.621263540462275
P. mendocina CCUG1781	t1613c	0.639182958284435
P. mendocina CCUG1781	c1706t	0.287303447761321
P. mendocina CCUG1781	c1706t	0.642111989228745
P. mendocina CCUG1781	a1562g	0.389168763373809
P. mendocina CCUG1781	c1607t	0.734347292870341
P. mendocina CCUG1781	a455t	0.360149656702421
P. mendocina CCUG1781	a1553g	0.418128518294745
P. mendocina CCUG1781	a1592t	0.355990496354339
P. mendocina CCUG1781	a1562g	0.556864016627817
P. mendocina CCUG1781	a1562g	0.245323771420717
P. mendocina CCUG1781	a1553t	0.79106050612742
P. mendocina CCUG1781	a1562g	0.256230199560067
P. mendocina CCUG1781	c1706t	0.781871038746246
P. mendocina CCUG1781	a455t	0.576312817958204
P. mendocina CCUG1781	a1562g	0.517320973860443
P. mendocina CCUG1781	g1724a	0.85571216917381
P. mendocina CCUG1781	a455t	0.55517925925668
P. fluorescens SBW25	a1562g	1.10109199934683
P. fluorescens SBW25	a1553g	NA
P. fluorescens SBW25	a1553g	0.933367476361012
P. fluorescens SBW25	a1562g	0.672915120122039
P. fluorescens SBW25	a1562g	0.665290251585057
P. fluorescens SBW25	c1607t	0.448672215059129
P. fluorescens SBW25	t1730c	0.649721020635902
P. fluorescens SBW25	a1562g	0.866249546718392
P. fluorescens SBW25	a1562g	0.536837719947289
P. fluorescens SBW25	c1736t	0.542377182543962
P. fluorescens SBW25	a1562g	0.574256045144621
P. fluorescens SBW25	a1562g	0.576489371940677
P. fluorescens SBW25	a1562c	0.602638424473258
P. fluorescens SBW25	a1592g	0.507647617423768
P. fluorescens SBW25	a1562g	0.541725874432099
P. fluorescens SBW25	a1562g	0.620873721958056
P. fluorescens SBW25	a1562g	0.68459390497496
P. fluorescens SBW25	a1562g	0.768826989313665
P. fluorescens SBW25	a1562g	0.682789355240848
P. fluorescens SBW25	a1562g	0.617057540822136
P. fluorescens SBW25	a1562g	1.0557325866363
P. fluorescens SBW25	g1561a	0.495706217264071
P. fluorescens SBW25	a1562g	0.424138667672913
P. fluorescens SBW25	a1562g	0.701058749511996
P. fluorescens SBW25	a1562g	1.3009849982077
P. fluorescens SBW25	a1592g	0.677714660341139
P. fluorescens SBW25	t1730g	0.673255093221715
P. fluorescens SBW25	c1736t	0.747301845560869
P. fluorescens SBW25	a1729c	0.546967924681891
P. fluorescens SBW25	a1592g	0.574341689878214
P. fluorescens SBW25	a1562g	1.02800645920685
P. fluorescens SBW25	a1562g	0.921255548633154
P. fluorescens SBW25	c1591t	0.642715218033704
P. fluorescens SBW25	t1730g	0.619427768593855
P. fluorescens SBW25	a1562g	0.549175735256755
P. fluorescens SBW25	a1562g	1.16865914540881
P. fluorescens SBW25	a1562g	0.694761125297577
P. fluorescens SBW25	a1562g	0.790671048764629
P. fluorescens SBW25	a1729c	0.497216771809295
P. fluorescens SBW25	a1562g	0.356802688020963
P. fluorescens SBW25	a1562g	0.46638626121782
P. fluorescens SBW25	c1706t	0.535821014634466
P. fluorescens SBW25	a1562g	0.703475253559668
P. fluorescens SBW25	a1562g	0.753209932670507
P. fluorescens SBW25	c1550t	0.588880172598086
P. fluorescens SBW25	a1562g	0.534670733343944
P. fluorescens SBW25	a1562g	0.863353882785615
P. fluorescens SBW25	a1562g	0.880461509918213
P. fluorescens SBW25	g1561t	1.00925934673231
P. fluorescens SBW25	a1562g	0.685808329504055
P. fluorescens SBW25	a1562g	0.6223575993825
P. fluorescens SBW25	a1562c	0.242671391423992
P. fluorescens SBW25	a1562g	0.435708313969256
P. fluorescens SBW25	a1562g	0.730787937740417
P. fluorescens SBW25	c1607t	0.790403835818887
P. fluorescens SBW25	a1592g	0.704025618790482
P. fluorescens SBW25	c1593g	0.728216386538748
P. fluorescens SBW25	a1562g	0.908942636157382
P. fluorescens SBW25	a1562g	0.942573606789195
P. fluorescens SBW25	a1562g	0.915539767545319
P. fluorescens SBW25	a1562g	0.798101042178178
P. fluorescens SBW25	a1562c	0.845136977290736
P. fluorescens SBW25	a1562g	0.738473648380096
P. fluorescens SBW25	a1592t	0.638208529969168
P. fluorescens SBW25	a1562g	0.59218999447594
P. fluorescens SBW25	a1592g	0.678159151521636
P. fluorescens SBW25	a1562g	0.833998060508828
P. fluorescens SBW25	a1562g	0.857378749871034
P. fluorescens SBW25	g1561a	0.819831147333873
P. fluorescens SBW25	c1607a	0.504057951337343
P. fluorescens SBW25	c1706t	0.499561014251856
P. fluorescens SBW25	a1562g	0.72004821552041
P. fluorescens SBW25	a1562g	0.75148396966746
P. fluorescens SBW25	a1562g	0.560233584188243
P. fluorescens SBW25	a1562g	0.760436048342797
P. fluorescens Pf0-1	a1592g	0.31427437275832
P. fluorescens Pf0-1	a1592g	0.270816111480057
P. fluorescens Pf0-1	a1562g	0.702430031150571
P. fluorescens Pf0-1	a1562g	0.693959295688066
P. fluorescens Pf0-1	a1562g	0.549622300107291
P. fluorescens Pf0-1	a1562g	0.762001554253371
P. fluorescens Pf0-1	a1562g	0.592618449474893
P. fluorescens Pf0-1	c1736t	0.601331747870161
P. fluorescens Pf0-1	a1562g	0.693576948797201
P. fluorescens Pf0-1	a1562g	0.746583430927471
P. fluorescens Pf0-1	a1562g	0.562974875397697
P. fluorescens Pf0-1	a1562g	0.542819797056771
P. fluorescens Pf0-1	a1562g	0.477901385025754
P. fluorescens Pf0-1	c1736t	0.481335545294754
P. fluorescens Pf0-1	c1736t	0.343891406694906
P. fluorescens Pf0-1	a1562g	0.668036867959442
P. fluorescens Pf0-1	t1613c	0.6882665125726
P. fluorescens Pf0-1	a1562g	0.646811273493346
P. fluorescens Pf0-1	a1592g	0.57499972251878
P. fluorescens Pf0-1	a1553g	0.489361196997236
P. fluorescens Pf0-1	a1562g	0.715926263008611
P. fluorescens Pf0-1	a1562g	0.520647485164495
P. fluorescens Pf0-1	a1562g	0.478740620103231
P. fluorescens Pf0-1	c1736t	0.545498585168481
P. fluorescens Pf0-1	a1562g	0.667965490332815
P. fluorescens Pf0-1	c1736t	0.709868927526783
P. fluorescens Pf0-1	a1562g	0.751916938753207
P. fluorescens Pf0-1	a1562g	0.677787355125296
P. fluorescens Pf0-1	c1736t	0.431240863303097
P. fluorescens Pf0-1	a1562g	0.593317622528651
P. fluorescens Pf0-1	a1562g	0.543292765855555
P. fluorescens Pf0-1	c1591t	0.760157471839322
P. fluorescens Pf0-1	t1549c	0.437239665475417
P. fluorescens Pf0-1	t1613c	0.225363957765938
P. fluorescens Pf0-1	a1562g	0.688017450997324
P. fluorescens Pf0-1	a1562g	0.775025731464758
P. fluorescens Pf0-1	a1562g	0.807626715703035
P. fluorescens Pf0-1	a1562g	0.703856788715458
P. fluorescens Pf0-1	a1562g	0.696292412185946
P. fluorescens Pf0-1	t1549c	0.44269397949264
P. fluorescens Pf0-1	a1562g	0.595947330399137
P. fluorescens Pf0-1	t1549c	0.457224602191003
P. fluorescens Pf0-1	a1562g	0.583996449212118
P. fluorescens Pf0-1	a1562g	0.665712131802916
P. fluorescens Pf0-1	a1592g	0.357151739215702
P. fluorescens Pf0-1	a1562g	0.702021037862799
P. fluorescens Pf0-1	a1562g	0.462414733932469
P. fluorescens Pf0-1	a1562g	0.714975148278716
P. fluorescens Pf0-1	a1729c	0.534514464793402
P. fluorescens Pf0-1	a1562g	0.418837389725811
P. fluorescens Pf0-1	a1562g	0.586756835692927
P. fluorescens Pf0-1	c1736t	0.426998238999161
P. fluorescens Pf0-1	a1562g	0.606703320692915
P. fluorescens Pf0-1	a1592g	0.374664434155697
P. fluorescens Pf0-1	a1562g	0.45030758814423
P. fluorescens Pf0-1	a1562g	0.552635602028592
P. fluorescens Pf0-1	c1736t	0.455077117326082
P. fluorescens Pf0-1	a1562g	0.326588811450459
P. fluorescens Pf0-1	a1592g	0.455054515961702
P. fluorescens Pf0-1	c1612g	0.330069425003605
P. fluorescens Pf0-1	c1563g	0.47328020456857
P. fluorescens Pf0-1	c1736t	0.420223062700811
P. fluorescens Pf0-1	a1562g	0.502549317038923
P. fluorescens Pf0-1	a1562g	0.397492791545464
P. fluorescens Pf0-1	a1562g	0.543542820851337
P. fluorescens Pf0-1	a1562g	0.478696377530766
P. fluorescens Pf0-1	a1562g	0.51291036013241
P. fluorescens Pf0-1	a1562g	0.591910793322993
P. fluorescens Pf0-1	c1591t	0.552417607978001
P. fluorescens Pf0-1	a1592g	0.178160263830254
P. fluorescens Pf0-1	a1562g	0.58397430128906
P. fluorescens Pf0-1	a1562g	0.676323297953893
P. fluorescens Pf0-1	a1562g	0.505922713812584
P. fluorescens Pf0-1	c1706t	0.315980142371567
P. fluorescens Pf0-1	a1562g	0.497163340777489
P. fulva CCUG12537	a1562g	0.892786314021161
P. fulva CCUG12537	g1691a	0.331414550686158
P. fulva CCUG12537	a1562g	0.66525123910821
P. fulva CCUG12537	c1591t	1.02983413799793
P. fulva CCUG12537	c1607t	0.962982021077908
P. fulva CCUG12537	c1542g	0.547541115190923
P. fulva CCUG12537	g1601a	0.306534422617691
P. fulva CCUG12537	t1547c	0.66675525230057
P. fulva CCUG12537	a1562g	1.03878222794286
P. fulva CCUG12537	a1562g	0.942748712478165
P. fulva CCUG12537	c1736t	0.684822112336117
P. fulva CCUG12537	a1553t	0.869862747429717
P. fulva CCUG12537	c1550t	0.638512020688508
P. fulva CCUG12537	c1692g	0.856692019423885
P. fulva CCUG12537	a1553g	0.861866767351335
P. fulva CCUG12537	a1553t	0.641012463744993
P. fulva CCUG12537	a1562g	0.755059918452496
P. fulva CCUG12537	a1562g	0.681084521497918
P. fulva CCUG12537	a1616g	NA
P. fulva CCUG12537	a1562g	0.686225591617983
P. fulva CCUG12537	a1562g	0.557807770718545
P. fulva CCUG12537	c1736t	0.539111268620292
P. fulva CCUG12537	g1561t	1.21482833491786
P. fulva CCUG12537	a1592g	0.74064906799338
P. fulva CCUG12537	a1562g	0.941951549608418
P. fulva CCUG12537	a1562g	0.959417065608659
P. fulva CCUG12537	g1561a	1.02798684919929
P. fulva CCUG12537	g1561a	0.911338812280303
P. fulva CCUG12537	a1562t	1.01713241808886
P. fulva CCUG12537	c1736t	0.767816702531257
P. fulva CCUG12537	a1553t	0.661306161803994
P. fulva CCUG12537	a1562g	0.784075184757402
P. fulva CCUG12537	a1562g	0.680933364859716
P. fulva CCUG12537	a1562g	0.468971092900969
P. fulva CCUG12537	a1553t	0.853358730335734
P. fulva CCUG12537	c1607t	0.808098253045555
P. fulva CCUG12537	c1580t	0.555763794995418
P. fulva CCUG12537	a1562t	1.07629420219296
P. fulva CCUG12537	a1553t	0.294459895726826
P. fulva CCUG12537	c1542a	0.208680327186965
P. fulva CCUG12537	c1580t	0.537495370048761
P. fulva CCUG12537	c1580t	0.547357243365049
P. fulva CCUG12537	a1592g	0.422327320635525
P. fulva CCUG12537	a1553t	0.243772516461559
P. fulva CCUG12537	a1562g	0.698626240560663
P. fulva CCUG12537	c1550t	0.583262148618687
P. fulva CCUG12537	c1736t	0.527186406233728
P. fulva CCUG12537	g1561a	0.751557645158008
P. fulva CCUG12537	a1562g	0.622880070656303
P. fulva CCUG12537	a1562g	0.640166622548069
P. fulva CCUG12537	t1730g	0.176928807270674
P. fulva CCUG12537	c1692g	0.411559716519099
P. fulva CCUG12537	c1580t	0.447217949999548
P. fulva CCUG12537	c1736t	0.48654190071462
P. fulva CCUG12537	a1592g	0.751034672646349
P. fulva CCUG12537	a1553t	0.895640426765991
P. fulva CCUG12537	a1553g	0.831018264049484
P. fulva CCUG12537	a1553t	0.862062493403696
P. fulva CCUG12537	a1592g	0.438340111201126
P. fulva CCUG12537	c1591t	0.814054290947483
P. fulva CCUG12537	a1553t	0.575297856919128
P. fulva CCUG12537	t1549c	0.404605142194727
P. fulva CCUG12537	c1607t	0.428794406960849
P. fulva CCUG12537	c1706t	0.494243188868249
P. fulva CCUG12537	a1592g	0.661233466438846
P. fulva CCUG12537	a1562g	0.765922776167366
P. fulva CCUG12537	a1553g	0.968674109708837
P. fulva CCUG12537	g1616a	0.631666076929996
P. fulva CCUG12537	t1613c	0.260113318739871
P. fulva CCUG12537	a1592t	0.811671802588113
P. fulva CCUG12537	c1607t	0.322068403870612
P. fulva CCUG12537	a1592g	0.485243817521111
P. fulva CCUG12537	c1550t	0.587028294000311
P. fulva CCUG12537	a1553t	0.501609546622366
P. fulva CCUG12537	c1706t	0.597938680509168
P. putida KT2440	a1562g	0.758495529595626
P. putida KT2440	a1562g	0.752173577342958
P. putida KT2440	a1562g	0.801152519466748
P. putida KT2440	a1562g	0.745433924992171
P. putida KT2440	a1562g	0.780926878993909
P. putida KT2440	a1562g	0.772153118954746
P. putida KT2440	a1562g	0.764949435170759
P. putida KT2440	a1553t	0.825952578797731
P. putida KT2440	a1562g	0.702228202666283
P. putida KT2440	a1562g	0.779788445153092
P. putida KT2440	a1562g	0.8125784016453
P. putida KT2440	a1562g	0.77331946783303
P. putida KT2440	a1562g	0.609448237302841
P. putida KT2440	a1562g	0.728020993179894
P. putida KT2440	a1562g	0.796551773170834
P. putida KT2440	a1562g	0.783873506105847
P. putida KT2440	a1562g	0.812187282444016
P. putida KT2440	a1562g	0.73484006362858
P. putida KT2440	a1553t	0.863758814056666
P. putida KT2440	a1553g	0.683572701457129
P. putida KT2440	a1562g	0.781939568040842
P. putida KT2440	a1562g	0.882333800459085
P. putida KT2440	a1562g	0.890041045879054
P. putida KT2440	a1562g	0.768927039798729
P. putida KT2440	a1562g	0.736933619606144
P. putida KT2440	a1592g	0.69312280756749
P. putida KT2440	a1562g	0.768155007320006
P. putida KT2440	a1562g	0.744780931018604
P. putida KT2440	a1562g	0.699184904809903
P. putida KT2440	a1562g	0.72459087377257
P. putida KT2440	c1607a	0.985046987858967
P. putida KT2440	a1562g	0.676822587973098
P. putida KT2440	a1562g	0.725379068503635
P. putida KT2440	a1562g	0.750645488189015
P. putida KT2440	a1562g	0.819934096960408
P. putida KT2440	g1561a	0.794772199806193
P. putida KT2440	c1591t	0.704578196260845
P. putida KT2440	a1562g	0.529122889057039
P. putida KT2440	t1547c	0.765650630811723
P. putida KT2440	a1562g	0.763878669298736
P. putida KT2440	a1562g	0.746309551943472
P. putida KT2440	t1549c	0.711852189650334
P. putida KT2440	a1562g	0.786325010223249
P. putida KT2440	a1562g	0.844230360368741
P. putida KT2440	a1553g	0.66969571507135
P. putida KT2440	a1562g	0.717597313535715
P. putida KT2440	a1562g	0.806937431161158
P. putida KT2440	a1562g	0.820285828336742
P. putida KT2440	a1562g	0.802816712907127
P. putida KT2440	a1562g	0.544272430982264
P. putida KT2440	a1562g	0.787576647321738
P. putida KT2440	a1553g	0.696769751578406
P. putida KT2440	a1562g	0.605237124493144
P. putida KT2440	a1562g	0.802649145281291
P. putida KT2440	a1562g	0.736796346297222
P. putida KT2440	a1562g	0.820189405746979
P. putida KT2440	a1562g	0.899610444185017
P. putida KT2440	a1562g	0.587961379947808
P. putida KT2440	a1553t	0.946763236487006
P. putida KT2440	a1562g	0.713144970576052
P. putida KT2440	a1562g	0.795869159195683
P. putida KT2440	a1562g	0.56285115530834
P. putida KT2440	c1550t	0.703044725723183
P. putida KT2440	a1562g	0.744891566915813
P. putida KT2440	a1562g	0.714270212099517
P. putida KT2440	a1562g	0.725206545772235
P. putida KT2440	a1553g	0.691989852022602
P. putida KT2440	a1562g	0.759956742970047
P. putida KT2440	a1562g	0.80926356414068
P. putida KT2440	a1562g	0.759842555082332
P. putida KT2440	a1562g	0.811922963122953
P. putida KT2440	a1562g	0.802276814542853
P. putida KT2440	a1562g	0.649503045004416
P. putida KT2440	a1553g	0.597273815105089
P. putida KT2440	a1562g	0.683651103536497
P. aeruginosa PAO1	a1562g	1.09421035540802
P. aeruginosa PAO1	a1562g	1.11995229611326
P. aeruginosa PAO1	a1562g	1.25653143171285
P. aeruginosa PAO1	a1562g	1.08560920861123
P. aeruginosa PAO1	a455t	0.609044634472046
P. aeruginosa PAO1	a1562g	1.06542267924612
P. aeruginosa PAO1	a1562g	1.07607337696749
P. aeruginosa PAO1	a1562g	1.07020799797877
P. aeruginosa PAO1	a1562g	1.00384088046957
P. aeruginosa PAO1	a1562g	0.988664074022313
P. aeruginosa PAO1	a1592t	1.35313444780652
P. aeruginosa PAO1	a455t	0.821076276717
P. aeruginosa PAO1	a455t	0.820896255380487
P. aeruginosa PAO1	a455t	0.784002217960341
P. aeruginosa PAO1	a455t	0.643631311453121
P. aeruginosa PAO1	a1562g	1.00857828160712
P. aeruginosa PAO1	a1562g	1.10155468218108
P. aeruginosa PAO1	c1591t	0.97487224201446
P. aeruginosa PAO1	a455g	0.575000872351922
P. aeruginosa PAO1	c1706t	0.729268951543521
P. aeruginosa PAO1	g1561a	1.2451008369134
P. aeruginosa PAO1	g1561a	1.01907561691846
P. aeruginosa PAO1	a1562g	1.1821773543847
P. aeruginosa PAO1	c1736t	1.14344371233552
P. aeruginosa PAO1	a1562g	1.32757599212385
P. aeruginosa PAO1	a1562g	1.29621037301427
P. aeruginosa PAO1	a1562g	1.07663198924845
P. aeruginosa PAO1	a1562g	0.945867312626135
P. aeruginosa PAO1	a1553g	1.17697399644413
P. aeruginosa PAO1	a455t	0.975871772887374
P. aeruginosa PAO1	a1553g	1.12127002535165
P. aeruginosa PAO1	a1562g	1.16527540700374
P. aeruginosa PAO1	a1562g	1.0956756667745
P. aeruginosa PAO1	c1706t	0.696343298355232
P. aeruginosa PAO1	a455t	0.615652697905986
P. aeruginosa PAO1	a455t	0.743208502745049
P. aeruginosa PAO1	a1553g	1.12530698001632
P. aeruginosa PAO1	a1562g	1.06537393368738
P. aeruginosa PAO1	a1562g	0.77780333704172
P. aeruginosa PAO1	a1562g	1.03804033926816
P. aeruginosa PAO1	c1550t	0.790471290323377
P. aeruginosa PAO1	a1562g	1.22942019231582
P. aeruginosa PAO1	c1607t	1.01802949165977
P. aeruginosa PAO1	c1706t	0.763538364914073
P. aeruginosa PAO1	a1562g	1.1263690033834
P. aeruginosa PAO1	a1562g	0.89753303081332
P. aeruginosa PAO1	a1562g	1.04852583306693
P. aeruginosa PAO1	a1562g	0.936277852283121
P. aeruginosa PAO1	a1562g	1.16585401144828
P. aeruginosa PAO1	a1562g	0.85765259239718
P. aeruginosa PAO1	a1592g	0.564270950559108
P. aeruginosa PAO1	c1607t	1.01253695547522
P. aeruginosa PAO1	a455t	0.776948112224971
P. aeruginosa PAO1	c1591t	0.715077956387017
P. aeruginosa PAO1	a1562g	0.974086661490466
P. aeruginosa PAO1	a1562g	1.2284379723921
P. aeruginosa PAO1	a455g	0.554193994359178
P. aeruginosa PAO1	a1562g	0.963811647803512
P. aeruginosa PAO1	a1562g	1.08983736959271
P. aeruginosa PAO1	c1591t	0.821507803549671
P. aeruginosa PAO1	a455t	0.941691049305843
P. aeruginosa PAO1	a1562g	0.658149068627914
P. aeruginosa PAO1	a1553g	0.995077418235592
P. aeruginosa PAO1	a1562g	0.927058426277013
P. aeruginosa PAO1	c1591t	1.02629202956529
P. aeruginosa PAO1	a1562g	0.860160633910779
P. aeruginosa PAO1	a1592g	0.676384489724626
P. aeruginosa PAO1	a1562g	0.974226962289991
P. aeruginosa PAO1	a1562g	0.721117475052173
P. aeruginosa PAO1	a1562g	1.03066169670521
P. aeruginosa PAO1	c1736t	0.852136477880076
P. aeruginosa PAO1	a1562g	0.802392924837207
P. aeruginosa PAO1	a455t	0.985343671971108
P. aeruginosa PAO1	c1552a	1.40287563741433
P. aeruginosa PAO1	a1562g	0.954599823218667
P. protegens PF5	c1591a	0.889376253406003
P. protegens PF5	a1562g	0.692993809674844
P. protegens PF5	c1550t	0.885571564322031
P. protegens PF5	a1562g	0.645667374869808
P. protegens PF5	a1562g	0.799937459327311
P. protegens PF5	a1562g	0.828753839120723
P. protegens PF5	a1553g	0.706494377649593
P. protegens PF5	c1550t	0.998861799354201
P. protegens PF5	a1562g	0.916808854690288
P. protegens PF5	c1736t	0.368784797801705
P. protegens PF5	c1607t	1.13875976962259
P. protegens PF5	c1550t	0.904313280410581
P. protegens PF5	t1613a	0.256012849036876
P. protegens PF5	a1562g	0.388306804650985
P. protegens PF5	c1607t	0.623666061433967
P. protegens PF5	c1550t	0.780609787203154
P. protegens PF5	c1550t	0.929899694221162
P. protegens PF5	a1592g	0.489648031139031
P. protegens PF5	a1553t	0.394031779063641
P. protegens PF5	a1553g	0.481347006190472
P. protegens PF5	a1592g	0.666590900809463
P. protegens PF5	a1553t	0.427741143386236
P. protegens PF5	a1562g	0.808434174603757
P. protegens PF5	a1562g	0.900438774462114
P. protegens PF5	a1562g	0.90746968565205
P. protegens PF5	c1550t	0.921097732052105
P. protegens PF5	c1542a	0.257261293859127
P. protegens PF5	a1562g	1.02423800188832
P. protegens PF5	a1562g	0.945249346632045
P. protegens PF5	a1562g	0.828805034701525
P. protegens PF5	a1562g	1.06122242218005
P. protegens PF5	g1561t	0.521745809008484
P. protegens PF5	t1549c	0.824791717994637
P. protegens PF5	a1562g	0.984565021698284
P. protegens PF5	a1553t	0.478431344772631
P. protegens PF5	c1542g	0.338165857583991
P. protegens PF5	a1562g	0.945651589286254
P. protegens PF5	a1562g	0.927634642325737
P. protegens PF5	a1562g	0.927060460471397
P. protegens PF5	c1591t	0.869538003892438
P. protegens PF5	a1562g	0.652712929493967
P. protegens PF5	c1591t	1.04274721629101
P. protegens PF5	c1591t	1.1464418343936
P. protegens PF5	a1562g	0.902589401475414
P. protegens PF5	t1613c	0.660359801512364
P. protegens PF5	a1562g	0.766726608404324
P. protegens PF5	a1562g	0.973995273333513
P. protegens PF5	a1562g	0.769665642407493
P. protegens PF5	a1562g	0.720079998261515
P. protegens PF5	c1550t	0.966231614673515
P. protegens PF5	c1550t	1.01127898092273
P. protegens PF5	c1607t	0.319110080249106
P. protegens PF5	a1562g	0.792380650272567
P. protegens PF5	c1736t	0.386208351976026
P. protegens PF5	c1736t	0.301756041510413
P. protegens PF5	a1592g	0.648505355442855
P. protegens PF5	c1607t	0.987824110948491
P. protegens PF5	c1550t	0.914650721265565
P. protegens PF5	a1562g	0.935140848103389
P. protegens PF5	a1562g	0.870100454307019
P. protegens PF5	a1562g	0.949159426823816
P. protegens PF5	c1550t	0.979081139754769
P. protegens PF5	a1562g	0.821846146808418
P. protegens PF5	a1562g	0.908707190679154
P. protegens PF5	a1562g	0.816187342089072
P. protegens PF5	c1550t	0.84779807692026
P. protegens PF5	a1562g	0.913417751037593
P. protegens PF5	a1562g	0.510086521644504
P. protegens PF5	a1553g	0.708937611595524
P. protegens PF5	a1562g	0.819101106114852
P. protegens PF5	a1562g	0.826011818908823
P. protegens PF5	a1592g	0.815998184584417
P. protegens PF5	a1562g	0.963187418429117
P. protegens PF5	c1607t	0.564148996738594
P. protegens PF5	a1567g	0.048073249912631
P. stutzeri ATCC17588	g1601a	0.113226840142436
P. stutzeri ATCC17588	a1592t	0.876542500329697
P. stutzeri ATCC17588	c1580t	0.774482817281643
P. stutzeri ATCC17588	c1591t	0.973235813189441
P. stutzeri ATCC17588	a1562t	1.11250162558817
P. stutzeri ATCC17588	c1607a	0.943514635293238
P. stutzeri ATCC17588	c1580t	0.704030301444252
P. stutzeri ATCC17588	a1562g	0.543920421161851
P. stutzeri ATCC17588	a1562g	0.468456868996945
P. stutzeri ATCC17588	a1553t	0.781141422928379
P. stutzeri ATCC17588	a1592t	0.929568620209435
P. stutzeri ATCC17588	a1562g	0.593610426982099
P. stutzeri ATCC17588	t1549c	0.470581279278951
P. stutzeri ATCC17588	a1553g	0.788503541701814
P. stutzeri ATCC17588	a1592t	0.993236988791927
P. stutzeri ATCC17588	a1553g	0.883621271438465
P. stutzeri ATCC17588	a1592g	0.757555473202537
P. stutzeri ATCC17588	a1592g	0.668260689780109
P. stutzeri ATCC17588	a1562g	0.384917986900974
P. stutzeri ATCC17588	a1562g	0.425661923558055
P. stutzeri ATCC17588	a1562t	1.11636361252284
P. stutzeri ATCC17588	t1613c	0.701522176007354
P. stutzeri ATCC17588	a1553g	0.950567944090754
P. stutzeri ATCC17588	c1591t	1.02550878442141
P. stutzeri ATCC17588	a1562g	0.624430266157274
P. stutzeri ATCC17588	c1591g	0.903762364623438
P. stutzeri ATCC17588	a1592g	0.687861980917172
P. stutzeri ATCC17588	a1562g	0.862234626492699
P. stutzeri ATCC17588	a1553c	0.602133165121699
P. stutzeri ATCC17588	a1562g	0.64061839112736
P. stutzeri ATCC17588	a1562g	0.724225038975942
P. stutzeri ATCC17588	a1729t	0.92550923344255
P. stutzeri ATCC17588	a1562g	0.943986890692261
P. stutzeri ATCC17588	a1592t	1.03112558009797
P. stutzeri ATCC17588	a1553g	1.05879446190872
P. stutzeri ATCC17588	a1592g	0.907106598661582
P. stutzeri ATCC17588	c1591a	0.878483115200837
P. stutzeri ATCC17588	a1592g	0.742022982477361
P. stutzeri ATCC17588	a1562g	0.948447118505714
P. stutzeri ATCC17588	a1553g	0.807079550686568
P. stutzeri ATCC17588	a1592g	0.814868937882918
P. stutzeri ATCC17588	a1553c	0.724126856894365
P. stutzeri ATCC17588	c1706t	0.580722906925599
P. stutzeri ATCC17588	c1607t	1.11560541478463
P. stutzeri ATCC17588	a1553g	1.00854136525716
P. stutzeri ATCC17588	a1592g	0.609054179354043
P. stutzeri ATCC17588	a1553t	1.09522949131002
P. stutzeri ATCC17588	a1592g	0.953154223577595
P. stutzeri ATCC17588	a1592t	0.920139642958726
P. stutzeri ATCC17588	a1553g	1.10335393443865
P. stutzeri ATCC17588	a1562g	0.605479406247443
P. stutzeri ATCC17588	t1547c	0.520331338121388
P. stutzeri ATCC17588	a1562g	0.631316457338413
P. stutzeri ATCC17588	c1591a	0.57268348765
P. stutzeri ATCC17588	c1591t	1.01411163347429
P. stutzeri ATCC17588	a1553g	1.03240597693789
P. stutzeri ATCC17588	g1601c	0.465658422580728
P. stutzeri ATCC17588	c1607t	0.832903195600117
P. stutzeri ATCC17588	g1561a	0.525867043465127
P. stutzeri ATCC17588	a1553g	0.911211051338105
P. stutzeri ATCC17588	t1613a	0.558443695919695
P. stutzeri ATCC17588	t1613c	0.631834022294955
P. stutzeri ATCC17588	a1562g	0.728205082294799
P. stutzeri ATCC17588	a1553c	0.628802954138852
P. stutzeri ATCC17588	a1553g	0.990325543775834
P. stutzeri ATCC17588	c1591t	0.942691148584768
P. stutzeri ATCC17588	a1562g	0.59423984323796
P. stutzeri ATCC17588	a1592g	0.807398917399049
P. stutzeri ATCC17588	a1592g	1.0263300414936
P. stutzeri ATCC17588	a1553t	1.12339547495689
P. stutzeri ATCC17588	a1553t	1.04963931608802
P. stutzeri ATCC17588	a1562g	0.592787799599071
P. stutzeri ATCC17588	a1553g	0.649396062903334
P. stutzeri ATCC17588	c1552a	0.580722906925599
P. stutzeri ATCC17588	a1553g	0.92550923344255
