# Supplementary material for: Environmental pleiotropy and demographic history direct adaptation under antibiotic selection
Source: Heredity (Edinb). 2018 Sep 6;121(5):438–48. doi: 10.1038/s41437-018-0137-3 (PMC6180006; doi:10.1038/s41437-018-0137-3)
Supplement: Supplementary file 2 — Data and analysis code for empirical figures [file 41437_2018_137_MOESM2_ESM.zip › Pspp_fitness.csv]

spp	SNP	AA	fitness	fitness.scaled
P. aeruginosa PAO1	a455t	Q152L	1.105	1.105
P. aeruginosa PAO1	a455g	Q152R	1.031	1.031
P. aeruginosa PAO1	t449g	V150G	NA	NA
P. aeruginosa PAO1	del1530-1541	del510-513	NA	NA
P. aeruginosa PAO1	c1542g	S514R	NA	NA
P. aeruginosa PAO1	c1542a	S514R	NA	NA
P. aeruginosa PAO1	t1547c	L516P	NA	NA
P. aeruginosa PAO1	t1549c	S517P	NA	NA
P. aeruginosa PAO1	c1550t	S517F	0.979	0.979
P. aeruginosa PAO1	1552inscac	518insH	NA	NA
P. aeruginosa PAO1	c1552g	Q518E	NA	NA
P. aeruginosa PAO1	c1552a	Q518K	0.894	0.894
P. aeruginosa PAO1	a1553c	Q518P	NA	NA
P. aeruginosa PAO1	a1553g	Q518R	0.799	0.799
P. aeruginosa PAO1	a1553t	Q518L	0.849	0.849
P. aeruginosa PAO1	del561-563	delD521	NA	NA
P. aeruginosa PAO1	g1561a	D521N	0.968	0.968
P. aeruginosa PAO1	g1561t	D521Y	NA	NA
P. aeruginosa PAO1	a1562c	D521A	NA	NA
P. aeruginosa PAO1	a1562g	D521G	0.764	0.764
P. aeruginosa PAO1	a1562t	D521V	0.972	0.972
P. aeruginosa PAO1	c1563g	D521E	0.963	0.963
P. aeruginosa PAO1	1567insaac	523insN	NA	NA
P. aeruginosa PAO1	a1567g	N523D	NA	NA
P. aeruginosa PAO1	c1580t	S527L	NA	NA
P. aeruginosa PAO1	c1591t	H531Y	0.789	0.789
P. aeruginosa PAO1	c1591a	H531N	NA	NA
P. aeruginosa PAO1	c1591g	H531D	NA	NA
P. aeruginosa PAO1	a1592g	H531R	0.7	0.7
P. aeruginosa PAO1	a1592t	H531L	0.888	0.888
P. aeruginosa PAO1	c1593g	H531Q	NA	NA
P. aeruginosa PAO1	g1601a	R534H	NA	NA
P. aeruginosa PAO1	g1601c	R534P	NA	NA
P. aeruginosa PAO1	c1607t	S536F	0.843	0.843
P. aeruginosa PAO1	c1607a	S536Y	NA	NA
P. aeruginosa PAO1	c1612g	L538V	NA	NA
P. aeruginosa PAO1	t1613c	L538P	NA	NA
P. aeruginosa PAO1	t1613a	L538H	NA	NA
P. aeruginosa PAO1	g1615t	G539C	NA	NA
P. aeruginosa PAO1	g1616a	G539D	NA	NA
P. aeruginosa PAO1	g1691a	C563Y	NA	NA
P. aeruginosa PAO1	c1692g	C563W	NA	NA
P. aeruginosa PAO1	c1706g	P569R	NA	NA
P. aeruginosa PAO1	c1706t	P569L	0.659	0.659
P. aeruginosa PAO1	g1723t	G575C	NA	NA
P. aeruginosa PAO1	g1724a	G575D	NA	NA
P. aeruginosa PAO1	a1729c	I577L	1.137	1.137
P. aeruginosa PAO1	a1729t	I577F	NA	NA
P. aeruginosa PAO1	t1730g	I577S	NA	NA
P. aeruginosa PAO1	t1730c	I577T	NA	NA
P. aeruginosa PAO1	c1731g	I577M	NA	NA
P. aeruginosa PAO1	c1736t	S579F	0.875	0.875
P. stutzeri ATCC17588	a455t	Q152L	NA	NA
P. stutzeri ATCC17588	a455g	Q152R	NA	NA
P. stutzeri ATCC17588	t449g	V150G	NA	NA
P. stutzeri ATCC17588	del1530-1541	del510-513	NA	NA
P. stutzeri ATCC17588	c1542g	S514R	NA	NA
P. stutzeri ATCC17588	c1542a	S514R	NA	NA
P. stutzeri ATCC17588	t1547c	L516P	0.863	0.863
P. stutzeri ATCC17588	t1549c	S517P	0.909	0.909
P. stutzeri ATCC17588	c1550t	S517F	NA	NA
P. stutzeri ATCC17588	1552inscac	518insH	NA	NA
P. stutzeri ATCC17588	c1552g	Q518E	NA	NA
P. stutzeri ATCC17588	c1552a	Q518K	0.947	0.947
P. stutzeri ATCC17588	a1553c	Q518P	0.72	0.72
P. stutzeri ATCC17588	a1553g	Q518R	0.938	0.938
P. stutzeri ATCC17588	a1553t	Q518L	0.905	0.905
P. stutzeri ATCC17588	del561-563	delD521	NA	NA
P. stutzeri ATCC17588	g1561a	D521N	0.961	0.961
P. stutzeri ATCC17588	g1561t	D521Y	0.903	0.903
P. stutzeri ATCC17588	a1562c	D521A	NA	NA
P. stutzeri ATCC17588	a1562g	D521G	0.928	0.928
P. stutzeri ATCC17588	a1562t	D521V	0.899	0.899
P. stutzeri ATCC17588	c1563g	D521E	NA	NA
P. stutzeri ATCC17588	1567insaac	523insN	NA	NA
P. stutzeri ATCC17588	a1567g	N523D	NA	NA
P. stutzeri ATCC17588	c1580t	S527L	0.792	0.792
P. stutzeri ATCC17588	c1591t	H531Y	0.902	0.902
P. stutzeri ATCC17588	c1591a	H531N	0.812	0.812
P. stutzeri ATCC17588	c1591g	H531D	1	1
P. stutzeri ATCC17588	a1592g	H531R	0.872	0.872
P. stutzeri ATCC17588	a1592t	H531L	0.931	0.931
P. stutzeri ATCC17588	c1593g	H531Q	NA	NA
P. stutzeri ATCC17588	g1601a	R534H	0.784	0.784
P. stutzeri ATCC17588	g1601c	R534P	0.78	0.78
P. stutzeri ATCC17588	c1607t	S536F	0.995	0.995
P. stutzeri ATCC17588	c1607a	S536Y	0.924	0.924
P. stutzeri ATCC17588	c1612g	L538V	NA	NA
P. stutzeri ATCC17588	t1613c	L538P	0.803	0.803
P. stutzeri ATCC17588	t1613a	L538H	0.888	0.888
P. stutzeri ATCC17588	g1615t	G539C	NA	NA
P. stutzeri ATCC17588	g1616a	G539D	NA	NA
P. stutzeri ATCC17588	g1691a	C563Y	NA	NA
P. stutzeri ATCC17588	c1692g	C563W	NA	NA
P. stutzeri ATCC17588	c1706g	P569R	NA	NA
P. stutzeri ATCC17588	c1706t	P569L	0.691	0.691
P. stutzeri ATCC17588	g1723t	G575C	NA	NA
P. stutzeri ATCC17588	g1724a	G575D	NA	NA
P. stutzeri ATCC17588	a1729c	I577L	NA	NA
P. stutzeri ATCC17588	a1729t	I577F	0.966	0.966
P. stutzeri ATCC17588	t1730g	I577S	NA	NA
P. stutzeri ATCC17588	t1730c	I577T	NA	NA
P. stutzeri ATCC17588	c1731g	I577M	NA	NA
P. stutzeri ATCC17588	c1736t	S579F	NA	NA
P. fulva CCUG12537	a455t	Q152L	NA	NA
P. fulva CCUG12537	a455g	Q152R	NA	NA
P. fulva CCUG12537	t449g	V150G	NA	NA
P. fulva CCUG12537	del1530-1541	del510-513	0.81	0.81
P. fulva CCUG12537	c1542g	S514R	0.796	0.796
P. fulva CCUG12537	c1542a	S514R	0.791	0.791
P. fulva CCUG12537	t1547c	L516P	0.797	0.797
P. fulva CCUG12537	t1549c	S517P	0.793	0.793
P. fulva CCUG12537	c1550t	S517F	0.824	0.824
P. fulva CCUG12537	1552inscac	518insH	0.754	0.754
P. fulva CCUG12537	c1552g	Q518E	NA	NA
P. fulva CCUG12537	c1552a	Q518K	NA	NA
P. fulva CCUG12537	a1553c	Q518P	NA	NA
P. fulva CCUG12537	a1553g	Q518R	0.818	0.818
P. fulva CCUG12537	a1553t	Q518L	0.633	0.633
P. fulva CCUG12537	del561-563	delD521	NA	NA
P. fulva CCUG12537	g1561a	D521N	0.88	0.88
P. fulva CCUG12537	g1561t	D521Y	0.907	0.907
P. fulva CCUG12537	a1562c	D521A	NA	NA
P. fulva CCUG12537	a1562g	D521G	0.916	0.916
P. fulva CCUG12537	a1562t	D521V	0.892	0.892
P. fulva CCUG12537	c1563g	D521E	NA	NA
P. fulva CCUG12537	1567insaac	523insN	NA	NA
P. fulva CCUG12537	a1567g	N523D	NA	NA
P. fulva CCUG12537	c1580t	S527L	0.951	0.951
P. fulva CCUG12537	c1591t	H531Y	0.89	0.89
P. fulva CCUG12537	c1591a	H531N	NA	NA
P. fulva CCUG12537	c1591g	H531D	NA	NA
P. fulva CCUG12537	a1592g	H531R	0.797	0.797
P. fulva CCUG12537	a1592t	H531L	0.955	0.955
P. fulva CCUG12537	c1593g	H531Q	NA	NA
P. fulva CCUG12537	g1601a	R534H	0.943	0.943
P. fulva CCUG12537	g1601c	R534P	NA	NA
P. fulva CCUG12537	c1607t	S536F	0.74	0.74
P. fulva CCUG12537	c1607a	S536Y	NA	NA
P. fulva CCUG12537	c1612g	L538V	NA	NA
P. fulva CCUG12537	t1613c	L538P	0.751	0.751
P. fulva CCUG12537	t1613a	L538H	NA	NA
P. fulva CCUG12537	g1615t	G539C	NA	NA
P. fulva CCUG12537	g1616a	G539D	0.855	0.855
P. fulva CCUG12537	g1691a	C563Y	0.91	0.91
P. fulva CCUG12537	c1692g	C563W	0.962	0.962
P. fulva CCUG12537	c1706g	P569R	NA	NA
P. fulva CCUG12537	c1706t	P569L	0.69	0.69
P. fulva CCUG12537	g1723t	G575C	NA	NA
P. fulva CCUG12537	g1724a	G575D	NA	NA
P. fulva CCUG12537	a1729c	I577L	NA	NA
P. fulva CCUG12537	a1729t	I577F	NA	NA
P. fulva CCUG12537	t1730g	I577S	0.961	0.961
P. fulva CCUG12537	t1730c	I577T	NA	NA
P. fulva CCUG12537	c1731g	I577M	0.904	0.904
P. fulva CCUG12537	c1736t	S579F	0.877	0.877
P. mendocina CCUG1781	a455t	Q152L	0.883	0.883
P. mendocina CCUG1781	a455g	Q152R	0.873	0.873
P. mendocina CCUG1781	t449g	V150G	0.801	0.801
P. mendocina CCUG1781	del1530-1541	del510-513	NA	NA
P. mendocina CCUG1781	c1542g	S514R	NA	NA
P. mendocina CCUG1781	c1542a	S514R	NA	NA
P. mendocina CCUG1781	t1547c	L516P	0.902	0.902
P. mendocina CCUG1781	t1549c	S517P	NA	NA
P. mendocina CCUG1781	c1550t	S517F	0.882	0.882
P. mendocina CCUG1781	1552inscac	518insH	NA	NA
P. mendocina CCUG1781	c1552g	Q518E	0.738	0.738
P. mendocina CCUG1781	c1552a	Q518K	NA	NA
P. mendocina CCUG1781	a1553c	Q518P	0.694	0.694
P. mendocina CCUG1781	a1553g	Q518R	0.883	0.883
P. mendocina CCUG1781	a1553t	Q518L	0.852	0.852
P. mendocina CCUG1781	del561-563	delD521	0.886	0.886
P. mendocina CCUG1781	g1561a	D521N	0.866	0.866
P. mendocina CCUG1781	g1561t	D521Y	NA	NA
P. mendocina CCUG1781	a1562c	D521A	NA	NA
P. mendocina CCUG1781	a1562g	D521G	0.851	0.851
P. mendocina CCUG1781	a1562t	D521V	NA	NA
P. mendocina CCUG1781	c1563g	D521E	NA	NA
P. mendocina CCUG1781	1567insaac	523insN	0.716	0.716
P. mendocina CCUG1781	a1567g	N523D	NA	NA
P. mendocina CCUG1781	c1580t	S527L	0.639	0.639
P. mendocina CCUG1781	c1591t	H531Y	0.877	0.877
P. mendocina CCUG1781	c1591a	H531N	0.802	0.802
P. mendocina CCUG1781	c1591g	H531D	0.791	0.791
P. mendocina CCUG1781	a1592g	H531R	0.834	0.834
P. mendocina CCUG1781	a1592t	H531L	0.923	0.923
P. mendocina CCUG1781	c1593g	H531Q	NA	NA
P. mendocina CCUG1781	g1601a	R534H	0.666	0.666
P. mendocina CCUG1781	g1601c	R534P	NA	NA
P. mendocina CCUG1781	c1607t	S536F	0.721	0.721
P. mendocina CCUG1781	c1607a	S536Y	NA	NA
P. mendocina CCUG1781	c1612g	L538V	NA	NA
P. mendocina CCUG1781	t1613c	L538P	0.895	0.895
P. mendocina CCUG1781	t1613a	L538H	NA	NA
P. mendocina CCUG1781	g1615t	G539C	NA	NA
P. mendocina CCUG1781	g1616a	G539D	NA	NA
P. mendocina CCUG1781	g1691a	C563Y	NA	NA
P. mendocina CCUG1781	c1692g	C563W	NA	NA
P. mendocina CCUG1781	c1706g	P569R	0.904	0.904
P. mendocina CCUG1781	c1706t	P569L	0.678	0.678
P. mendocina CCUG1781	g1723t	G575C	0.9	0.9
P. mendocina CCUG1781	g1724a	G575D	0.974	0.974
P. mendocina CCUG1781	a1729c	I577L	NA	NA
P. mendocina CCUG1781	a1729t	I577F	0.699	0.699
P. mendocina CCUG1781	t1730g	I577S	NA	NA
P. mendocina CCUG1781	t1730c	I577T	NA	NA
P. mendocina CCUG1781	c1731g	I577M	NA	NA
P. mendocina CCUG1781	c1736t	S579F	NA	NA
P. putida KT2440	a455t	Q152L	NA	NA
P. putida KT2440	a455g	Q152R	NA	NA
P. putida KT2440	t449g	V150G	NA	NA
P. putida KT2440	del1530-1541	del510-513	NA	NA
P. putida KT2440	c1542g	S514R	NA	NA
P. putida KT2440	c1542a	S514R	NA	NA
P. putida KT2440	t1547c	L516P	0.963	0.963
P. putida KT2440	t1549c	S517P	0.913	0.913
P. putida KT2440	c1550t	S517F	0.947	0.947
P. putida KT2440	1552inscac	518insH	NA	NA
P. putida KT2440	c1552g	Q518E	NA	NA
P. putida KT2440	c1552a	Q518K	NA	NA
P. putida KT2440	a1553c	Q518P	0.746	0.746
P. putida KT2440	a1553g	Q518R	0.867	0.867
P. putida KT2440	a1553t	Q518L	0.891	0.891
P. putida KT2440	del561-563	delD521	NA	NA
P. putida KT2440	g1561a	D521N	0.953	0.953
P. putida KT2440	g1561t	D521Y	NA	NA
P. putida KT2440	a1562c	D521A	0.963	0.963
P. putida KT2440	a1562g	D521G	0.899	0.899
P. putida KT2440	a1562t	D521V	0.91	0.91
P. putida KT2440	c1563g	D521E	NA	NA
P. putida KT2440	1567insaac	523insN	NA	NA
P. putida KT2440	a1567g	N523D	NA	NA
P. putida KT2440	c1580t	S527L	NA	NA
P. putida KT2440	c1591t	H531Y	0.733	0.733
P. putida KT2440	c1591a	H531N	NA	NA
P. putida KT2440	c1591g	H531D	NA	NA
P. putida KT2440	a1592g	H531R	0.795	0.795
P. putida KT2440	a1592t	H531L	0.835	0.835
P. putida KT2440	c1593g	H531Q	NA	NA
P. putida KT2440	g1601a	R534H	NA	NA
P. putida KT2440	g1601c	R534P	NA	NA
P. putida KT2440	c1607t	S536F	0.969	0.969
P. putida KT2440	c1607a	S536Y	0.902	0.902
P. putida KT2440	c1612g	L538V	NA	NA
P. putida KT2440	t1613c	L538P	0.809	0.809
P. putida KT2440	t1613a	L538H	NA	NA
P. putida KT2440	g1615t	G539C	0.947	0.947
P. putida KT2440	g1616a	G539D	NA	NA
P. putida KT2440	g1691a	C563Y	NA	NA
P. putida KT2440	c1692g	C563W	NA	NA
P. putida KT2440	c1706g	P569R	NA	NA
P. putida KT2440	c1706t	P569L	0.784	0.784
P. putida KT2440	g1723t	G575C	NA	NA
P. putida KT2440	g1724a	G575D	NA	NA
P. putida KT2440	a1729c	I577L	NA	NA
P. putida KT2440	a1729t	I577F	NA	NA
P. putida KT2440	t1730g	I577S	NA	NA
P. putida KT2440	t1730c	I577T	NA	NA
P. putida KT2440	c1731g	I577M	NA	NA
P. putida KT2440	c1736t	S579F	0.915	0.915
P. protegens PF5	a455t	Q152L	NA	NA
P. protegens PF5	a455g	Q152R	NA	NA
P. protegens PF5	t449g	V150G	NA	NA
P. protegens PF5	del1530-1541	del510-513	NA	NA
P. protegens PF5	c1542g	S514R	0.815	0.815
P. protegens PF5	c1542a	S514R	0.801	0.801
P. protegens PF5	t1547c	L516P	NA	NA
P. protegens PF5	t1549c	S517P	0.954	0.954
P. protegens PF5	c1550t	S517F	0.896	0.896
P. protegens PF5	1552inscac	518insH	NA	NA
P. protegens PF5	c1552g	Q518E	NA	NA
P. protegens PF5	c1552a	Q518K	NA	NA
P. protegens PF5	a1553c	Q518P	NA	NA
P. protegens PF5	a1553g	Q518R	0.597	0.597
P. protegens PF5	a1553t	Q518L	0.537	0.537
P. protegens PF5	del561-563	delD521	NA	NA
P. protegens PF5	g1561a	D521N	NA	NA
P. protegens PF5	g1561t	D521Y	1.011	1.011
P. protegens PF5	a1562c	D521A	NA	NA
P. protegens PF5	a1562g	D521G	0.907	0.907
P. protegens PF5	a1562t	D521V	NA	NA
P. protegens PF5	c1563g	D521E	NA	NA
P. protegens PF5	1567insaac	523insN	NA	NA
P. protegens PF5	a1567g	N523D	1.093	1.093
P. protegens PF5	c1580t	S527L	NA	NA
P. protegens PF5	c1591t	H531Y	0.985	0.985
P. protegens PF5	c1591a	H531N	0.927	0.927
P. protegens PF5	c1591g	H531D	NA	NA
P. protegens PF5	a1592g	H531R	0.873	0.873
P. protegens PF5	a1592t	H531L	NA	NA
P. protegens PF5	c1593g	H531Q	NA	NA
P. protegens PF5	g1601a	R534H	NA	NA
P. protegens PF5	g1601c	R534P	NA	NA
P. protegens PF5	c1607t	S536F	0.988	0.988
P. protegens PF5	c1607a	S536Y	0.845	0.845
P. protegens PF5	c1612g	L538V	NA	NA
P. protegens PF5	t1613c	L538P	0.797	0.797
P. protegens PF5	t1613a	L538H	0.984	0.984
P. protegens PF5	g1615t	G539C	NA	NA
P. protegens PF5	g1616a	G539D	NA	NA
P. protegens PF5	g1691a	C563Y	NA	NA
P. protegens PF5	c1692g	C563W	NA	NA
P. protegens PF5	c1706g	P569R	NA	NA
P. protegens PF5	c1706t	P569L	NA	NA
P. protegens PF5	g1723t	G575C	NA	NA
P. protegens PF5	g1724a	G575D	NA	NA
P. protegens PF5	a1729c	I577L	NA	NA
P. protegens PF5	a1729t	I577F	NA	NA
P. protegens PF5	t1730g	I577S	NA	NA
P. protegens PF5	t1730c	I577T	NA	NA
P. protegens PF5	c1731g	I577M	NA	NA
P. protegens PF5	c1736t	S579F	1.024	1.024
P. fluorescens Pf0-1	a455t	Q152L	NA	NA
P. fluorescens Pf0-1	a455g	Q152R	NA	NA
P. fluorescens Pf0-1	t449g	V150G	NA	NA
P. fluorescens Pf0-1	del1530-1541	del510-513	NA	NA
P. fluorescens Pf0-1	c1542g	S514R	NA	NA
P. fluorescens Pf0-1	c1542a	S514R	NA	NA
P. fluorescens Pf0-1	t1547c	L516P	NA	NA
P. fluorescens Pf0-1	t1549c	S517P	0.77	0.77
P. fluorescens Pf0-1	c1550t	S517F	0.802	0.802
P. fluorescens Pf0-1	1552inscac	518insH	NA	NA
P. fluorescens Pf0-1	c1552g	Q518E	NA	NA
P. fluorescens Pf0-1	c1552a	Q518K	NA	NA
P. fluorescens Pf0-1	a1553c	Q518P	NA	NA
P. fluorescens Pf0-1	a1553g	Q518R	0.76	0.76
P. fluorescens Pf0-1	a1553t	Q518L	NA	NA
P. fluorescens Pf0-1	del561-563	delD521	NA	NA
P. fluorescens Pf0-1	g1561a	D521N	NA	NA
P. fluorescens Pf0-1	g1561t	D521Y	NA	NA
P. fluorescens Pf0-1	a1562c	D521A	NA	NA
P. fluorescens Pf0-1	a1562g	D521G	0.763	0.763
P. fluorescens Pf0-1	a1562t	D521V	NA	NA
P. fluorescens Pf0-1	c1563g	D521E	0.792	0.792
P. fluorescens Pf0-1	1567insaac	523insN	NA	NA
P. fluorescens Pf0-1	a1567g	N523D	NA	NA
P. fluorescens Pf0-1	c1580t	S527L	0.707	0.707
P. fluorescens Pf0-1	c1591t	H531Y	0.86	0.86
P. fluorescens Pf0-1	c1591a	H531N	NA	NA
P. fluorescens Pf0-1	c1591g	H531D	NA	NA
P. fluorescens Pf0-1	a1592g	H531R	0.881	0.881
P. fluorescens Pf0-1	a1592t	H531L	NA	NA
P. fluorescens Pf0-1	c1593g	H531Q	NA	NA
P. fluorescens Pf0-1	g1601a	R534H	NA	NA
P. fluorescens Pf0-1	g1601c	R534P	NA	NA
P. fluorescens Pf0-1	c1607t	S536F	NA	NA
P. fluorescens Pf0-1	c1607a	S536Y	NA	NA
P. fluorescens Pf0-1	c1612g	L538V	0.847	0.847
P. fluorescens Pf0-1	t1613c	L538P	0.786	0.786
P. fluorescens Pf0-1	t1613a	L538H	NA	NA
P. fluorescens Pf0-1	g1615t	G539C	NA	NA
P. fluorescens Pf0-1	g1616a	G539D	NA	NA
P. fluorescens Pf0-1	g1691a	C563Y	NA	NA
P. fluorescens Pf0-1	c1692g	C563W	NA	NA
P. fluorescens Pf0-1	c1706g	P569R	NA	NA
P. fluorescens Pf0-1	c1706t	P569L	0.629	0.629
P. fluorescens Pf0-1	g1723t	G575C	NA	NA
P. fluorescens Pf0-1	g1724a	G575D	NA	NA
P. fluorescens Pf0-1	a1729c	I577L	0.878	0.878
P. fluorescens Pf0-1	a1729t	I577F	NA	NA
P. fluorescens Pf0-1	t1730g	I577S	NA	NA
P. fluorescens Pf0-1	t1730c	I577T	NA	NA
P. fluorescens Pf0-1	c1731g	I577M	NA	NA
P. fluorescens Pf0-1	c1736t	S579F	0.852	0.852
P. fluorescens SBW25	a455t	Q152L	NA	NA
P. fluorescens SBW25	a455g	Q152R	NA	NA
P. fluorescens SBW25	t449g	V150G	NA	NA
P. fluorescens SBW25	del1530-1541	del510-513	NA	NA
P. fluorescens SBW25	c1542g	S514R	NA	NA
P. fluorescens SBW25	c1542a	S514R	NA	NA
P. fluorescens SBW25	t1547c	L516P	NA	NA
P. fluorescens SBW25	t1549c	S517P	NA	NA
P. fluorescens SBW25	c1550t	S517F	0.91	0.91
P. fluorescens SBW25	1552inscac	518insH	NA	NA
P. fluorescens SBW25	c1552g	Q518E	NA	NA
P. fluorescens SBW25	c1552a	Q518K	NA	NA
P. fluorescens SBW25	a1553c	Q518P	NA	NA
P. fluorescens SBW25	a1553g	Q518R	0.901	0.901
P. fluorescens SBW25	a1553t	Q518L	NA	NA
P. fluorescens SBW25	del561-563	delD521	NA	NA
P. fluorescens SBW25	g1561a	D521N	0.953	0.953
P. fluorescens SBW25	g1561t	D521Y	0.96	0.96
P. fluorescens SBW25	a1562c	D521A	0.957	0.957
P. fluorescens SBW25	a1562g	D521G	0.939	0.939
P. fluorescens SBW25	a1562t	D521V	NA	NA
P. fluorescens SBW25	c1563g	D521E	NA	NA
P. fluorescens SBW25	1567insaac	523insN	NA	NA
P. fluorescens SBW25	a1567g	N523D	NA	NA
P. fluorescens SBW25	c1580t	S527L	NA	NA
P. fluorescens SBW25	c1591t	H531Y	0.765	0.765
P. fluorescens SBW25	c1591a	H531N	NA	NA
P. fluorescens SBW25	c1591g	H531D	NA	NA
P. fluorescens SBW25	a1592g	H531R	0.642	0.642
P. fluorescens SBW25	a1592t	H531L	0.989	0.989
P. fluorescens SBW25	c1593g	H531Q	0.97	0.97
P. fluorescens SBW25	g1601a	R534H	NA	NA
P. fluorescens SBW25	g1601c	R534P	NA	NA
P. fluorescens SBW25	c1607t	S536F	0.685	0.685
P. fluorescens SBW25	c1607a	S536Y	0.76	0.76
P. fluorescens SBW25	c1612g	L538V	NA	NA
P. fluorescens SBW25	t1613c	L538P	NA	NA
P. fluorescens SBW25	t1613a	L538H	NA	NA
P. fluorescens SBW25	g1615t	G539C	NA	NA
P. fluorescens SBW25	g1616a	G539D	NA	NA
P. fluorescens SBW25	g1691a	C563Y	NA	NA
P. fluorescens SBW25	c1692g	C563W	NA	NA
P. fluorescens SBW25	c1706g	P569R	NA	NA
P. fluorescens SBW25	c1706t	P569L	0.668	0.668
P. fluorescens SBW25	g1723t	G575C	NA	NA
P. fluorescens SBW25	g1724a	G575D	NA	NA
P. fluorescens SBW25	a1729c	I577L	1.029	1.029
P. fluorescens SBW25	a1729t	I577F	NA	NA
P. fluorescens SBW25	t1730g	I577S	0.926	0.926
P. fluorescens SBW25	t1730c	I577T	0.994	0.994
P. fluorescens SBW25	c1731g	I577M	NA	NA
P. fluorescens SBW25	c1736t	S579F	0.904	0.904
