# Supplementary material for: Environmental pleiotropy and demographic history direct adaptation under antibiotic selection
Source: Heredity (Edinb). 2018 Sep 6;121(5):438–48. doi: 10.1038/s41437-018-0137-3 (PMC6180006; doi:10.1038/s41437-018-0137-3)
Supplement: Supplementary file 2 — Data and analysis code for empirical figures [file 41437_2018_137_MOESM2_ESM.zip › Pspp_ft.csv]

spp	AA	SNP	fq.ft	expt
P. fluorescens SBW25	Q152L	a455t	NA	Fluctuation
P. fluorescens SBW25	Q152R	a455g	NA	Fluctuation
P. fluorescens SBW25	S514R	c1542g	NA	Fluctuation
P. fluorescens SBW25	S514R	c1542a	NA	Fluctuation
P. fluorescens SBW25	L516P	t1547c	NA	Fluctuation
P. fluorescens SBW25	S517P	t1549c	NA	Fluctuation
P. fluorescens SBW25	S517F	c1550t	0.013	Fluctuation
P. fluorescens SBW25	Q518E	c1552g	NA	Fluctuation
P. fluorescens SBW25	Q518K	c1552a	NA	Fluctuation
P. fluorescens SBW25	Q518P	a1553c	NA	Fluctuation
P. fluorescens SBW25	Q518R	a1553g	0.027	Fluctuation
P. fluorescens SBW25	Q518L	a1553t	NA	Fluctuation
P. fluorescens SBW25	del521	del1561-1563	NA	Fluctuation
P. fluorescens SBW25	D521N	g1561a	0.027	Fluctuation
P. fluorescens SBW25	D521Y	g1561t	0.013	Fluctuation
P. fluorescens SBW25	D521A	a1562c	0.04	Fluctuation
P. fluorescens SBW25	D521G	a1562g	0.613	Fluctuation
P. fluorescens SBW25	D521V	a1562t	NA	Fluctuation
P. fluorescens SBW25	D521E	c1563g	NA	Fluctuation
P. fluorescens SBW25	523insN	1566aac1567	NA	Fluctuation
P. fluorescens SBW25	N523D	a1567g	NA	Fluctuation
P. fluorescens SBW25	S527L	c1580t	NA	Fluctuation
P. fluorescens SBW25	H531Y	c1591t	0.013	Fluctuation
P. fluorescens SBW25	H531N	c1591a	NA	Fluctuation
P. fluorescens SBW25	H531D	c1591g	NA	Fluctuation
P. fluorescens SBW25	H531R	a1592g	0.067	Fluctuation
P. fluorescens SBW25	H531L	a1592t	0.013	Fluctuation
P. fluorescens SBW25	H531Q	c1593g	0.013	Fluctuation
P. fluorescens SBW25	R534H	g1601a	NA	Fluctuation
P. fluorescens SBW25	R534P	g1601c	NA	Fluctuation
P. fluorescens SBW25	S536F	c1607t	0.027	Fluctuation
P. fluorescens SBW25	S536Y	c1612a	0.013	Fluctuation
P. fluorescens SBW25	L538V	c1613g	NA	Fluctuation
P. fluorescens SBW25	L538P	t1613c	NA	Fluctuation
P. fluorescens SBW25	L538H	t1613a	NA	Fluctuation
P. fluorescens SBW25	G539D	g1616a	NA	Fluctuation
P. fluorescens SBW25	C563Y	g1691a	NA	Fluctuation
P. fluorescens SBW25	C563W	c1692g	NA	Fluctuation
P. fluorescens SBW25	P569R	c1706g	NA	Fluctuation
P. fluorescens SBW25	P569L	c1706t	0.027	Fluctuation
P. fluorescens SBW25	G575D	g1723t	NA	Fluctuation
P. fluorescens SBW25	G575C	g1724a	NA	Fluctuation
P. fluorescens SBW25	I577L	a1729c	0.027	Fluctuation
P. fluorescens SBW25	I577F	a1729t	NA	Fluctuation
P. fluorescens SBW25	I577S	t1730g	0.027	Fluctuation
P. fluorescens SBW25	I577T	t1730c	0.013	Fluctuation
P. fluorescens SBW25	S579F	c1736t	0.027	Fluctuation
P. fluorescens Pf0-1	Q152L	a455t	NA	Fluctuation
P. fluorescens Pf0-1	Q152R	a455g	NA	Fluctuation
P. fluorescens Pf0-1	S514R	c1542g	NA	Fluctuation
P. fluorescens Pf0-1	S514R	c1542a	NA	Fluctuation
P. fluorescens Pf0-1	L516P	t1547c	NA	Fluctuation
P. fluorescens Pf0-1	S517P	t1549c	0.04	Fluctuation
P. fluorescens Pf0-1	S517F	c1550t	NA	Fluctuation
P. fluorescens Pf0-1	Q518E	c1552g	NA	Fluctuation
P. fluorescens Pf0-1	Q518K	c1552a	NA	Fluctuation
P. fluorescens Pf0-1	Q518P	a1553c	NA	Fluctuation
P. fluorescens Pf0-1	Q518R	a1553g	0.013	Fluctuation
P. fluorescens Pf0-1	Q518L	a1553t	NA	Fluctuation
P. fluorescens Pf0-1	del521	del1561-1563	NA	Fluctuation
P. fluorescens Pf0-1	D521N	g1561a	NA	Fluctuation
P. fluorescens Pf0-1	D521Y	g1561t	NA	Fluctuation
P. fluorescens Pf0-1	D521A	a1562c	NA	Fluctuation
P. fluorescens Pf0-1	D521G	a1562g	0.627	Fluctuation
P. fluorescens Pf0-1	D521V	a1562t	NA	Fluctuation
P. fluorescens Pf0-1	D521E	c1563g	0.013	Fluctuation
P. fluorescens Pf0-1	523insN	1566aac1567	NA	Fluctuation
P. fluorescens Pf0-1	N523D	a1567g	NA	Fluctuation
P. fluorescens Pf0-1	S527L	c1580t	NA	Fluctuation
P. fluorescens Pf0-1	H531Y	c1591t	0.027	Fluctuation
P. fluorescens Pf0-1	H531N	c1591a	NA	Fluctuation
P. fluorescens Pf0-1	H531D	c1591g	NA	Fluctuation
P. fluorescens Pf0-1	H531R	a1592g	0.093	Fluctuation
P. fluorescens Pf0-1	H531L	a1592t	NA	Fluctuation
P. fluorescens Pf0-1	H531Q	c1593g	NA	Fluctuation
P. fluorescens Pf0-1	R534H	g1601a	NA	Fluctuation
P. fluorescens Pf0-1	R534P	g1601c	NA	Fluctuation
P. fluorescens Pf0-1	S536F	c1607t	NA	Fluctuation
P. fluorescens Pf0-1	S536Y	c1612a	NA	Fluctuation
P. fluorescens Pf0-1	L538V	c1613g	NA	Fluctuation
P. fluorescens Pf0-1	L538P	t1613c	0.013	Fluctuation
P. fluorescens Pf0-1	L538H	t1613a	0.027	Fluctuation
P. fluorescens Pf0-1	G539D	g1616a	NA	Fluctuation
P. fluorescens Pf0-1	C563Y	g1691a	NA	Fluctuation
P. fluorescens Pf0-1	C563W	c1692g	NA	Fluctuation
P. fluorescens Pf0-1	P569R	c1706g	NA	Fluctuation
P. fluorescens Pf0-1	P569L	c1706t	0.013	Fluctuation
P. fluorescens Pf0-1	G575D	g1723t	NA	Fluctuation
P. fluorescens Pf0-1	G575C	g1724a	NA	Fluctuation
P. fluorescens Pf0-1	I577L	a1729c	0.013	Fluctuation
P. fluorescens Pf0-1	I577F	a1729t	NA	Fluctuation
P. fluorescens Pf0-1	I577S	t1730g	NA	Fluctuation
P. fluorescens Pf0-1	I577T	t1730c	NA	Fluctuation
P. fluorescens Pf0-1	S579F	c1736t	0.12	Fluctuation
P. protegens PF5	Q152L	a455t	NA	Fluctuation
P. protegens PF5	Q152R	a455g	NA	Fluctuation
P. protegens PF5	S514R	c1542g	0.013	Fluctuation
P. protegens PF5	S514R	c1542a	0.013	Fluctuation
P. protegens PF5	L516P	t1547c	NA	Fluctuation
P. protegens PF5	S517P	t1549c	0.013	Fluctuation
P. protegens PF5	S517F	c1550t	0.147	Fluctuation
P. protegens PF5	Q518E	c1552g	NA	Fluctuation
P. protegens PF5	Q518K	c1552a	NA	Fluctuation
P. protegens PF5	Q518P	a1553c	NA	Fluctuation
P. protegens PF5	Q518R	a1553g	0.04	Fluctuation
P. protegens PF5	Q518L	a1553t	0.04	Fluctuation
P. protegens PF5	del521	del1561-1563	NA	Fluctuation
P. protegens PF5	D521N	g1561a	NA	Fluctuation
P. protegens PF5	D521Y	g1561t	0.013	Fluctuation
P. protegens PF5	D521A	a1562c	NA	Fluctuation
P. protegens PF5	D521G	a1562g	0.467	Fluctuation
P. protegens PF5	D521V	a1562t	NA	Fluctuation
P. protegens PF5	D521E	c1563g	NA	Fluctuation
P. protegens PF5	523insN	1566aac1567	NA	Fluctuation
P. protegens PF5	N523D	a1567g	0.013	Fluctuation
P. protegens PF5	S527L	c1580t	NA	Fluctuation
P. protegens PF5	H531Y	c1591t	0.04	Fluctuation
P. protegens PF5	H531N	c1591a	0.013	Fluctuation
P. protegens PF5	H531D	c1591g	NA	Fluctuation
P. protegens PF5	H531R	a1592g	0.053	Fluctuation
P. protegens PF5	H531L	a1592t	NA	Fluctuation
P. protegens PF5	H531Q	c1593g	NA	Fluctuation
P. protegens PF5	R534H	g1601a	NA	Fluctuation
P. protegens PF5	R534P	g1601c	NA	Fluctuation
P. protegens PF5	S536F	c1607t	0.067	Fluctuation
P. protegens PF5	S536Y	c1612a	NA	Fluctuation
P. protegens PF5	L538V	c1613g	NA	Fluctuation
P. protegens PF5	L538P	t1613c	NA	Fluctuation
P. protegens PF5	L538H	t1613a	0.013	Fluctuation
P. protegens PF5	G539D	g1616a	0.013	Fluctuation
P. protegens PF5	C563Y	g1691a	NA	Fluctuation
P. protegens PF5	C563W	c1692g	NA	Fluctuation
P. protegens PF5	P569R	c1706g	NA	Fluctuation
P. protegens PF5	P569L	c1706t	NA	Fluctuation
P. protegens PF5	G575D	g1723t	NA	Fluctuation
P. protegens PF5	G575C	g1724a	NA	Fluctuation
P. protegens PF5	I577L	a1729c	NA	Fluctuation
P. protegens PF5	I577F	a1729t	NA	Fluctuation
P. protegens PF5	I577S	t1730g	NA	Fluctuation
P. protegens PF5	I577T	t1730c	NA	Fluctuation
P. protegens PF5	S579F	c1736t	0.04	Fluctuation
P. putida KT2440	Q152L	a455t	NA	Fluctuation
P. putida KT2440	Q152R	a455g	NA	Fluctuation
P. putida KT2440	S514R	c1542g	NA	Fluctuation
P. putida KT2440	S514R	c1542a	NA	Fluctuation
P. putida KT2440	L516P	t1547c	0.013	Fluctuation
P. putida KT2440	S517P	t1549c	0.013	Fluctuation
P. putida KT2440	S517F	c1550t	0.013	Fluctuation
P. putida KT2440	Q518E	c1552g	NA	Fluctuation
P. putida KT2440	Q518K	c1552a	NA	Fluctuation
P. putida KT2440	Q518P	a1553c	NA	Fluctuation
P. putida KT2440	Q518R	a1553g	0.067	Fluctuation
P. putida KT2440	Q518L	a1553t	0.04	Fluctuation
P. putida KT2440	del521	del1561-1563	NA	Fluctuation
P. putida KT2440	D521N	g1561a	0.013	Fluctuation
P. putida KT2440	D521Y	g1561t	NA	Fluctuation
P. putida KT2440	D521A	a1562c	NA	Fluctuation
P. putida KT2440	D521G	a1562g	0.8	Fluctuation
P. putida KT2440	D521V	a1562t	NA	Fluctuation
P. putida KT2440	D521E	c1563g	NA	Fluctuation
P. putida KT2440	523insN	1566aac1567	NA	Fluctuation
P. putida KT2440	N523D	a1567g	NA	Fluctuation
P. putida KT2440	S527L	c1580t	NA	Fluctuation
P. putida KT2440	H531Y	c1591t	0.013	Fluctuation
P. putida KT2440	H531N	c1591a	NA	Fluctuation
P. putida KT2440	H531D	c1591g	NA	Fluctuation
P. putida KT2440	H531R	a1592g	0.013	Fluctuation
P. putida KT2440	H531L	a1592t	NA	Fluctuation
P. putida KT2440	H531Q	c1593g	NA	Fluctuation
P. putida KT2440	R534H	g1601a	NA	Fluctuation
P. putida KT2440	R534P	g1601c	NA	Fluctuation
P. putida KT2440	S536F	c1607t	NA	Fluctuation
P. putida KT2440	S536Y	c1612a	0.013	Fluctuation
P. putida KT2440	L538V	c1613g	NA	Fluctuation
P. putida KT2440	L538P	t1613c	NA	Fluctuation
P. putida KT2440	L538H	t1613a	NA	Fluctuation
P. putida KT2440	G539D	g1616a	NA	Fluctuation
P. putida KT2440	C563Y	g1691a	NA	Fluctuation
P. putida KT2440	C563W	c1692g	NA	Fluctuation
P. putida KT2440	P569R	c1706g	NA	Fluctuation
P. putida KT2440	P569L	c1706t	NA	Fluctuation
P. putida KT2440	G575D	g1723t	NA	Fluctuation
P. putida KT2440	G575C	g1724a	NA	Fluctuation
P. putida KT2440	I577L	a1729c	NA	Fluctuation
P. putida KT2440	I577F	a1729t	NA	Fluctuation
P. putida KT2440	I577S	t1730g	NA	Fluctuation
P. putida KT2440	I577T	t1730c	NA	Fluctuation
P. putida KT2440	S579F	c1736t	NA	Fluctuation
P. fulva CCUG12537	Q152L	a455t	NA	Fluctuation
P. fulva CCUG12537	Q152R	a455g	NA	Fluctuation
P. fulva CCUG12537	S514R	c1542g	0.013	Fluctuation
P. fulva CCUG12537	S514R	c1542a	0.013	Fluctuation
P. fulva CCUG12537	L516P	t1547c	0.013	Fluctuation
P. fulva CCUG12537	S517P	t1549c	0.013	Fluctuation
P. fulva CCUG12537	S517F	c1550t	0.04	Fluctuation
P. fulva CCUG12537	Q518E	c1552g	NA	Fluctuation
P. fulva CCUG12537	Q518K	c1552a	NA	Fluctuation
P. fulva CCUG12537	Q518P	a1553c	NA	Fluctuation
P. fulva CCUG12537	Q518R	a1553g	0.04	Fluctuation
P. fulva CCUG12537	Q518L	a1553t	0.133	Fluctuation
P. fulva CCUG12537	del521	del1561-1563	NA	Fluctuation
P. fulva CCUG12537	D521N	g1561a	0.04	Fluctuation
P. fulva CCUG12537	D521Y	g1561t	0.013	Fluctuation
P. fulva CCUG12537	D521A	a1562c	NA	Fluctuation
P. fulva CCUG12537	D521G	a1562g	0.227	Fluctuation
P. fulva CCUG12537	D521V	a1562t	0.027	Fluctuation
P. fulva CCUG12537	D521E	c1563g	NA	Fluctuation
P. fulva CCUG12537	523insN	1566aac1567	NA	Fluctuation
P. fulva CCUG12537	N523D	a1567g	NA	Fluctuation
P. fulva CCUG12537	S527L	c1580t	0.053	Fluctuation
P. fulva CCUG12537	H531Y	c1591t	0.027	Fluctuation
P. fulva CCUG12537	H531N	c1591a	NA	Fluctuation
P. fulva CCUG12537	H531D	c1591g	NA	Fluctuation
P. fulva CCUG12537	H531R	a1592g	0.08	Fluctuation
P. fulva CCUG12537	H531L	a1592t	0.013	Fluctuation
P. fulva CCUG12537	H531Q	c1593g	NA	Fluctuation
P. fulva CCUG12537	R534H	g1601a	0.013	Fluctuation
P. fulva CCUG12537	R534P	g1601c	NA	Fluctuation
P. fulva CCUG12537	S536F	c1607t	0.053	Fluctuation
P. fulva CCUG12537	S536Y	c1612a	NA	Fluctuation
P. fulva CCUG12537	L538V	c1613g	NA	Fluctuation
P. fulva CCUG12537	L538P	t1613c	0.013	Fluctuation
P. fulva CCUG12537	L538H	t1613a	NA	Fluctuation
P. fulva CCUG12537	G539D	g1616a	0.027	Fluctuation
P. fulva CCUG12537	C563Y	g1691a	0.013	Fluctuation
P. fulva CCUG12537	C563W	c1692g	0.027	Fluctuation
P. fulva CCUG12537	P569R	c1706g	NA	Fluctuation
P. fulva CCUG12537	P569L	c1706t	0.027	Fluctuation
P. fulva CCUG12537	G575D	g1723t	NA	Fluctuation
P. fulva CCUG12537	G575C	g1724a	NA	Fluctuation
P. fulva CCUG12537	I577L	a1729c	NA	Fluctuation
P. fulva CCUG12537	I577F	a1729t	NA	Fluctuation
P. fulva CCUG12537	I577S	t1730g	0.013	Fluctuation
P. fulva CCUG12537	I577T	t1730c	NA	Fluctuation
P. fulva CCUG12537	S579F	c1736t	0.067	Fluctuation
P. mendocina CCUG1781	Q152L	a455t	0.16	Fluctuation
P. mendocina CCUG1781	Q152R	a455g	0.027	Fluctuation
P. mendocina CCUG1781	S514R	c1542g	NA	Fluctuation
P. mendocina CCUG1781	S514R	c1542a	NA	Fluctuation
P. mendocina CCUG1781	L516P	t1547c	0.013	Fluctuation
P. mendocina CCUG1781	S517P	t1549c	NA	Fluctuation
P. mendocina CCUG1781	S517F	c1550t	0.027	Fluctuation
P. mendocina CCUG1781	Q518E	c1552g	0.013	Fluctuation
P. mendocina CCUG1781	Q518K	c1552a	NA	Fluctuation
P. mendocina CCUG1781	Q518P	a1553c	0.013	Fluctuation
P. mendocina CCUG1781	Q518R	a1553g	0.027	Fluctuation
P. mendocina CCUG1781	Q518L	a1553t	0.027	Fluctuation
P. mendocina CCUG1781	del521	del1561-1563	0.013	Fluctuation
P. mendocina CCUG1781	D521N	g1561a	0.027	Fluctuation
P. mendocina CCUG1781	D521Y	g1561t	NA	Fluctuation
P. mendocina CCUG1781	D521A	a1562c	NA	Fluctuation
P. mendocina CCUG1781	D521G	a1562g	0.28	Fluctuation
P. mendocina CCUG1781	D521V	a1562t	NA	Fluctuation
P. mendocina CCUG1781	D521E	c1563g	NA	Fluctuation
P. mendocina CCUG1781	523insN	1566aac1567	0.013	Fluctuation
P. mendocina CCUG1781	N523D	a1567g	NA	Fluctuation
P. mendocina CCUG1781	S527L	c1580t	0.04	Fluctuation
P. mendocina CCUG1781	H531Y	c1591t	0.013	Fluctuation
P. mendocina CCUG1781	H531N	c1591a	NA	Fluctuation
P. mendocina CCUG1781	H531D	c1591g	NA	Fluctuation
P. mendocina CCUG1781	H531R	a1592g	0.04	Fluctuation
P. mendocina CCUG1781	H531L	a1592t	0.093	Fluctuation
P. mendocina CCUG1781	H531Q	c1593g	NA	Fluctuation
P. mendocina CCUG1781	R534H	g1601a	0.027	Fluctuation
P. mendocina CCUG1781	R534P	g1601c	NA	Fluctuation
P. mendocina CCUG1781	S536F	c1607t	0.027	Fluctuation
P. mendocina CCUG1781	S536Y	c1612a	NA	Fluctuation
P. mendocina CCUG1781	L538V	c1613g	NA	Fluctuation
P. mendocina CCUG1781	L538P	t1613c	0.013	Fluctuation
P. mendocina CCUG1781	L538H	t1613a	NA	Fluctuation
P. mendocina CCUG1781	G539D	g1616a	NA	Fluctuation
P. mendocina CCUG1781	C563Y	g1691a	NA	Fluctuation
P. mendocina CCUG1781	C563W	c1692g	NA	Fluctuation
P. mendocina CCUG1781	P569R	c1706g	0.013	Fluctuation
P. mendocina CCUG1781	P569L	c1706t	0.053	Fluctuation
P. mendocina CCUG1781	G575D	g1723t	0.013	Fluctuation
P. mendocina CCUG1781	G575C	g1724a	0.013	Fluctuation
P. mendocina CCUG1781	I577L	a1729c	NA	Fluctuation
P. mendocina CCUG1781	I577F	a1729t	0.013	Fluctuation
P. mendocina CCUG1781	I577S	t1730g	NA	Fluctuation
P. mendocina CCUG1781	I577T	t1730c	NA	Fluctuation
P. mendocina CCUG1781	S579F	c1736t	NA	Fluctuation
P. stutzeri ATCC17588	Q152L	a455t	NA	Fluctuation
P. stutzeri ATCC17588	Q152R	a455g	NA	Fluctuation
P. stutzeri ATCC17588	S514R	c1542g	NA	Fluctuation
P. stutzeri ATCC17588	S514R	c1542a	NA	Fluctuation
P. stutzeri ATCC17588	L516P	t1547c	0.013	Fluctuation
P. stutzeri ATCC17588	S517P	t1549c	0.013	Fluctuation
P. stutzeri ATCC17588	S517F	c1550t	NA	Fluctuation
P. stutzeri ATCC17588	Q518E	c1552g	NA	Fluctuation
P. stutzeri ATCC17588	Q518K	c1552a	0.013	Fluctuation
P. stutzeri ATCC17588	Q518P	a1553c	0.04	Fluctuation
P. stutzeri ATCC17588	Q518R	a1553g	0.16	Fluctuation
P. stutzeri ATCC17588	Q518L	a1553t	0.053	Fluctuation
P. stutzeri ATCC17588	del521	del1561-1563	NA	Fluctuation
P. stutzeri ATCC17588	D521N	g1561a	0.013	Fluctuation
P. stutzeri ATCC17588	D521Y	g1561t	NA	Fluctuation
P. stutzeri ATCC17588	D521A	a1562c	NA	Fluctuation
P. stutzeri ATCC17588	D521G	a1562g	0.213	Fluctuation
P. stutzeri ATCC17588	D521V	a1562t	0.027	Fluctuation
P. stutzeri ATCC17588	D521E	c1563g	NA	Fluctuation
P. stutzeri ATCC17588	523insN	1566aac1567	NA	Fluctuation
P. stutzeri ATCC17588	N523D	a1567g	NA	Fluctuation
P. stutzeri ATCC17588	S527L	c1580t	0.027	Fluctuation
P. stutzeri ATCC17588	H531Y	c1591t	0.053	Fluctuation
P. stutzeri ATCC17588	H531N	c1591a	0.027	Fluctuation
P. stutzeri ATCC17588	H531D	c1591g	0.013	Fluctuation
P. stutzeri ATCC17588	H531R	a1592g	0.133	Fluctuation
P. stutzeri ATCC17588	H531L	a1592t	0.067	Fluctuation
P. stutzeri ATCC17588	H531Q	c1593g	NA	Fluctuation
P. stutzeri ATCC17588	R534H	g1601a	0.013	Fluctuation
P. stutzeri ATCC17588	R534P	g1601c	0.013	Fluctuation
P. stutzeri ATCC17588	S536F	c1607t	0.027	Fluctuation
P. stutzeri ATCC17588	S536Y	c1612a	0.013	Fluctuation
P. stutzeri ATCC17588	L538V	c1613g	NA	Fluctuation
P. stutzeri ATCC17588	L538P	t1613c	0.027	Fluctuation
P. stutzeri ATCC17588	L538H	t1613a	0.013	Fluctuation
P. stutzeri ATCC17588	G539D	g1616a	NA	Fluctuation
P. stutzeri ATCC17588	C563Y	g1691a	NA	Fluctuation
P. stutzeri ATCC17588	C563W	c1692g	NA	Fluctuation
P. stutzeri ATCC17588	P569R	c1706g	NA	Fluctuation
P. stutzeri ATCC17588	P569L	c1706t	0.013	Fluctuation
P. stutzeri ATCC17588	G575D	g1723t	NA	Fluctuation
P. stutzeri ATCC17588	G575C	g1724a	NA	Fluctuation
P. stutzeri ATCC17588	I577L	a1729c	NA	Fluctuation
P. stutzeri ATCC17588	I577F	a1729t	0.013	Fluctuation
P. stutzeri ATCC17588	I577S	t1730g	NA	Fluctuation
P. stutzeri ATCC17588	I577T	t1730c	NA	Fluctuation
P. stutzeri ATCC17588	S579F	c1736t	NA	Fluctuation
P. aeruginosa PAO1	Q152L	a455t	0.147	Fluctuation
P. aeruginosa PAO1	Q152R	a455g	0.027	Fluctuation
P. aeruginosa PAO1	S514R	c1542g	NA	Fluctuation
P. aeruginosa PAO1	S514R	c1542a	NA	Fluctuation
P. aeruginosa PAO1	L516P	t1547c	NA	Fluctuation
P. aeruginosa PAO1	S517P	t1549c	NA	Fluctuation
P. aeruginosa PAO1	S517F	c1550t	0.013	Fluctuation
P. aeruginosa PAO1	Q518E	c1552g	NA	Fluctuation
P. aeruginosa PAO1	Q518K	c1552a	0.013	Fluctuation
P. aeruginosa PAO1	Q518P	a1553c	NA	Fluctuation
P. aeruginosa PAO1	Q518R	a1553g	0.053	Fluctuation
P. aeruginosa PAO1	Q518L	a1553t	NA	Fluctuation
P. aeruginosa PAO1	del521	del1561-1563	NA	Fluctuation
P. aeruginosa PAO1	D521N	g1561a	0.027	Fluctuation
P. aeruginosa PAO1	D521Y	g1561t	NA	Fluctuation
P. aeruginosa PAO1	D521A	a1562c	NA	Fluctuation
P. aeruginosa PAO1	D521G	a1562g	0.533	Fluctuation
P. aeruginosa PAO1	D521V	a1562t	NA	Fluctuation
P. aeruginosa PAO1	D521E	c1563g	NA	Fluctuation
P. aeruginosa PAO1	523insN	1566aac1567	NA	Fluctuation
P. aeruginosa PAO1	N523D	a1567g	NA	Fluctuation
P. aeruginosa PAO1	S527L	c1580t	NA	Fluctuation
P. aeruginosa PAO1	H531Y	c1591t	0.053	Fluctuation
P. aeruginosa PAO1	H531N	c1591a	NA	Fluctuation
P. aeruginosa PAO1	H531D	c1591g	NA	Fluctuation
P. aeruginosa PAO1	H531R	a1592g	0.027	Fluctuation
P. aeruginosa PAO1	H531L	a1592t	0.013	Fluctuation
P. aeruginosa PAO1	H531Q	c1593g	NA	Fluctuation
P. aeruginosa PAO1	R534H	g1601a	NA	Fluctuation
P. aeruginosa PAO1	R534P	g1601c	NA	Fluctuation
P. aeruginosa PAO1	S536F	c1607t	0.027	Fluctuation
P. aeruginosa PAO1	S536Y	c1612a	NA	Fluctuation
P. aeruginosa PAO1	L538V	c1613g	NA	Fluctuation
P. aeruginosa PAO1	L538P	t1613c	NA	Fluctuation
P. aeruginosa PAO1	L538H	t1613a	NA	Fluctuation
P. aeruginosa PAO1	G539D	g1616a	NA	Fluctuation
P. aeruginosa PAO1	C563Y	g1691a	NA	Fluctuation
P. aeruginosa PAO1	C563W	c1692g	NA	Fluctuation
P. aeruginosa PAO1	P569R	c1706g	NA	Fluctuation
P. aeruginosa PAO1	P569L	c1706t	0.04	Fluctuation
P. aeruginosa PAO1	G575D	g1723t	NA	Fluctuation
P. aeruginosa PAO1	G575C	g1724a	NA	Fluctuation
P. aeruginosa PAO1	I577L	a1729c	NA	Fluctuation
P. aeruginosa PAO1	I577F	a1729t	NA	Fluctuation
P. aeruginosa PAO1	I577S	t1730g	NA	Fluctuation
P. aeruginosa PAO1	I577T	t1730c	NA	Fluctuation
P. aeruginosa PAO1	S579F	c1736t	0.027	Fluctuation
