# Supplementary material for: Environmental pleiotropy and demographic history direct adaptation under antibiotic selection
Source: Heredity (Edinb). 2018 Sep 6;121(5):438–48. doi: 10.1038/s41437-018-0137-3 (PMC6180006; doi:10.1038/s41437-018-0137-3)
Supplement: Supplementary file 2 — Data and analysis code for empirical figures [file 41437_2018_137_MOESM2_ESM.zip › Psppg_growth.csv]

spp	SNP	growth	growth.scaled	AA
P. mendocina CCUG1781	a1592t	0.432875544740751	0.432875544740751	H531L
P. mendocina CCUG1781	a1592t	0.829576752318675	0.829576752318675	H531L
P. mendocina CCUG1781	c1552g	0.727094242937869	0.727094242937869	Q518E
P. mendocina CCUG1781	a1562g	0.698578518447869	0.698578518447869	D521G
P. mendocina CCUG1781	a1562g	0.556997163936966	0.556997163936966	D521G
P. mendocina CCUG1781	a1562g	0.50755765998671	0.50755765998671	D521G
P. mendocina CCUG1781	a455t	0.479818556760651	0.479818556760651	Q152L
P. mendocina CCUG1781	a1553g	0.72721719314579	0.72721719314579	Q518R
P. mendocina CCUG1781	a1562g	0.682105356905261	0.682105356905261	D521G
P. mendocina CCUG1781	a1562g	0.643765325754322	0.643765325754322	D521G
P. mendocina CCUG1781	a1553t	0.873544893263894	0.873544893263894	Q518L
P. mendocina CCUG1781	a1592t	0.596575682909546	0.596575682909546	H531L
P. mendocina CCUG1781	a1562g	0.573328863952247	0.573328863952247	D521G
P. mendocina CCUG1781	a1729t	0.37177909844247	0.37177909844247	I577F
P. mendocina CCUG1781	a1553c	0.247227540812705	0.247227540812705	Q518P
P. mendocina CCUG1781	a1562g	0.494552580784672	0.494552580784672	D521G
P. mendocina CCUG1781	c1580t	0.376354773833197	0.376354773833197	S527L
P. mendocina CCUG1781	a1592t	0.551261693309866	0.551261693309866	H531L
P. mendocina CCUG1781	a1562g	0.312646300449257	0.312646300449257	D521G
P. mendocina CCUG1781	a1562g	0.453048924915618	0.453048924915618	D521G
P. mendocina CCUG1781	g1561a	0.412042206941435	0.412042206941435	D521N
P. mendocina CCUG1781	g1723t	0.4507681461204	0.4507681461204	G575C
P. mendocina CCUG1781	a455t	0.357363732934153	0.357363732934153	Q152L
P. mendocina CCUG1781	a455g	0.893125467756488	0.893125467756488	Q152R
P. mendocina CCUG1781	a1562g	0.592131954486862	0.592131954486862	D521G
P. mendocina CCUG1781	a455t	0.861600987471413	0.861600987471413	Q152L
P. mendocina CCUG1781	a455t	0.576777186518142	0.576777186518142	Q152L
P. mendocina CCUG1781	g1601a	0.694174033170628	0.694174033170628	R534H
P. mendocina CCUG1781	c1607t	0.634336760511572	0.634336760511572	S536F
P. mendocina CCUG1781	c1591t	0.703692762942675	0.703692762942675	H531Y
P. mendocina CCUG1781	a1562g	0.447343870269565	0.447343870269565	D521G
P. mendocina CCUG1781	a455t	0.464746131880342	0.464746131880342	Q152L
P. mendocina CCUG1781	a1562g	0.360902971164017	0.360902971164017	D521G
P. mendocina CCUG1781	c1706g	0.438391326327147	0.438391326327147	P569R
P. mendocina CCUG1781	a1562g	0.503958095654742	0.503958095654742	D521G
P. mendocina CCUG1781	del 521	0.517573771967575	0.517573771967575	NA
P. mendocina CCUG1781	g1561a	0.628858273199568	0.628858273199568	D521N
P. mendocina CCUG1781	a1562g	0.806644039406248	0.806644039406248	D521G
P. mendocina CCUG1781	ins 523	0.741284305187113	0.741284305187113	NA
P. mendocina CCUG1781	c1550t	0.723264115487077	0.723264115487077	S517F
P. mendocina CCUG1781	a1592g	0.697838784247592	0.697838784247592	H531R
P. mendocina CCUG1781	c1706t	0.636130074995089	0.636130074995089	P569L
P. mendocina CCUG1781	a1592g	1.23251887642734	1.23251887642734	H531R
P. mendocina CCUG1781	a1562g	0.680415160142725	0.680415160142725	D521G
P. mendocina CCUG1781	a1562g	0.502272158416286	0.502272158416286	D521G
P. mendocina CCUG1781	a1592t	0.399735728538336	0.399735728538336	H531L
P. mendocina CCUG1781	a455g	0.768216813030549	0.768216813030549	Q152R
P. mendocina CCUG1781	t1547c	0.816010696996126	0.816010696996126	L516P
P. mendocina CCUG1781	c1550t	1.06359465407778	1.06359465407778	S517F
P. mendocina CCUG1781	a1592t	0.536834517537314	0.536834517537314	H531L
P. mendocina CCUG1781	g1601a	0.607128487965922	0.607128487965922	R534H
P. mendocina CCUG1781	a455t	0.861598843322547	0.861598843322547	Q152L
P. mendocina CCUG1781	a455t	0.661963792598085	0.661963792598085	Q152L
P. mendocina CCUG1781	a455t	1.03249963729763	1.03249963729763	Q152L
P. mendocina CCUG1781	c1580t	0.742850160139122	0.742850160139122	S527L
P. mendocina CCUG1781	a1592g	0.839103026865922	0.839103026865922	H531R
P. mendocina CCUG1781	c1580t	0.738179275025766	0.738179275025766	S527L
P. mendocina CCUG1781	a455t	0.621263540462275	0.621263540462275	Q152L
P. mendocina CCUG1781	t1613c	0.639182958284435	0.639182958284435	L538P
P. mendocina CCUG1781	c1706t	0.287303447761321	0.287303447761321	P569L
P. mendocina CCUG1781	c1706t	0.642111989228745	0.642111989228745	P569L
P. mendocina CCUG1781	a1562g	0.389168763373809	0.389168763373809	D521G
P. mendocina CCUG1781	c1607t	0.734347292870341	0.734347292870341	S536F
P. mendocina CCUG1781	a455t	0.360149656702421	0.360149656702421	Q152L
P. mendocina CCUG1781	a1553g	0.418128518294745	0.418128518294745	Q518R
P. mendocina CCUG1781	a1592t	0.355990496354339	0.355990496354339	H531L
P. mendocina CCUG1781	a1562g	0.556864016627817	0.556864016627817	D521G
P. mendocina CCUG1781	a1562g	0.245323771420717	0.245323771420717	D521G
P. mendocina CCUG1781	a1553t	0.79106050612742	0.79106050612742	Q518L
P. mendocina CCUG1781	a1562g	0.256230199560067	0.256230199560067	D521G
P. mendocina CCUG1781	c1706t	0.781871038746246	0.781871038746246	P569L
P. mendocina CCUG1781	a455t	0.576312817958204	0.576312817958204	Q152L
P. mendocina CCUG1781	a1562g	0.517320973860443	0.517320973860443	D521G
P. mendocina CCUG1781	g1724a	0.85571216917381	0.85571216917381	G575D
P. mendocina CCUG1781	a455t	0.55517925925668	0.55517925925668	Q152L
P. fluorescens SBW25	a1562g	1.10109199934683	1.10109199934683	D521G
P. fluorescens SBW25	a1553g	NA	NA	Q518R
P. fluorescens SBW25	a1553g	0.933367476361012	0.933367476361012	Q518R
P. fluorescens SBW25	a1562g	0.672915120122039	0.672915120122039	D521G
P. fluorescens SBW25	a1562g	0.665290251585057	0.665290251585057	D521G
P. fluorescens SBW25	c1607t	0.448672215059129	0.448672215059129	S536F
P. fluorescens SBW25	t1730c	0.649721020635902	0.649721020635902	I577T
P. fluorescens SBW25	a1562g	0.866249546718392	0.866249546718392	D521G
P. fluorescens SBW25	a1562g	0.536837719947289	0.536837719947289	D521G
P. fluorescens SBW25	c1736t	0.54237718254396206	0.54237718254396206	S579F
P. fluorescens SBW25	a1562g	0.574256045144621	0.574256045144621	D521G
P. fluorescens SBW25	a1562g	0.576489371940677	0.576489371940677	D521G
P. fluorescens SBW25	a1562c	0.602638424473258	0.602638424473258	D521A
P. fluorescens SBW25	a1592g	0.507647617423768	0.507647617423768	H531R
P. fluorescens SBW25	a1562g	0.541725874432099	0.541725874432099	D521G
P. fluorescens SBW25	a1562g	0.620873721958056	0.620873721958056	D521G
P. fluorescens SBW25	a1562g	0.68459390497496	0.68459390497496	D521G
P. fluorescens SBW25	a1562g	0.768826989313665	0.768826989313665	D521G
P. fluorescens SBW25	a1562g	0.682789355240848	0.682789355240848	D521G
P. fluorescens SBW25	a1562g	0.617057540822136	0.617057540822136	D521G
P. fluorescens SBW25	a1562g	1.0557325866363	1.0557325866363	D521G
P. fluorescens SBW25	g1561a	0.495706217264071	0.495706217264071	D521N
P. fluorescens SBW25	a1562g	0.424138667672913	0.424138667672913	D521G
P. fluorescens SBW25	a1562g	0.701058749511996	0.701058749511996	D521G
P. fluorescens SBW25	a1562g	1.3009849982077	1.3009849982077	D521G
P. fluorescens SBW25	a1592g	0.677714660341139	0.677714660341139	H531R
P. fluorescens SBW25	t1730g	0.673255093221715	0.673255093221715	I577S
P. fluorescens SBW25	c1736t	0.747301845560869	0.747301845560869	S579F
P. fluorescens SBW25	a1729c	0.546967924681891	0.546967924681891	I577L
P. fluorescens SBW25	a1592g	0.574341689878214	0.574341689878214	H531R
P. fluorescens SBW25	a1562g	1.02800645920685	1.02800645920685	D521G
P. fluorescens SBW25	a1562g	0.921255548633154	0.921255548633154	D521G
P. fluorescens SBW25	c1591t	0.642715218033704	0.642715218033704	H531Y
P. fluorescens SBW25	t1730g	0.619427768593855	0.619427768593855	I577S
P. fluorescens SBW25	a1562g	0.549175735256755	0.549175735256755	D521G
P. fluorescens SBW25	a1562g	1.16865914540881	1.16865914540881	D521G
P. fluorescens SBW25	a1562g	0.694761125297577	0.694761125297577	D521G
P. fluorescens SBW25	a1562g	0.790671048764629	0.790671048764629	D521G
P. fluorescens SBW25	a1729c	0.497216771809295	0.497216771809295	I577L
P. fluorescens SBW25	a1562g	0.356802688020963	0.356802688020963	D521G
P. fluorescens SBW25	a1562g	0.46638626121782	0.46638626121782	D521G
P. fluorescens SBW25	c1706t	0.535821014634466	0.535821014634466	P569L
P. fluorescens SBW25	a1562g	0.703475253559668	0.703475253559668	D521G
P. fluorescens SBW25	a1562g	0.753209932670507	0.753209932670507	D521G
P. fluorescens SBW25	c1550t	0.588880172598086	0.588880172598086	S517F
P. fluorescens SBW25	a1562g	0.534670733343944	0.534670733343944	D521G
P. fluorescens SBW25	a1562g	0.863353882785615	0.863353882785615	D521G
P. fluorescens SBW25	a1562g	0.880461509918213	0.880461509918213	D521G
P. fluorescens SBW25	g1561t	1.00925934673231	1.00925934673231	D521Y
P. fluorescens SBW25	a1562g	0.685808329504055	0.685808329504055	D521G
P. fluorescens SBW25	a1562g	0.6223575993825	0.6223575993825	D521G
P. fluorescens SBW25	a1562c	0.242671391423992	0.242671391423992	D521A
P. fluorescens SBW25	a1562g	0.435708313969256	0.435708313969256	D521G
P. fluorescens SBW25	a1562g	0.730787937740417	0.730787937740417	D521G
P. fluorescens SBW25	c1607t	0.790403835818887	0.790403835818887	S536F
P. fluorescens SBW25	a1592g	0.704025618790482	0.704025618790482	H531R
P. fluorescens SBW25	c1593g	0.728216386538748	0.728216386538748	H531Q
P. fluorescens SBW25	a1562g	0.908942636157382	0.908942636157382	D521G
P. fluorescens SBW25	a1562g	0.942573606789195	0.942573606789195	D521G
P. fluorescens SBW25	a1562g	0.915539767545319	0.915539767545319	D521G
P. fluorescens SBW25	a1562g	0.798101042178178	0.798101042178178	D521G
P. fluorescens SBW25	a1562c	0.845136977290736	0.845136977290736	D521A
P. fluorescens SBW25	a1562g	0.738473648380096	0.738473648380096	D521G
P. fluorescens SBW25	a1592t	0.638208529969168	0.638208529969168	H531L
P. fluorescens SBW25	a1562g	0.59218999447594	0.59218999447594	D521G
P. fluorescens SBW25	a1592g	0.678159151521636	0.678159151521636	H531R
P. fluorescens SBW25	a1562g	0.833998060508828	0.833998060508828	D521G
P. fluorescens SBW25	a1562g	0.857378749871034	0.857378749871034	D521G
P. fluorescens SBW25	g1561a	0.819831147333873	0.819831147333873	D521N
P. fluorescens SBW25	c1607a	0.504057951337343	0.504057951337343	S536Y
P. fluorescens SBW25	c1706t	0.499561014251856	0.499561014251856	P569L
P. fluorescens SBW25	a1562g	0.72004821552041	0.72004821552041	D521G
P. fluorescens SBW25	a1562g	0.75148396966746	0.75148396966746	D521G
P. fluorescens SBW25	a1562g	0.560233584188243	0.560233584188243	D521G
P. fluorescens SBW25	a1562g	0.760436048342797	0.760436048342797	D521G
P. fluorescens Pf0-1	a1592g	0.31427437275832	0.31427437275832	H531R
P. fluorescens Pf0-1	a1592g	0.270816111480057	0.270816111480057	H531R
P. fluorescens Pf0-1	a1562g	0.702430031150571	0.702430031150571	D521G
P. fluorescens Pf0-1	a1562g	0.693959295688066	0.693959295688066	D521G
P. fluorescens Pf0-1	a1562g	0.549622300107291	0.549622300107291	D521G
P. fluorescens Pf0-1	a1562g	0.762001554253371	0.762001554253371	D521G
P. fluorescens Pf0-1	a1562g	0.592618449474893	0.592618449474893	D521G
P. fluorescens Pf0-1	c1736t	0.601331747870161	0.601331747870161	S579F
P. fluorescens Pf0-1	a1562g	0.693576948797201	0.693576948797201	D521G
P. fluorescens Pf0-1	a1562g	0.746583430927471	0.746583430927471	D521G
P. fluorescens Pf0-1	a1562g	0.562974875397697	0.562974875397697	D521G
P. fluorescens Pf0-1	a1562g	0.542819797056771	0.542819797056771	D521G
P. fluorescens Pf0-1	a1562g	0.477901385025754	0.477901385025754	D521G
P. fluorescens Pf0-1	c1736t	0.481335545294754	0.481335545294754	S579F
P. fluorescens Pf0-1	c1736t	0.343891406694906	0.343891406694906	S579F
P. fluorescens Pf0-1	a1562g	0.668036867959442	0.668036867959442	D521G
P. fluorescens Pf0-1	t1613c	0.6882665125726	0.6882665125726	L538P
P. fluorescens Pf0-1	a1562g	0.646811273493346	0.646811273493346	D521G
P. fluorescens Pf0-1	a1592g	0.57499972251878	0.57499972251878	H531R
P. fluorescens Pf0-1	a1553g	0.489361196997236	0.489361196997236	Q518R
P. fluorescens Pf0-1	a1562g	0.715926263008611	0.715926263008611	D521G
P. fluorescens Pf0-1	a1562g	0.520647485164495	0.520647485164495	D521G
P. fluorescens Pf0-1	a1562g	0.478740620103231	0.478740620103231	D521G
P. fluorescens Pf0-1	c1736t	0.545498585168481	0.545498585168481	S579F
P. fluorescens Pf0-1	a1562g	0.667965490332815	0.667965490332815	D521G
P. fluorescens Pf0-1	c1736t	0.709868927526783	0.709868927526783	S579F
P. fluorescens Pf0-1	a1562g	0.751916938753207	0.751916938753207	D521G
P. fluorescens Pf0-1	a1562g	0.677787355125296	0.677787355125296	D521G
P. fluorescens Pf0-1	c1736t	0.431240863303097	0.431240863303097	S579F
P. fluorescens Pf0-1	a1562g	0.593317622528651	0.593317622528651	D521G
P. fluorescens Pf0-1	a1562g	0.543292765855555	0.543292765855555	D521G
P. fluorescens Pf0-1	c1591t	0.760157471839322	0.760157471839322	H531Y
P. fluorescens Pf0-1	t1549c	0.437239665475417	0.437239665475417	S517P
P. fluorescens Pf0-1	t1613c	0.225363957765938	0.225363957765938	L538P
P. fluorescens Pf0-1	a1562g	0.688017450997324	0.688017450997324	D521G
P. fluorescens Pf0-1	a1562g	0.775025731464758	0.775025731464758	D521G
P. fluorescens Pf0-1	a1562g	0.807626715703035	0.807626715703035	D521G
P. fluorescens Pf0-1	a1562g	0.703856788715458	0.703856788715458	D521G
P. fluorescens Pf0-1	a1562g	0.696292412185946	0.696292412185946	D521G
P. fluorescens Pf0-1	t1549c	0.44269397949264	0.44269397949264	S517P
P. fluorescens Pf0-1	a1562g	0.595947330399137	0.595947330399137	D521G
P. fluorescens Pf0-1	t1549c	0.457224602191003	0.457224602191003	S517P
P. fluorescens Pf0-1	a1562g	0.583996449212118	0.583996449212118	D521G
P. fluorescens Pf0-1	a1562g	0.665712131802916	0.665712131802916	D521G
P. fluorescens Pf0-1	a1592g	0.357151739215702	0.357151739215702	H531R
P. fluorescens Pf0-1	a1562g	0.702021037862799	0.702021037862799	D521G
P. fluorescens Pf0-1	a1562g	0.462414733932469	0.462414733932469	D521G
P. fluorescens Pf0-1	a1562g	0.714975148278716	0.714975148278716	D521G
P. fluorescens Pf0-1	a1729c	0.534514464793402	0.534514464793402	I577L
P. fluorescens Pf0-1	a1562g	0.418837389725811	0.418837389725811	D521G
P. fluorescens Pf0-1	a1562g	0.586756835692927	0.586756835692927	D521G
P. fluorescens Pf0-1	c1736t	0.426998238999161	0.426998238999161	S579F
P. fluorescens Pf0-1	a1562g	0.606703320692915	0.606703320692915	D521G
P. fluorescens Pf0-1	a1592g	0.374664434155697	0.374664434155697	H531R
P. fluorescens Pf0-1	a1562g	0.45030758814423	0.45030758814423	D521G
P. fluorescens Pf0-1	a1562g	0.552635602028592	0.552635602028592	D521G
P. fluorescens Pf0-1	c1736t	0.455077117326082	0.455077117326082	S579F
P. fluorescens Pf0-1	a1562g	0.326588811450459	0.326588811450459	D521G
P. fluorescens Pf0-1	a1592g	0.455054515961702	0.455054515961702	H531R
P. fluorescens Pf0-1	c1612g	0.330069425003605	0.330069425003605	L538V
P. fluorescens Pf0-1	c1563g	0.47328020456857	0.47328020456857	D521E
P. fluorescens Pf0-1	c1736t	0.420223062700811	0.420223062700811	S579F
P. fluorescens Pf0-1	a1562g	0.502549317038923	0.502549317038923	D521G
P. fluorescens Pf0-1	a1562g	0.397492791545464	0.397492791545464	D521G
P. fluorescens Pf0-1	a1562g	0.543542820851337	0.543542820851337	D521G
P. fluorescens Pf0-1	a1562g	0.478696377530766	0.478696377530766	D521G
P. fluorescens Pf0-1	a1562g	0.51291036013241	0.51291036013241	D521G
P. fluorescens Pf0-1	a1562g	0.591910793322993	0.591910793322993	D521G
P. fluorescens Pf0-1	c1591t	0.552417607978001	0.552417607978001	H531Y
P. fluorescens Pf0-1	a1592g	0.178160263830254	0.178160263830254	H531R
P. fluorescens Pf0-1	a1562g	0.58397430128906	0.58397430128906	D521G
P. fluorescens Pf0-1	a1562g	0.676323297953893	0.676323297953893	D521G
P. fluorescens Pf0-1	a1562g	0.505922713812584	0.505922713812584	D521G
P. fluorescens Pf0-1	c1706t	0.315980142371567	0.315980142371567	P569L
P. fluorescens Pf0-1	a1562g	0.497163340777489	0.497163340777489	D521G
P. fulva CCUG12537	a1562g	0.892786314021161	0.892786314021161	D521G
P. fulva CCUG12537	g1691a	0.331414550686158	0.331414550686158	C563Y
P. fulva CCUG12537	a1562g	0.66525123910821	0.66525123910821	D521G
P. fulva CCUG12537	c1591t	1.02983413799793	1.02983413799793	H531Y
P. fulva CCUG12537	c1607t	0.962982021077908	0.962982021077908	S536F
P. fulva CCUG12537	c1542g	0.547541115190923	0.547541115190923	S514R
P. fulva CCUG12537	g1601a	0.306534422617691	0.306534422617691	R534H
P. fulva CCUG12537	t1547c	0.66675525230057	0.66675525230057	L516P
P. fulva CCUG12537	a1562g	1.03878222794286	1.03878222794286	D521G
P. fulva CCUG12537	a1562g	0.942748712478165	0.942748712478165	D521G
P. fulva CCUG12537	c1736t	0.684822112336117	0.684822112336117	S579F
P. fulva CCUG12537	a1553t	0.869862747429717	0.869862747429717	Q518L
P. fulva CCUG12537	c1550t	0.638512020688508	0.638512020688508	S517F
P. fulva CCUG12537	c1692g	0.856692019423885	0.856692019423885	C563W
P. fulva CCUG12537	a1553g	0.861866767351335	0.861866767351335	Q518R
P. fulva CCUG12537	a1553t	0.641012463744993	0.641012463744993	Q518L
P. fulva CCUG12537	a1562g	0.755059918452496	0.755059918452496	D521G
P. fulva CCUG12537	a1562g	0.681084521497918	0.681084521497918	D521G
P. fulva CCUG12537	a1616g	NA	NA	NA
P. fulva CCUG12537	a1562g	0.686225591617983	0.686225591617983	D521G
P. fulva CCUG12537	a1562g	0.557807770718545	0.557807770718545	D521G
P. fulva CCUG12537	c1736t	0.539111268620292	0.539111268620292	S579F
P. fulva CCUG12537	g1561t	1.21482833491786	1.21482833491786	D521Y
P. fulva CCUG12537	a1592g	0.74064906799338	0.74064906799338	H531R
P. fulva CCUG12537	a1562g	0.941951549608418	0.941951549608418	D521G
P. fulva CCUG12537	a1562g	0.959417065608659	0.959417065608659	D521G
P. fulva CCUG12537	g1561a	1.02798684919929	1.02798684919929	D521N
P. fulva CCUG12537	g1561a	0.911338812280303	0.911338812280303	D521N
P. fulva CCUG12537	a1562t	1.01713241808886	1.01713241808886	D521V
P. fulva CCUG12537	c1736t	0.767816702531257	0.767816702531257	S579F
P. fulva CCUG12537	a1553t	0.661306161803994	0.661306161803994	Q518L
P. fulva CCUG12537	a1562g	0.784075184757402	0.784075184757402	D521G
P. fulva CCUG12537	a1562g	0.680933364859716	0.680933364859716	D521G
P. fulva CCUG12537	a1562g	0.468971092900969	0.468971092900969	D521G
P. fulva CCUG12537	a1553t	0.853358730335734	0.853358730335734	Q518L
P. fulva CCUG12537	c1607t	0.808098253045555	0.808098253045555	S536F
P. fulva CCUG12537	c1580t	0.555763794995418	0.555763794995418	S527L
P. fulva CCUG12537	a1562t	1.07629420219296	1.07629420219296	D521V
P. fulva CCUG12537	a1553t	0.294459895726826	0.294459895726826	Q518L
P. fulva CCUG12537	c1542a	0.208680327186965	0.208680327186965	S514R
P. fulva CCUG12537	c1580t	0.537495370048761	0.537495370048761	S527L
P. fulva CCUG12537	c1580t	0.547357243365049	0.547357243365049	S527L
P. fulva CCUG12537	a1592g	0.422327320635525	0.422327320635525	H531R
P. fulva CCUG12537	a1553t	0.243772516461559	0.243772516461559	Q518L
P. fulva CCUG12537	a1562g	0.698626240560663	0.698626240560663	D521G
P. fulva CCUG12537	c1550t	0.583262148618687	0.583262148618687	S517F
P. fulva CCUG12537	c1736t	0.527186406233728	0.527186406233728	S579F
P. fulva CCUG12537	g1561a	0.751557645158008	0.751557645158008	D521N
P. fulva CCUG12537	a1562g	0.622880070656303	0.622880070656303	D521G
P. fulva CCUG12537	a1562g	0.640166622548069	0.640166622548069	D521G
P. fulva CCUG12537	t1730g	0.176928807270674	0.176928807270674	I577S
P. fulva CCUG12537	c1692g	0.411559716519099	0.411559716519099	C563W
P. fulva CCUG12537	c1580t	0.447217949999548	0.447217949999548	S527L
P. fulva CCUG12537	c1736t	0.48654190071462	0.48654190071462	S579F
P. fulva CCUG12537	a1592g	0.751034672646349	0.751034672646349	H531R
P. fulva CCUG12537	a1553t	0.895640426765991	0.895640426765991	Q518L
P. fulva CCUG12537	a1553g	0.831018264049484	0.831018264049484	Q518R
P. fulva CCUG12537	a1553t	0.862062493403696	0.862062493403696	Q518L
P. fulva CCUG12537	a1592g	0.438340111201126	0.438340111201126	H531R
P. fulva CCUG12537	c1591t	0.814054290947483	0.814054290947483	H531Y
P. fulva CCUG12537	a1553t	0.575297856919128	0.575297856919128	Q518L
P. fulva CCUG12537	t1549c	0.404605142194727	0.404605142194727	S517P
P. fulva CCUG12537	c1607t	0.428794406960849	0.428794406960849	S536F
P. fulva CCUG12537	c1706t	0.494243188868249	0.494243188868249	P569L
P. fulva CCUG12537	a1592g	0.661233466438846	0.661233466438846	H531R
P. fulva CCUG12537	a1562g	0.765922776167366	0.765922776167366	D521G
P. fulva CCUG12537	a1553g	0.968674109708837	0.968674109708837	Q518R
P. fulva CCUG12537	g1616a	0.631666076929996	0.631666076929996	G539D
P. fulva CCUG12537	t1613c	0.260113318739871	0.260113318739871	L538P
P. fulva CCUG12537	a1592t	0.811671802588113	0.811671802588113	H531L
P. fulva CCUG12537	c1607t	0.322068403870612	0.322068403870612	S536F
P. fulva CCUG12537	a1592g	0.485243817521111	0.485243817521111	H531R
P. fulva CCUG12537	c1550t	0.587028294000311	0.587028294000311	S517F
P. fulva CCUG12537	a1553t	0.501609546622366	0.501609546622366	Q518L
P. fulva CCUG12537	c1706t	0.597938680509168	0.597938680509168	P569L
P. putida KT2440	a1562g	0.758495529595626	0.758495529595626	D521G
P. putida KT2440	a1562g	0.752173577342958	0.752173577342958	D521G
P. putida KT2440	a1562g	0.801152519466748	0.801152519466748	D521G
P. putida KT2440	a1562g	0.745433924992171	0.745433924992171	D521G
P. putida KT2440	a1562g	0.780926878993909	0.780926878993909	D521G
P. putida KT2440	a1562g	0.772153118954746	0.772153118954746	D521G
P. putida KT2440	a1562g	0.764949435170759	0.764949435170759	D521G
P. putida KT2440	a1553t	0.825952578797731	0.825952578797731	Q518L
P. putida KT2440	a1562g	0.702228202666283	0.702228202666283	D521G
P. putida KT2440	a1562g	0.779788445153092	0.779788445153092	D521G
P. putida KT2440	a1562g	0.8125784016453	0.8125784016453	D521G
P. putida KT2440	a1562g	0.77331946783303	0.77331946783303	D521G
P. putida KT2440	a1562g	0.609448237302841	0.609448237302841	D521G
P. putida KT2440	a1562g	0.728020993179894	0.728020993179894	D521G
P. putida KT2440	a1562g	0.796551773170834	0.796551773170834	D521G
P. putida KT2440	a1562g	0.783873506105847	0.783873506105847	D521G
P. putida KT2440	a1562g	0.812187282444016	0.812187282444016	D521G
P. putida KT2440	a1562g	0.73484006362858	0.73484006362858	D521G
P. putida KT2440	a1553t	0.863758814056666	0.863758814056666	Q518L
P. putida KT2440	a1553g	0.683572701457129	0.683572701457129	Q518R
P. putida KT2440	a1562g	0.781939568040842	0.781939568040842	D521G
P. putida KT2440	a1562g	0.882333800459085	0.882333800459085	D521G
P. putida KT2440	a1562g	0.890041045879054	0.890041045879054	D521G
P. putida KT2440	a1562g	0.768927039798729	0.768927039798729	D521G
P. putida KT2440	a1562g	0.736933619606144	0.736933619606144	D521G
P. putida KT2440	a1592g	0.69312280756749	0.69312280756749	H531R
P. putida KT2440	a1562g	0.768155007320006	0.768155007320006	D521G
P. putida KT2440	a1562g	0.744780931018604	0.744780931018604	D521G
P. putida KT2440	a1562g	0.699184904809903	0.699184904809903	D521G
P. putida KT2440	a1562g	0.72459087377257	0.72459087377257	D521G
P. putida KT2440	c1607a	0.985046987858967	0.985046987858967	S536Y
P. putida KT2440	a1562g	0.676822587973098	0.676822587973098	D521G
P. putida KT2440	a1562g	0.725379068503635	0.725379068503635	D521G
P. putida KT2440	a1562g	0.750645488189015	0.750645488189015	D521G
P. putida KT2440	a1562g	0.819934096960408	0.819934096960408	D521G
P. putida KT2440	g1561a	0.794772199806193	0.794772199806193	D521N
P. putida KT2440	c1591t	0.704578196260845	0.704578196260845	H531Y
P. putida KT2440	a1562g	0.529122889057039	0.529122889057039	D521G
P. putida KT2440	t1547c	0.765650630811723	0.765650630811723	L516P
P. putida KT2440	a1562g	0.763878669298736	0.763878669298736	D521G
P. putida KT2440	a1562g	0.746309551943472	0.746309551943472	D521G
P. putida KT2440	t1549c	0.711852189650334	0.711852189650334	S517P
P. putida KT2440	a1562g	0.786325010223249	0.786325010223249	D521G
P. putida KT2440	a1562g	0.844230360368741	0.844230360368741	D521G
P. putida KT2440	a1553g	0.66969571507135	0.66969571507135	Q518R
P. putida KT2440	a1562g	0.717597313535715	0.717597313535715	D521G
P. putida KT2440	a1562g	0.806937431161158	0.806937431161158	D521G
P. putida KT2440	a1562g	0.820285828336742	0.820285828336742	D521G
P. putida KT2440	a1562g	0.802816712907127	0.802816712907127	D521G
P. putida KT2440	a1562g	0.544272430982264	0.544272430982264	D521G
P. putida KT2440	a1562g	0.787576647321738	0.787576647321738	D521G
P. putida KT2440	a1553g	0.696769751578406	0.696769751578406	Q518R
P. putida KT2440	a1562g	0.605237124493144	0.605237124493144	D521G
P. putida KT2440	a1562g	0.802649145281291	0.802649145281291	D521G
P. putida KT2440	a1562g	0.736796346297222	0.736796346297222	D521G
P. putida KT2440	a1562g	0.820189405746979	0.820189405746979	D521G
P. putida KT2440	a1562g	0.899610444185017	0.899610444185017	D521G
P. putida KT2440	a1562g	0.587961379947808	0.587961379947808	D521G
P. putida KT2440	a1553t	0.946763236487006	0.946763236487006	Q518L
P. putida KT2440	a1562g	0.713144970576052	0.713144970576052	D521G
P. putida KT2440	a1562g	0.795869159195683	0.795869159195683	D521G
P. putida KT2440	a1562g	0.56285115530834	0.56285115530834	D521G
P. putida KT2440	c1550t	0.703044725723183	0.703044725723183	S517F
P. putida KT2440	a1562g	0.744891566915813	0.744891566915813	D521G
P. putida KT2440	a1562g	0.714270212099517	0.714270212099517	D521G
P. putida KT2440	a1562g	0.725206545772235	0.725206545772235	D521G
P. putida KT2440	a1553g	0.691989852022602	0.691989852022602	Q518R
P. putida KT2440	a1562g	0.759956742970047	0.759956742970047	D521G
P. putida KT2440	a1562g	0.80926356414068	0.80926356414068	D521G
P. putida KT2440	a1562g	0.759842555082332	0.759842555082332	D521G
P. putida KT2440	a1562g	0.811922963122953	0.811922963122953	D521G
P. putida KT2440	a1562g	0.802276814542853	0.802276814542853	D521G
P. putida KT2440	a1562g	0.649503045004416	0.649503045004416	D521G
P. putida KT2440	a1553g	0.597273815105089	0.597273815105089	Q518R
P. putida KT2440	a1562g	0.683651103536497	0.683651103536497	D521G
P. aeruginosa PAO1	a1562g	1.09421035540802	1.09421035540802	D521G
P. aeruginosa PAO1	a1562g	1.11995229611326	1.11995229611326	D521G
P. aeruginosa PAO1	a1562g	1.25653143171285	1.25653143171285	D521G
P. aeruginosa PAO1	a1562g	1.08560920861123	1.08560920861123	D521G
P. aeruginosa PAO1	a455t	0.609044634472046	0.609044634472046	Q152L
P. aeruginosa PAO1	a1562g	1.06542267924612	1.06542267924612	D521G
P. aeruginosa PAO1	a1562g	1.07607337696749	1.07607337696749	D521G
P. aeruginosa PAO1	a1562g	1.07020799797877	1.07020799797877	D521G
P. aeruginosa PAO1	a1562g	1.00384088046957	1.00384088046957	D521G
P. aeruginosa PAO1	a1562g	0.988664074022313	0.988664074022313	D521G
P. aeruginosa PAO1	a1592t	1.35313444780652	1.35313444780652	H531L
P. aeruginosa PAO1	a455t	0.821076276717	0.821076276717	Q152L
P. aeruginosa PAO1	a455t	0.820896255380487	0.820896255380487	Q152L
P. aeruginosa PAO1	a455t	0.784002217960341	0.784002217960341	Q152L
P. aeruginosa PAO1	a455t	0.643631311453121	0.643631311453121	Q152L
P. aeruginosa PAO1	a1562g	1.00857828160712	1.00857828160712	D521G
P. aeruginosa PAO1	a1562g	1.10155468218108	1.10155468218108	D521G
P. aeruginosa PAO1	c1591t	0.97487224201446	0.97487224201446	H531Y
P. aeruginosa PAO1	a455g	0.575000872351922	0.575000872351922	Q152R
P. aeruginosa PAO1	c1706t	0.729268951543521	0.729268951543521	P569L
P. aeruginosa PAO1	g1561a	1.2451008369134	1.2451008369134	D521N
P. aeruginosa PAO1	g1561a	1.01907561691846	1.01907561691846	D521N
P. aeruginosa PAO1	a1562g	1.1821773543847	1.1821773543847	D521G
P. aeruginosa PAO1	c1736t	1.14344371233552	1.14344371233552	S579F
P. aeruginosa PAO1	a1562g	1.32757599212385	1.32757599212385	D521G
P. aeruginosa PAO1	a1562g	1.29621037301427	1.29621037301427	D521G
P. aeruginosa PAO1	a1562g	1.07663198924845	1.07663198924845	D521G
P. aeruginosa PAO1	a1562g	0.945867312626135	0.945867312626135	D521G
P. aeruginosa PAO1	a1553g	1.17697399644413	1.17697399644413	Q518R
P. aeruginosa PAO1	a455t	0.975871772887374	0.975871772887374	Q152L
P. aeruginosa PAO1	a1553g	1.12127002535165	1.12127002535165	Q518R
P. aeruginosa PAO1	a1562g	1.16527540700374	1.16527540700374	D521G
P. aeruginosa PAO1	a1562g	1.0956756667745	1.0956756667745	D521G
P. aeruginosa PAO1	c1706t	0.696343298355232	0.696343298355232	P569L
P. aeruginosa PAO1	a455t	0.615652697905986	0.615652697905986	Q152L
P. aeruginosa PAO1	a455t	0.743208502745049	0.743208502745049	Q152L
P. aeruginosa PAO1	a1553g	1.12530698001632	1.12530698001632	Q518R
P. aeruginosa PAO1	a1562g	1.06537393368738	1.06537393368738	D521G
P. aeruginosa PAO1	a1562g	0.77780333704172	0.77780333704172	D521G
P. aeruginosa PAO1	a1562g	1.03804033926816	1.03804033926816	D521G
P. aeruginosa PAO1	c1550t	0.790471290323377	0.790471290323377	S517F
P. aeruginosa PAO1	a1562g	1.22942019231582	1.22942019231582	D521G
P. aeruginosa PAO1	c1607t	1.01802949165977	1.01802949165977	S536F
P. aeruginosa PAO1	c1706t	0.763538364914073	0.763538364914073	P569L
P. aeruginosa PAO1	a1562g	1.1263690033834	1.1263690033834	D521G
P. aeruginosa PAO1	a1562g	0.89753303081332	0.89753303081332	D521G
P. aeruginosa PAO1	a1562g	1.04852583306693	1.04852583306693	D521G
P. aeruginosa PAO1	a1562g	0.936277852283121	0.936277852283121	D521G
P. aeruginosa PAO1	a1562g	1.16585401144828	1.16585401144828	D521G
P. aeruginosa PAO1	a1562g	0.85765259239718	0.85765259239718	D521G
P. aeruginosa PAO1	a1592g	0.564270950559108	0.564270950559108	H531R
P. aeruginosa PAO1	c1607t	1.01253695547522	1.01253695547522	S536F
P. aeruginosa PAO1	a455t	0.776948112224971	0.776948112224971	Q152L
P. aeruginosa PAO1	c1591t	0.715077956387017	0.715077956387017	H531Y
P. aeruginosa PAO1	a1562g	0.974086661490466	0.974086661490466	D521G
P. aeruginosa PAO1	a1562g	1.2284379723921	1.2284379723921	D521G
P. aeruginosa PAO1	a455g	0.554193994359178	0.554193994359178	Q152R
P. aeruginosa PAO1	a1562g	0.963811647803512	0.963811647803512	D521G
P. aeruginosa PAO1	a1562g	1.08983736959271	1.08983736959271	D521G
P. aeruginosa PAO1	c1591t	0.821507803549671	0.821507803549671	H531Y
P. aeruginosa PAO1	a455t	0.941691049305843	0.941691049305843	Q152L
P. aeruginosa PAO1	a1562g	0.658149068627914	0.658149068627914	D521G
P. aeruginosa PAO1	a1553g	0.995077418235592	0.995077418235592	Q518R
P. aeruginosa PAO1	a1562g	0.927058426277013	0.927058426277013	D521G
P. aeruginosa PAO1	c1591t	1.02629202956529	1.02629202956529	H531Y
P. aeruginosa PAO1	a1562g	0.860160633910779	0.860160633910779	D521G
P. aeruginosa PAO1	a1592g	0.676384489724626	0.676384489724626	H531R
P. aeruginosa PAO1	a1562g	0.974226962289991	0.974226962289991	D521G
P. aeruginosa PAO1	a1562g	0.721117475052173	0.721117475052173	D521G
P. aeruginosa PAO1	a1562g	1.03066169670521	1.03066169670521	D521G
P. aeruginosa PAO1	c1736t	0.852136477880076	0.852136477880076	S579F
P. aeruginosa PAO1	a1562g	0.802392924837207	0.802392924837207	D521G
P. aeruginosa PAO1	a455t	0.985343671971108	0.985343671971108	Q152L
P. aeruginosa PAO1	c1552a	1.40287563741433	1.40287563741433	Q518K
P. aeruginosa PAO1	a1562g	0.954599823218667	0.954599823218667	D521G
P. protegens PF5	c1591a	0.889376253406003	0.889376253406003	H531N
P. protegens PF5	a1562g	0.692993809674844	0.692993809674844	D521G
P. protegens PF5	c1550t	0.885571564322031	0.885571564322031	S517F
P. protegens PF5	a1562g	0.645667374869808	0.645667374869808	D521G
P. protegens PF5	a1562g	0.799937459327311	0.799937459327311	D521G
P. protegens PF5	a1562g	0.828753839120723	0.828753839120723	D521G
P. protegens PF5	a1553g	0.706494377649593	0.706494377649593	Q518R
P. protegens PF5	c1550t	0.998861799354201	0.998861799354201	S517F
P. protegens PF5	a1562g	0.91680885469028806	0.91680885469028806	D521G
P. protegens PF5	c1736t	0.368784797801705	0.368784797801705	S579F
P. protegens PF5	c1607t	1.13875976962259	1.13875976962259	S536F
P. protegens PF5	c1550t	0.904313280410581	0.904313280410581	S517F
P. protegens PF5	t1613a	0.256012849036876	0.256012849036876	L538H
P. protegens PF5	a1562g	0.388306804650985	0.388306804650985	D521G
P. protegens PF5	c1607t	0.623666061433967	0.623666061433967	S536F
P. protegens PF5	c1550t	0.780609787203154	0.780609787203154	S517F
P. protegens PF5	c1550t	0.929899694221162	0.929899694221162	S517F
P. protegens PF5	a1592g	0.489648031139031	0.489648031139031	H531R
P. protegens PF5	a1553t	0.394031779063641	0.394031779063641	Q518L
P. protegens PF5	a1553g	0.481347006190472	0.481347006190472	Q518R
P. protegens PF5	a1592g	0.666590900809463	0.666590900809463	H531R
P. protegens PF5	a1553t	0.427741143386236	0.427741143386236	Q518L
P. protegens PF5	a1562g	0.808434174603757	0.808434174603757	D521G
P. protegens PF5	a1562g	0.900438774462114	0.900438774462114	D521G
P. protegens PF5	a1562g	0.90746968565205	0.90746968565205	D521G
P. protegens PF5	c1550t	0.921097732052105	0.921097732052105	S517F
P. protegens PF5	c1542a	0.257261293859127	0.257261293859127	S514R
P. protegens PF5	a1562g	1.02423800188832	1.02423800188832	D521G
P. protegens PF5	a1562g	0.945249346632045	0.945249346632045	D521G
P. protegens PF5	a1562g	0.828805034701525	0.828805034701525	D521G
P. protegens PF5	a1562g	1.06122242218005	1.06122242218005	D521G
P. protegens PF5	g1561t	0.521745809008484	0.521745809008484	D521Y
P. protegens PF5	t1549c	0.824791717994637	0.824791717994637	S517P
P. protegens PF5	a1562g	0.984565021698284	0.984565021698284	D521G
P. protegens PF5	a1553t	0.478431344772631	0.478431344772631	Q518L
P. protegens PF5	c1542g	0.338165857583991	0.338165857583991	S514R
P. protegens PF5	a1562g	0.945651589286254	0.945651589286254	D521G
P. protegens PF5	a1562g	0.927634642325737	0.927634642325737	D521G
P. protegens PF5	a1562g	0.927060460471397	0.927060460471397	D521G
P. protegens PF5	c1591t	0.869538003892438	0.869538003892438	H531Y
P. protegens PF5	a1562g	0.652712929493967	0.652712929493967	D521G
P. protegens PF5	c1591t	1.04274721629101	1.04274721629101	H531Y
P. protegens PF5	c1591t	1.1464418343936	1.1464418343936	H531Y
P. protegens PF5	a1562g	0.902589401475414	0.902589401475414	D521G
P. protegens PF5	t1613c	0.660359801512364	0.660359801512364	L538P
P. protegens PF5	a1562g	0.766726608404324	0.766726608404324	D521G
P. protegens PF5	a1562g	0.973995273333513	0.973995273333513	D521G
P. protegens PF5	a1562g	0.769665642407493	0.769665642407493	D521G
P. protegens PF5	a1562g	0.720079998261515	0.720079998261515	D521G
P. protegens PF5	c1550t	0.966231614673515	0.966231614673515	S517F
P. protegens PF5	c1550t	1.01127898092273	1.01127898092273	S517F
P. protegens PF5	c1607t	0.319110080249106	0.319110080249106	S536F
P. protegens PF5	a1562g	0.792380650272567	0.792380650272567	D521G
P. protegens PF5	c1736t	0.386208351976026	0.386208351976026	S579F
P. protegens PF5	c1736t	0.301756041510413	0.301756041510413	S579F
P. protegens PF5	a1592g	0.648505355442855	0.648505355442855	H531R
P. protegens PF5	c1607t	0.987824110948491	0.987824110948491	S536F
P. protegens PF5	c1550t	0.914650721265565	0.914650721265565	S517F
P. protegens PF5	a1562g	0.935140848103389	0.935140848103389	D521G
P. protegens PF5	a1562g	0.870100454307019	0.870100454307019	D521G
P. protegens PF5	a1562g	0.949159426823816	0.949159426823816	D521G
P. protegens PF5	c1550t	0.979081139754769	0.979081139754769	S517F
P. protegens PF5	a1562g	0.821846146808418	0.821846146808418	D521G
P. protegens PF5	a1562g	0.908707190679154	0.908707190679154	D521G
P. protegens PF5	a1562g	0.816187342089072	0.816187342089072	D521G
P. protegens PF5	c1550t	0.84779807692026	0.84779807692026	S517F
P. protegens PF5	a1562g	0.913417751037593	0.913417751037593	D521G
P. protegens PF5	a1562g	0.510086521644504	0.510086521644504	D521G
P. protegens PF5	a1553g	0.708937611595524	0.708937611595524	Q518R
P. protegens PF5	a1562g	0.819101106114852	0.819101106114852	D521G
P. protegens PF5	a1562g	0.826011818908823	0.826011818908823	D521G
P. protegens PF5	a1592g	0.815998184584417	0.815998184584417	H531R
P. protegens PF5	a1562g	0.963187418429117	0.963187418429117	D521G
P. protegens PF5	c1607t	0.564148996738594	0.564148996738594	S536F
P. protegens PF5	a1567g	0.048073249912631	0.048073249912631	N523D
P. stutzeri ATCC17588	g1601a	0.113226840142436	0.113226840142436	R534H
P. stutzeri ATCC17588	a1592t	0.876542500329697	0.876542500329697	H531L
P. stutzeri ATCC17588	c1580t	0.774482817281643	0.774482817281643	S527L
P. stutzeri ATCC17588	c1591t	0.973235813189441	0.973235813189441	H531Y
P. stutzeri ATCC17588	a1562t	1.11250162558817	1.11250162558817	D521V
P. stutzeri ATCC17588	c1607a	0.943514635293238	0.943514635293238	S536Y
P. stutzeri ATCC17588	c1580t	0.704030301444252	0.704030301444252	S527L
P. stutzeri ATCC17588	a1562g	0.543920421161851	0.543920421161851	D521G
P. stutzeri ATCC17588	a1562g	0.468456868996945	0.468456868996945	D521G
P. stutzeri ATCC17588	a1553t	0.781141422928379	0.781141422928379	Q518L
P. stutzeri ATCC17588	a1592t	0.929568620209435	0.929568620209435	H531L
P. stutzeri ATCC17588	a1562g	0.593610426982099	0.593610426982099	D521G
P. stutzeri ATCC17588	t1549c	0.470581279278951	0.470581279278951	S517P
P. stutzeri ATCC17588	a1553g	0.788503541701814	0.788503541701814	Q518R
P. stutzeri ATCC17588	a1592t	0.993236988791927	0.993236988791927	H531L
P. stutzeri ATCC17588	a1553g	0.883621271438465	0.883621271438465	Q518R
P. stutzeri ATCC17588	a1592g	0.757555473202537	0.757555473202537	H531R
P. stutzeri ATCC17588	a1592g	0.668260689780109	0.668260689780109	H531R
P. stutzeri ATCC17588	a1562g	0.384917986900974	0.384917986900974	D521G
P. stutzeri ATCC17588	a1562g	0.425661923558055	0.425661923558055	D521G
P. stutzeri ATCC17588	a1562t	1.11636361252284	1.11636361252284	D521V
P. stutzeri ATCC17588	t1613c	0.701522176007354	0.701522176007354	L538P
P. stutzeri ATCC17588	a1553g	0.950567944090754	0.950567944090754	Q518R
P. stutzeri ATCC17588	c1591t	1.02550878442141	1.02550878442141	H531Y
P. stutzeri ATCC17588	a1562g	0.624430266157274	0.624430266157274	D521G
P. stutzeri ATCC17588	c1591g	0.903762364623438	0.903762364623438	H531D
P. stutzeri ATCC17588	a1592g	0.687861980917172	0.687861980917172	H531R
P. stutzeri ATCC17588	a1562g	0.862234626492699	0.862234626492699	D521G
P. stutzeri ATCC17588	a1553c	0.602133165121699	0.602133165121699	Q518P
P. stutzeri ATCC17588	a1562g	0.64061839112736	0.64061839112736	D521G
P. stutzeri ATCC17588	a1562g	0.724225038975942	0.724225038975942	D521G
P. stutzeri ATCC17588	a1729t	0.92550923344255	0.92550923344255	I577F
P. stutzeri ATCC17588	a1562g	0.943986890692261	0.943986890692261	D521G
P. stutzeri ATCC17588	a1592t	1.03112558009797	1.03112558009797	H531L
P. stutzeri ATCC17588	a1553g	1.05879446190872	1.05879446190872	Q518R
P. stutzeri ATCC17588	a1592g	0.907106598661582	0.907106598661582	H531R
P. stutzeri ATCC17588	c1591a	0.878483115200837	0.878483115200837	H531N
P. stutzeri ATCC17588	a1592g	0.742022982477361	0.742022982477361	H531R
P. stutzeri ATCC17588	a1562g	0.948447118505714	0.948447118505714	D521G
P. stutzeri ATCC17588	a1553g	0.807079550686568	0.807079550686568	Q518R
P. stutzeri ATCC17588	a1592g	0.814868937882918	0.814868937882918	H531R
P. stutzeri ATCC17588	a1553c	0.724126856894365	0.724126856894365	Q518P
P. stutzeri ATCC17588	c1706t	0.580722906925599	0.580722906925599	P569L
P. stutzeri ATCC17588	c1607t	1.11560541478463	1.11560541478463	S536F
P. stutzeri ATCC17588	a1553g	1.00854136525716	1.00854136525716	Q518R
P. stutzeri ATCC17588	a1592g	0.609054179354043	0.609054179354043	H531R
P. stutzeri ATCC17588	a1553t	1.09522949131002	1.09522949131002	Q518L
P. stutzeri ATCC17588	a1592g	0.953154223577595	0.953154223577595	H531R
P. stutzeri ATCC17588	a1592t	0.920139642958726	0.920139642958726	H531L
P. stutzeri ATCC17588	a1553g	1.10335393443865	1.10335393443865	Q518R
P. stutzeri ATCC17588	a1562g	0.605479406247443	0.605479406247443	D521G
P. stutzeri ATCC17588	t1547c	0.520331338121388	0.520331338121388	L516P
P. stutzeri ATCC17588	a1562g	0.631316457338413	0.631316457338413	D521G
P. stutzeri ATCC17588	c1591a	0.57268348765	0.57268348765	H531N
P. stutzeri ATCC17588	c1591t	1.01411163347429	1.01411163347429	H531Y
P. stutzeri ATCC17588	a1553g	1.03240597693789	1.03240597693789	Q518R
P. stutzeri ATCC17588	g1601c	0.465658422580728	0.465658422580728	R534P
P. stutzeri ATCC17588	c1607t	0.832903195600117	0.832903195600117	S536F
P. stutzeri ATCC17588	g1561a	0.525867043465127	0.525867043465127	D521N
P. stutzeri ATCC17588	a1553g	0.911211051338105	0.911211051338105	Q518R
P. stutzeri ATCC17588	t1613a	0.558443695919695	0.558443695919695	L538H
P. stutzeri ATCC17588	t1613c	0.631834022294955	0.631834022294955	L538P
P. stutzeri ATCC17588	a1562g	0.728205082294799	0.728205082294799	D521G
P. stutzeri ATCC17588	a1553c	0.628802954138852	0.628802954138852	Q518P
P. stutzeri ATCC17588	a1553g	0.990325543775834	0.990325543775834	Q518R
P. stutzeri ATCC17588	c1591t	0.942691148584768	0.942691148584768	H531Y
P. stutzeri ATCC17588	a1562g	0.59423984323796	0.59423984323796	D521G
P. stutzeri ATCC17588	a1592g	0.807398917399049	0.807398917399049	H531R
P. stutzeri ATCC17588	a1592g	1.0263300414936	1.0263300414936	H531R
P. stutzeri ATCC17588	a1553t	1.12339547495689	1.12339547495689	Q518L
P. stutzeri ATCC17588	a1553t	1.04963931608802	1.04963931608802	Q518L
P. stutzeri ATCC17588	a1562g	0.592787799599071	0.592787799599071	D521G
P. stutzeri ATCC17588	a1553g	0.649396062903334	0.649396062903334	Q518R
P. stutzeri ATCC17588	c1552a	0.580722906925599	0.580722906925599	Q518K
P. stutzeri ATCC17588	a1553g	0.92550923344255	0.92550923344255	Q518R
