# Supplementary material for: Environmental pleiotropy and demographic history direct adaptation under antibiotic selection
Source: Heredity (Edinb). 2018 Sep 6;121(5):438–48. doi: 10.1038/s41437-018-0137-3 (PMC6180006; doi:10.1038/s41437-018-0137-3)
Supplement: Supplementary file 2 — Data and analysis code for empirical figures [file 41437_2018_137_MOESM2_ESM.zip › aa.csv]

name	threeletter	oneletter
alanine	ala	A
arginine	arg	R
asparagine	asn	N
aspartic acid	asp	D
cysteine	cys	C
glutamic acid	glu	E
glutamine	gln	Q
glycine	gly	G
histidine	his	H
isoleucine	ile	I
leucine	leu	L
lysine	lys	K
methionine	met	M
phenylalanine	phe	F
proline	pro	P
serine	ser	S
threonine	thr	T
tryptophan	trp	W
tyrosine	tyr	Y
valine	val	V
