# Supplementary material for: Environmental pleiotropy and demographic history direct adaptation under antibiotic selection
Source: Heredity (Edinb). 2018 Sep 6;121(5):438–48. doi: 10.1038/s41437-018-0137-3 (PMC6180006; doi:10.1038/s41437-018-0137-3)
Supplement: Supplementary file 2 — Data and analysis code for empirical figures [file 41437_2018_137_MOESM2_ESM.zip › freqs.csv]

spp	treatment	AA	SNP	fq.ft	fq.ee	change
E. coli K-12	Shock	V146F	g436t	0	0.5384615384615384	GCTA
E. coli K-12	Sudden	V146F	g436t	0	0.15384615384615385	GCTA
E. coli K-12	not found in selection	V146G	t437g	0	0	ATCG
E. coli K-12	not found in selection	Q148K	c442a	0	0	GCTA
E. coli K-12	not found in selection	Q148R	a443g	0.032894736842105	0	ATGC
E. coli K-12	Gradual	Q148L	a443t	0.118421052631579	0.06666666666666667	ATTA
E. coli K-12	Moderate	Q148L	a443t	0.118421052631579	0.10344827586206896	ATTA
E. coli K-12	Gradual	Q148P	a443c	0	0.03333333333333333	ATCG
E. coli K-12	not found in selection	Q148H	g444t	0.006578947368421	0	GCTA
E. coli K-12	not found in selection	Q148H	g444c	0	0	GCCG
E. coli K-12	not found in selection	G507D	g1520a	0	0	GCAT
E. coli K-12	not found in selection	S508P	t1522c	0	0	ATGC
E. coli K-12	not found in selection	S509R	a1525c	0.006578947368421	0	ATCG
E. coli K-12	Gradual	S509R	c1527a	0.013157894736842	0.06666666666666667	GCTA
E. coli K-12	Moderate	S509R	c1527a	0.013157894736842	0.034482758620689655	GCTA
E. coli K-12	not found in selection	S509R	c1527g	0.006578947368421	0	GCCG
E. coli K-12	Gradual	L511P	t1532c	0.013157894736842	0.06666666666666667	ATGC
E. coli K-12	Moderate	L511Q	t1532a	0.006578947368421	0.034482758620689655	ATTA
E. coli K-12	Moderate	L511R	t1532g	0.019736842105263	0.06896551724137931	ATCG
E. coli K-12	Gradual	S512P	t1534c	0.05921052631579	0.03333333333333333	ATGC
E. coli K-12	Moderate	S512P	t1534c	0.05921052631579	0.06896551724137931	ATGC
E. coli K-12	not found in selection	S512A	t1534g	0	0	ATCG
E. coli K-12	Gradual	S512F	c1535t	0.026315789473684	0.06666666666666667	GCAT
E. coli K-12	Moderate	S512F	c1535t	0.026315789473684	0.034482758620689655	GCAT
E. coli K-12	not found in selection	S512Y	c1535a	0	0	GCTA
E. coli K-12	not found in selection	Q513K	c1537a	0	0	GCTA
E. coli K-12	not found in selection	Q513R	a1538g	0	0	ATGC
E. coli K-12	not found in selection	Q513L	a1538t	0.046052631578947	0	ATTA
E. coli K-12	Gradual	Q513P	a1538c	0	0.03333333333333333	ATCG
E. coli K-12	Gradual	D516N	g1546a	0.019736842105263	0.03333333333333333	GCAT
E. coli K-12	Moderate	D516N	g1546a	0.019736842105263	0.06896551724137931	GCAT
E. coli K-12	Sudden	D516Y	g1546t	0.013157894736842	0.23076923076923078	GCTA
E. coli K-12	Gradual	D516G	a1547g	0.151315789473684	0.06666666666666667	ATGC
E. coli K-12	Moderate	D516G	a1547g	0.151315789473684	0.06896551724137931	ATGC
E. coli K-12	not found in selection	D516V	a1547t	0.006578947368421	0	ATTA
E. coli K-12	not found in selection	D516A	a1547c	0	0	ATCG
E. coli K-12	not found in selection	N518D	a1552g	0.006578947368421	0	ATGC
E. coli K-12	not found in selection	S522F	c1565t	0.019736842105263	0	GCAT
E. coli K-12	not found in selection	S522Y	c1565a	0	0	GCTA
E. coli K-12	not found in selection	E523V	a1568t	0	0	ATTA
E. coli K-12	not found in selection	T525R	c1574g	0.006578947368421	0	GCCG
E. coli K-12	not found in selection	H526Y	c1576t	0.046052631578947	0	GCAT
E. coli K-12	not found in selection	H526N	c1576a	0.013157894736842	0	GCTA
E. coli K-12	not found in selection	H526D	c1576g	0.019736842105263	0	GCCG
E. coli K-12	not found in selection	H526R	a1577g	0	0	ATGC
E. coli K-12	not found in selection	H526L	a1577t	0	0	ATTA
E. coli K-12	not found in selection	H526P	a1577c	0.006578947368421	0	ATCG
E. coli K-12	not found in selection	H526Q	c1578a	0	0	GCTA
E. coli K-12	not found in selection	H526Q	c1578g	0	0	GCCG
E. coli K-12	Gradual	R529C	c1585t	0	0.03333333333333333	GCAT
E. coli K-12	not found in selection	R529S	c1585a	0	0	GCTA
E. coli K-12	not found in selection	R529H	g1586a	0.013157894736842	0	GCAT
E. coli K-12	not found in selection	R529L	g1586t	0	0	GCTA
E. coli K-12	Gradual	S531F	c1592t	0.032894736842105	0.06666666666666667	GCAT
E. coli K-12	Moderate	S531F	c1592t	0.032894736842105	0.13793103448275862	GCAT
E. coli K-12	Shock	S531F	c1592t	0.032894736842105	0.23076923076923078	GCAT
E. coli K-12	Sudden	S531F	c1592t	0.032894736842105	0.23076923076923078	GCAT
E. coli K-12	Sudden	S531Y	c1592a	0	0.23076923076923078	GCTA
E. coli K-12	not found in selection	A532V	c1595t	0	0	GCAT
E. coli K-12	not found in selection	A532E	c1595a	0	0	GCTA
E. coli K-12	not found in selection	L533P	t1598c	0	0	ATGC
E. coli K-12	not found in selection	L533H	t1598a	0.013157894736842	0	ATTA
E. coli K-12	not found in selection	L533R	t1598g	0	0	ATCG
E. coli K-12	not found in selection	G534S	g1600a	0	0	GCAT
E. coli K-12	not found in selection	G534C	g1600t	0.019736842105263	0	GCTA
E. coli K-12	Gradual	G534D	g1601a	0	0.03333333333333333	GCAT
E. coli K-12	Moderate	G534V	g1601t	0.006578947368421	0.034482758620689655	GCTA
E. coli K-12	not found in selection	G534A	g1601c	0.006578947368421	0	GCCG
E. coli K-12	Gradual	T563P	a1687c	0	0.06666666666666667	ATCG
E. coli K-12	Moderate	T563P	a1687c	0	0.034482758620689655	ATCG
E. coli K-12	Gradual	P564L	c1691t	0.026315789473684	0.03333333333333333	GCAT
E. coli K-12	not found in selection	P564R	c1691g	0	0	GCCG
E. coli K-12	not found in selection	G570C	g1708t	0	0	GCTA
E. coli K-12	Shock	I572F	a1714t	0.026315789473684	0.23076923076923078	ATTA
E. coli K-12	Sudden	I572F	a1714t	0.026315789473684	0.15384615384615385	ATTA
E. coli K-12	Gradual	I572L	a1714c	0.092105263157895	0.06666666666666667	ATCG
E. coli K-12	Moderate	I572L	a1714c	0.092105263157895	0.06896551724137931	ATCG
E. coli K-12	not found in selection	I572T	t1715c	0	0	ATGC
E. coli K-12	Gradual	I572N	t1715a	0.006578947368421	0.06666666666666667	ATTA
E. coli K-12	Moderate	I572N	t1715a	0.006578947368421	0.034482758620689655	ATTA
E. coli K-12	Gradual	I572S	t1715g	0.026315789473684	0.03333333333333333	ATCG
E. coli K-12	Moderate	I572S	t1715g	0.026315789473684	0.06896551724137931	ATCG
E. coli K-12	not found in selection	I572M	c1716g	0	0	GCCG
E. coli K-12	Gradual	S574F	c1721t	0.026315789473684	0.06666666666666667	GCAT
E. coli K-12	not found in selection	S574Y	c1721a	0.013157894736842	0	GCTA
E. coli K-12	not found in selection	R687H	g2060a	0	0	GCAT
P. fluorescens SBW25	not found in selection	Q152L	a455t	0	0	ATTA
P. fluorescens SBW25	not found in selection	Q152R	a455g	0	0	ATGC
P. fluorescens SBW25	not found in selection	S514R	c1542g	0	0	GCCG
P. fluorescens SBW25	not found in selection	S514R	c1542a	0	0	GCTA
P. fluorescens SBW25	not found in selection	L516P	t1547c	0	0	ATGC
P. fluorescens SBW25	not found in selection	S517P	t1549c	0	0	ATGC
P. fluorescens SBW25	not found in selection	S517F	c1550t	0.013	0	GCAT
P. fluorescens SBW25	not found in selection	Q518E	c1552g	0	0	GCCG
P. fluorescens SBW25	not found in selection	Q518K	c1552a	0	0	GCTA
P. fluorescens SBW25	not found in selection	Q518P	a1553c	0	0	ATCG
P. fluorescens SBW25	not found in selection	Q518R	a1553g	0.027	0	ATGC
P. fluorescens SBW25	not found in selection	Q518L	a1553t	0	0	ATTA
P. fluorescens SBW25	not found in selection	del521	del1561-1563	0	0	DEL-
P. fluorescens SBW25	not found in selection	D521N	g1561a	0.027	0	GCAT
P. fluorescens SBW25	not found in selection	D521Y	g1561t	0.013	0	GCTA
P. fluorescens SBW25	not found in selection	D521A	a1562c	0.04	0	ATCG
P. fluorescens SBW25	not found in selection	D521G	a1562g	0.613	0	ATGC
P. fluorescens SBW25	not found in selection	D521V	a1562t	0	0	ATTA
P. fluorescens SBW25	not found in selection	D521E	c1563g	0	0	GCCG
P. fluorescens SBW25	not found in selection	523insN	1566aac1567	0	0	AAC
P. fluorescens SBW25	not found in selection	N523D	a1567g	0	0	ATGC
P. fluorescens SBW25	not found in selection	S527L	c1580t	0	0	GCAT
P. fluorescens SBW25	not found in selection	H531Y	c1591t	0.013	0	GCAT
P. fluorescens SBW25	not found in selection	H531N	c1591a	0	0	GCTA
P. fluorescens SBW25	not found in selection	H531D	c1591g	0	0	GCCG
P. fluorescens SBW25	not found in selection	H531R	a1592g	0.067	0	ATGC
P. fluorescens SBW25	not found in selection	H531L	a1592t	0.013	0	ATTA
P. fluorescens SBW25	not found in selection	H531Q	c1593g	0.013	0	GCCG
P. fluorescens SBW25	not found in selection	R534H	g1601a	0	0	GCAT
P. fluorescens SBW25	not found in selection	R534P	g1601c	0	0	GCCG
P. fluorescens SBW25	not found in selection	S536F	c1607t	0.027	0	GCAT
P. fluorescens SBW25	not found in selection	S536Y	c1612a	0.013	0	GCTA
P. fluorescens SBW25	not found in selection	L538V	c1613g	0	0	GCCG
P. fluorescens SBW25	not found in selection	L538P	t1613c	0	0	ATGC
P. fluorescens SBW25	not found in selection	L538H	t1613a	0	0	ATTA
P. fluorescens SBW25	not found in selection	G539D	g1616a	0	0	GCAT
P. fluorescens SBW25	not found in selection	C563Y	g1691a	0	0	GCAT
P. fluorescens SBW25	not found in selection	C563W	c1692g	0	0	GCCG
P. fluorescens SBW25	not found in selection	P569R	c1706g	0	0	GCCG
P. fluorescens SBW25	not found in selection	P569L	c1706t	0.027	0	GCAT
P. fluorescens SBW25	not found in selection	G575D	g1723t	0	0	GCTA
P. fluorescens SBW25	not found in selection	G575C	g1724a	0	0	GCAT
P. fluorescens SBW25	not found in selection	I577L	a1729c	0.027	0	ATCG
P. fluorescens SBW25	not found in selection	I577F	a1729t	0	0	ATTA
P. fluorescens SBW25	not found in selection	I577S	t1730g	0.027	0	ATCG
P. fluorescens SBW25	not found in selection	I577T	t1730c	0.013	0	ATGC
P. fluorescens SBW25	not found in selection	S579F	c1736t	0.027	0	GCAT
P. fluorescens Pf0-1	not found in selection	Q152L	a455t	0	0.09523809523809523	ATTA
P. fluorescens Pf0-1	not found in selection	Q152L	a455t	0	0.0625	ATTA
P. fluorescens Pf0-1	not found in selection	Q152R	a455g	0	0.07407407407407407	ATGC
P. fluorescens Pf0-1	not found in selection	S514R	c1542g	0	0.047619047619047616	GCCG
P. fluorescens Pf0-1	not found in selection	S514R	c1542a	0	0.047619047619047616	GCTA
P. fluorescens Pf0-1	not found in selection	L516P	t1547c	0	0	ATGC
P. fluorescens Pf0-1	not found in selection	S517P	t1549c	0.04	0.0625	ATGC
P. fluorescens Pf0-1	not found in selection	S517F	c1550t	0	0	GCAT
P. fluorescens Pf0-1	not found in selection	Q518E	c1552g	0	0	GCCG
P. fluorescens Pf0-1	not found in selection	Q518K	c1552a	0	0	GCTA
P. fluorescens Pf0-1	not found in selection	Q518P	a1553c	0	0	ATCG
P. fluorescens Pf0-1	not found in selection	Q518R	a1553g	0.013	0	ATGC
P. fluorescens Pf0-1	not found in selection	Q518L	a1553t	0	0	ATTA
P. fluorescens Pf0-1	not found in selection	del521	del1561-1563	0	0	DEL-
P. fluorescens Pf0-1	not found in selection	D521N	g1561a	0	0	GCAT
P. fluorescens Pf0-1	not found in selection	D521Y	g1561t	0	0	GCTA
P. fluorescens Pf0-1	not found in selection	D521A	a1562c	0	0	ATCG
P. fluorescens Pf0-1	not found in selection	D521G	a1562g	0.627	0.7407407407407407	ATGC
P. fluorescens Pf0-1	not found in selection	D521G	a1562g	0.627	0.6666666666666666	ATGC
P. fluorescens Pf0-1	not found in selection	D521G	a1562g	0.627	0.625	ATGC
P. fluorescens Pf0-1	not found in selection	D521V	a1562t	0	0.047619047619047616	ATTA
P. fluorescens Pf0-1	not found in selection	D521V	a1562t	0	0.0625	ATTA
P. fluorescens Pf0-1	not found in selection	D521E	c1563g	0.013	0	GCCG
P. fluorescens Pf0-1	not found in selection	523insN	1566aac1567	0	0	AAC
P. fluorescens Pf0-1	not found in selection	N523D	a1567g	0	0	ATGC
P. fluorescens Pf0-1	not found in selection	S527L	c1580t	0	0	GCAT
P. fluorescens Pf0-1	not found in selection	H531Y	c1591t	0.027	0	GCAT
P. fluorescens Pf0-1	not found in selection	H531N	c1591a	0	0	GCTA
P. fluorescens Pf0-1	not found in selection	H531D	c1591g	0	0	GCCG
P. fluorescens Pf0-1	not found in selection	H531R	a1592g	0.093	0	ATGC
P. fluorescens Pf0-1	not found in selection	H531L	a1592t	0	0	ATTA
P. fluorescens Pf0-1	not found in selection	H531Q	c1593g	0	0	GCCG
P. fluorescens Pf0-1	not found in selection	R534H	g1601a	0	0	GCAT
P. fluorescens Pf0-1	not found in selection	R534P	g1601c	0	0	GCCG
P. fluorescens Pf0-1	not found in selection	S536F	c1607t	0	0	GCAT
P. fluorescens Pf0-1	not found in selection	S536Y	c1612a	0	0.07407407407407407	GCTA
P. fluorescens Pf0-1	not found in selection	L538V	c1613g	0	0.047619047619047616	GCCG
P. fluorescens Pf0-1	not found in selection	L538V	c1613g	0	0.0625	GCCG
P. fluorescens Pf0-1	not found in selection	L538P	t1613c	0.013	0	ATGC
P. fluorescens Pf0-1	not found in selection	L538H	t1613a	0.027	0	ATTA
P. fluorescens Pf0-1	not found in selection	G539D	g1616a	0	0	GCAT
P. fluorescens Pf0-1	not found in selection	C563Y	g1691a	0	0	GCAT
P. fluorescens Pf0-1	not found in selection	C563W	c1692g	0	0	GCCG
P. fluorescens Pf0-1	not found in selection	P569R	c1706g	0	0	GCCG
P. fluorescens Pf0-1	not found in selection	P569L	c1706t	0.013	0	GCAT
P. fluorescens Pf0-1	not found in selection	G575D	g1723t	0	0	GCTA
P. fluorescens Pf0-1	not found in selection	G575C	g1724a	0	0	GCAT
P. fluorescens Pf0-1	not found in selection	I577L	a1729c	0.013	0.037037037037037035	ATCG
P. fluorescens Pf0-1	not found in selection	I577F	a1729t	0	0	ATTA
P. fluorescens Pf0-1	not found in selection	I577S	t1730g	0	0	ATCG
P. fluorescens Pf0-1	not found in selection	I577T	t1730c	0	0	ATGC
P. fluorescens Pf0-1	not found in selection	S579F	c1736t	0.12	0	GCAT
P. protegens PF5	not found in selection	Q152L	a455t	0	0	ATTA
P. protegens PF5	not found in selection	Q152R	a455g	0	0	ATGC
P. protegens PF5	not found in selection	S514R	c1542g	0.013	0	GCCG
P. protegens PF5	not found in selection	S514R	c1542a	0.013	0	GCTA
P. protegens PF5	not found in selection	L516P	t1547c	0	0	ATGC
P. protegens PF5	not found in selection	S517P	t1549c	0.013	0	ATGC
P. protegens PF5	not found in selection	S517F	c1550t	0.147	0	GCAT
P. protegens PF5	not found in selection	Q518E	c1552g	0	0	GCCG
P. protegens PF5	not found in selection	Q518K	c1552a	0	0	GCTA
P. protegens PF5	not found in selection	Q518P	a1553c	0	0	ATCG
P. protegens PF5	not found in selection	Q518R	a1553g	0.04	0	ATGC
P. protegens PF5	not found in selection	Q518L	a1553t	0.04	0	ATTA
P. protegens PF5	not found in selection	del521	del1561-1563	0	0	DEL-
P. protegens PF5	not found in selection	D521N	g1561a	0	0	GCAT
P. protegens PF5	not found in selection	D521Y	g1561t	0.013	0	GCTA
P. protegens PF5	not found in selection	D521A	a1562c	0	0	ATCG
P. protegens PF5	not found in selection	D521G	a1562g	0.467	0	ATGC
P. protegens PF5	not found in selection	D521V	a1562t	0	0	ATTA
P. protegens PF5	not found in selection	D521E	c1563g	0	0	GCCG
P. protegens PF5	not found in selection	523insN	1566aac1567	0	0	AAC
P. protegens PF5	not found in selection	N523D	a1567g	0.013	0	ATGC
P. protegens PF5	not found in selection	S527L	c1580t	0	0	GCAT
P. protegens PF5	not found in selection	H531Y	c1591t	0.04	0	GCAT
P. protegens PF5	not found in selection	H531N	c1591a	0.013	0	GCTA
P. protegens PF5	not found in selection	H531D	c1591g	0	0	GCCG
P. protegens PF5	not found in selection	H531R	a1592g	0.053	0	ATGC
P. protegens PF5	not found in selection	H531L	a1592t	0	0	ATTA
P. protegens PF5	not found in selection	H531Q	c1593g	0	0	GCCG
P. protegens PF5	not found in selection	R534H	g1601a	0	0	GCAT
P. protegens PF5	not found in selection	R534P	g1601c	0	0	GCCG
P. protegens PF5	not found in selection	S536F	c1607t	0.067	0	GCAT
P. protegens PF5	not found in selection	S536Y	c1612a	0	0	GCTA
P. protegens PF5	not found in selection	L538V	c1613g	0	0	GCCG
P. protegens PF5	not found in selection	L538P	t1613c	0	0	ATGC
P. protegens PF5	not found in selection	L538H	t1613a	0.013	0	ATTA
P. protegens PF5	not found in selection	G539D	g1616a	0.013	0	GCAT
P. protegens PF5	not found in selection	C563Y	g1691a	0	0	GCAT
P. protegens PF5	not found in selection	C563W	c1692g	0	0	GCCG
P. protegens PF5	not found in selection	P569R	c1706g	0	0	GCCG
P. protegens PF5	not found in selection	P569L	c1706t	0	0	GCAT
P. protegens PF5	not found in selection	G575D	g1723t	0	0	GCTA
P. protegens PF5	not found in selection	G575C	g1724a	0	0	GCAT
P. protegens PF5	not found in selection	I577L	a1729c	0	0	ATCG
P. protegens PF5	not found in selection	I577F	a1729t	0	0	ATTA
P. protegens PF5	not found in selection	I577S	t1730g	0	0	ATCG
P. protegens PF5	not found in selection	I577T	t1730c	0	0	ATGC
P. protegens PF5	not found in selection	S579F	c1736t	0.04	0	GCAT
P. putida KT2440	not found in selection	Q152L	a455t	0	0	ATTA
P. putida KT2440	not found in selection	Q152R	a455g	0	0	ATGC
P. putida KT2440	not found in selection	S514R	c1542g	0	0	GCCG
P. putida KT2440	not found in selection	S514R	c1542a	0	0	GCTA
P. putida KT2440	not found in selection	L516P	t1547c	0.013	0	ATGC
P. putida KT2440	not found in selection	S517P	t1549c	0.013	0	ATGC
P. putida KT2440	not found in selection	S517F	c1550t	0.013	0	GCAT
P. putida KT2440	not found in selection	Q518E	c1552g	0	0	GCCG
P. putida KT2440	not found in selection	Q518K	c1552a	0	0	GCTA
P. putida KT2440	not found in selection	Q518P	a1553c	0	0	ATCG
P. putida KT2440	not found in selection	Q518R	a1553g	0.067	0	ATGC
P. putida KT2440	not found in selection	Q518L	a1553t	0.04	0	ATTA
P. putida KT2440	not found in selection	del521	del1561-1563	0	0	DEL-
P. putida KT2440	not found in selection	D521N	g1561a	0.013	0	GCAT
P. putida KT2440	not found in selection	D521Y	g1561t	0	0	GCTA
P. putida KT2440	not found in selection	D521A	a1562c	0	0	ATCG
P. putida KT2440	not found in selection	D521G	a1562g	0.8	0	ATGC
P. putida KT2440	not found in selection	D521V	a1562t	0	0	ATTA
P. putida KT2440	not found in selection	D521E	c1563g	0	0	GCCG
P. putida KT2440	not found in selection	523insN	1566aac1567	0	0	AAC
P. putida KT2440	not found in selection	N523D	a1567g	0	0	ATGC
P. putida KT2440	not found in selection	S527L	c1580t	0	0	GCAT
P. putida KT2440	not found in selection	H531Y	c1591t	0.013	0	GCAT
P. putida KT2440	not found in selection	H531N	c1591a	0	0	GCTA
P. putida KT2440	not found in selection	H531D	c1591g	0	0	GCCG
P. putida KT2440	not found in selection	H531R	a1592g	0.013	0	ATGC
P. putida KT2440	not found in selection	H531L	a1592t	0	0	ATTA
P. putida KT2440	not found in selection	H531Q	c1593g	0	0	GCCG
P. putida KT2440	not found in selection	R534H	g1601a	0	0	GCAT
P. putida KT2440	not found in selection	R534P	g1601c	0	0	GCCG
P. putida KT2440	not found in selection	S536F	c1607t	0	0	GCAT
P. putida KT2440	not found in selection	S536Y	c1612a	0.013	0	GCTA
P. putida KT2440	not found in selection	L538V	c1613g	0	0	GCCG
P. putida KT2440	not found in selection	L538P	t1613c	0	0	ATGC
P. putida KT2440	not found in selection	L538H	t1613a	0	0	ATTA
P. putida KT2440	not found in selection	G539D	g1616a	0	0	GCAT
P. putida KT2440	not found in selection	C563Y	g1691a	0	0	GCAT
P. putida KT2440	not found in selection	C563W	c1692g	0	0	GCCG
P. putida KT2440	not found in selection	P569R	c1706g	0	0	GCCG
P. putida KT2440	not found in selection	P569L	c1706t	0	0	GCAT
P. putida KT2440	not found in selection	G575D	g1723t	0	0	GCTA
P. putida KT2440	not found in selection	G575C	g1724a	0	0	GCAT
P. putida KT2440	not found in selection	I577L	a1729c	0	0	ATCG
P. putida KT2440	not found in selection	I577F	a1729t	0	0	ATTA
P. putida KT2440	not found in selection	I577S	t1730g	0	0	ATCG
P. putida KT2440	not found in selection	I577T	t1730c	0	0	ATGC
P. putida KT2440	not found in selection	S579F	c1736t	0	0	GCAT
P. fulva CCUG12537	not found in selection	Q152L	a455t	0	0	ATTA
P. fulva CCUG12537	not found in selection	Q152R	a455g	0	0	ATGC
P. fulva CCUG12537	not found in selection	S514R	c1542g	0.013	0	GCCG
P. fulva CCUG12537	not found in selection	S514R	c1542a	0.013	0	GCTA
P. fulva CCUG12537	not found in selection	L516P	t1547c	0.013	0	ATGC
P. fulva CCUG12537	not found in selection	S517P	t1549c	0.013	0	ATGC
P. fulva CCUG12537	not found in selection	S517F	c1550t	0.04	0	GCAT
P. fulva CCUG12537	not found in selection	Q518E	c1552g	0	0	GCCG
P. fulva CCUG12537	not found in selection	Q518K	c1552a	0	0	GCTA
P. fulva CCUG12537	not found in selection	Q518P	a1553c	0	0	ATCG
P. fulva CCUG12537	not found in selection	Q518R	a1553g	0.04	0	ATGC
P. fulva CCUG12537	not found in selection	Q518L	a1553t	0.133	0	ATTA
P. fulva CCUG12537	not found in selection	del521	del1561-1563	0	0	DEL-
P. fulva CCUG12537	not found in selection	D521N	g1561a	0.04	0	GCAT
P. fulva CCUG12537	not found in selection	D521Y	g1561t	0.013	0	GCTA
P. fulva CCUG12537	not found in selection	D521A	a1562c	0	0	ATCG
P. fulva CCUG12537	not found in selection	D521G	a1562g	0.227	0	ATGC
P. fulva CCUG12537	not found in selection	D521V	a1562t	0.027	0	ATTA
P. fulva CCUG12537	not found in selection	D521E	c1563g	0	0	GCCG
P. fulva CCUG12537	not found in selection	523insN	1566aac1567	0	0	AAC
P. fulva CCUG12537	not found in selection	N523D	a1567g	0	0	ATGC
P. fulva CCUG12537	not found in selection	S527L	c1580t	0.053	0	GCAT
P. fulva CCUG12537	not found in selection	H531Y	c1591t	0.027	0	GCAT
P. fulva CCUG12537	not found in selection	H531N	c1591a	0	0	GCTA
P. fulva CCUG12537	not found in selection	H531D	c1591g	0	0	GCCG
P. fulva CCUG12537	not found in selection	H531R	a1592g	0.08	0	ATGC
P. fulva CCUG12537	not found in selection	H531L	a1592t	0.013	0	ATTA
P. fulva CCUG12537	not found in selection	H531Q	c1593g	0	0	GCCG
P. fulva CCUG12537	not found in selection	R534H	g1601a	0.013	0	GCAT
P. fulva CCUG12537	not found in selection	R534P	g1601c	0	0	GCCG
P. fulva CCUG12537	not found in selection	S536F	c1607t	0.053	0	GCAT
P. fulva CCUG12537	not found in selection	S536Y	c1612a	0	0	GCTA
P. fulva CCUG12537	not found in selection	L538V	c1613g	0	0	GCCG
P. fulva CCUG12537	not found in selection	L538P	t1613c	0.013	0	ATGC
P. fulva CCUG12537	not found in selection	L538H	t1613a	0	0	ATTA
P. fulva CCUG12537	not found in selection	G539D	g1616a	0.027	0	GCAT
P. fulva CCUG12537	not found in selection	C563Y	g1691a	0.013	0	GCAT
P. fulva CCUG12537	not found in selection	C563W	c1692g	0.027	0	GCCG
P. fulva CCUG12537	not found in selection	P569R	c1706g	0	0	GCCG
P. fulva CCUG12537	not found in selection	P569L	c1706t	0.027	0	GCAT
P. fulva CCUG12537	not found in selection	G575D	g1723t	0	0	GCTA
P. fulva CCUG12537	not found in selection	G575C	g1724a	0	0	GCAT
P. fulva CCUG12537	not found in selection	I577L	a1729c	0	0	ATCG
P. fulva CCUG12537	not found in selection	I577F	a1729t	0	0	ATTA
P. fulva CCUG12537	not found in selection	I577S	t1730g	0.013	0	ATCG
P. fulva CCUG12537	not found in selection	I577T	t1730c	0	0	ATGC
P. fulva CCUG12537	not found in selection	S579F	c1736t	0.067	0	GCAT
P. mendocina CCUG1781	not found in selection	Q152L	a455t	0.16	0	ATTA
P. mendocina CCUG1781	not found in selection	Q152R	a455g	0.027	0	ATGC
P. mendocina CCUG1781	not found in selection	S514R	c1542g	0	0	GCCG
P. mendocina CCUG1781	not found in selection	S514R	c1542a	0	0	GCTA
P. mendocina CCUG1781	not found in selection	L516P	t1547c	0.013	0	ATGC
P. mendocina CCUG1781	not found in selection	S517P	t1549c	0	0	ATGC
P. mendocina CCUG1781	not found in selection	S517F	c1550t	0.027	0	GCAT
P. mendocina CCUG1781	not found in selection	Q518E	c1552g	0.013	0	GCCG
P. mendocina CCUG1781	not found in selection	Q518K	c1552a	0	0	GCTA
P. mendocina CCUG1781	not found in selection	Q518P	a1553c	0.013	0	ATCG
P. mendocina CCUG1781	not found in selection	Q518R	a1553g	0.027	0	ATGC
P. mendocina CCUG1781	not found in selection	Q518L	a1553t	0.027	0	ATTA
P. mendocina CCUG1781	not found in selection	del521	del1561-1563	0.013	0	DEL-
P. mendocina CCUG1781	not found in selection	D521N	g1561a	0.027	0	GCAT
P. mendocina CCUG1781	not found in selection	D521Y	g1561t	0	0	GCTA
P. mendocina CCUG1781	not found in selection	D521A	a1562c	0	0	ATCG
P. mendocina CCUG1781	not found in selection	D521G	a1562g	0.28	0	ATGC
P. mendocina CCUG1781	not found in selection	D521V	a1562t	0	0	ATTA
P. mendocina CCUG1781	not found in selection	D521E	c1563g	0	0	GCCG
P. mendocina CCUG1781	not found in selection	523insN	1566aac1567	0.013	0	AAC
P. mendocina CCUG1781	not found in selection	N523D	a1567g	0	0	ATGC
P. mendocina CCUG1781	not found in selection	S527L	c1580t	0.04	0	GCAT
P. mendocina CCUG1781	not found in selection	H531Y	c1591t	0.013	0	GCAT
P. mendocina CCUG1781	not found in selection	H531N	c1591a	0	0	GCTA
P. mendocina CCUG1781	not found in selection	H531D	c1591g	0	0	GCCG
P. mendocina CCUG1781	not found in selection	H531R	a1592g	0.04	0	ATGC
P. mendocina CCUG1781	not found in selection	H531L	a1592t	0.093	0	ATTA
P. mendocina CCUG1781	not found in selection	H531Q	c1593g	0	0	GCCG
P. mendocina CCUG1781	not found in selection	R534H	g1601a	0.027	0	GCAT
P. mendocina CCUG1781	not found in selection	R534P	g1601c	0	0	GCCG
P. mendocina CCUG1781	not found in selection	S536F	c1607t	0.027	0	GCAT
P. mendocina CCUG1781	not found in selection	S536Y	c1612a	0	0	GCTA
P. mendocina CCUG1781	not found in selection	L538V	c1613g	0	0	GCCG
P. mendocina CCUG1781	not found in selection	L538P	t1613c	0.013	0	ATGC
P. mendocina CCUG1781	not found in selection	L538H	t1613a	0	0	ATTA
P. mendocina CCUG1781	not found in selection	G539D	g1616a	0	0	GCAT
P. mendocina CCUG1781	not found in selection	C563Y	g1691a	0	0	GCAT
P. mendocina CCUG1781	not found in selection	C563W	c1692g	0	0	GCCG
P. mendocina CCUG1781	not found in selection	P569R	c1706g	0.013	0	GCCG
P. mendocina CCUG1781	not found in selection	P569L	c1706t	0.053	0	GCAT
P. mendocina CCUG1781	not found in selection	G575D	g1723t	0.013	0	GCTA
P. mendocina CCUG1781	not found in selection	G575C	g1724a	0.013	0	GCAT
P. mendocina CCUG1781	not found in selection	I577L	a1729c	0	0	ATCG
P. mendocina CCUG1781	not found in selection	I577F	a1729t	0.013	0	ATTA
P. mendocina CCUG1781	not found in selection	I577S	t1730g	0	0	ATCG
P. mendocina CCUG1781	not found in selection	I577T	t1730c	0	0	ATGC
P. mendocina CCUG1781	not found in selection	S579F	c1736t	0	0	GCAT
P. stutzeri ATCC17588	not found in selection	Q152L	a455t	0	0	ATTA
P. stutzeri ATCC17588	not found in selection	Q152R	a455g	0	0	ATGC
P. stutzeri ATCC17588	not found in selection	S514R	c1542g	0	0	GCCG
P. stutzeri ATCC17588	not found in selection	S514R	c1542a	0	0	GCTA
P. stutzeri ATCC17588	not found in selection	L516P	t1547c	0.013	0	ATGC
P. stutzeri ATCC17588	not found in selection	S517P	t1549c	0.013	0	ATGC
P. stutzeri ATCC17588	not found in selection	S517F	c1550t	0	0	GCAT
P. stutzeri ATCC17588	not found in selection	Q518E	c1552g	0	0	GCCG
P. stutzeri ATCC17588	not found in selection	Q518K	c1552a	0.013	0	GCTA
P. stutzeri ATCC17588	not found in selection	Q518P	a1553c	0.04	0	ATCG
P. stutzeri ATCC17588	not found in selection	Q518R	a1553g	0.16	0	ATGC
P. stutzeri ATCC17588	not found in selection	Q518L	a1553t	0.053	0	ATTA
P. stutzeri ATCC17588	not found in selection	del521	del1561-1563	0	0	DEL-
P. stutzeri ATCC17588	not found in selection	D521N	g1561a	0.013	0	GCAT
P. stutzeri ATCC17588	not found in selection	D521Y	g1561t	0	0	GCTA
P. stutzeri ATCC17588	not found in selection	D521A	a1562c	0	0	ATCG
P. stutzeri ATCC17588	not found in selection	D521G	a1562g	0.213	0	ATGC
P. stutzeri ATCC17588	not found in selection	D521V	a1562t	0.027	0	ATTA
P. stutzeri ATCC17588	not found in selection	D521E	c1563g	0	0	GCCG
P. stutzeri ATCC17588	not found in selection	523insN	1566aac1567	0	0	AAC
P. stutzeri ATCC17588	not found in selection	N523D	a1567g	0	0	ATGC
P. stutzeri ATCC17588	not found in selection	S527L	c1580t	0.027	0	GCAT
P. stutzeri ATCC17588	not found in selection	H531Y	c1591t	0.053	0	GCAT
P. stutzeri ATCC17588	not found in selection	H531N	c1591a	0.027	0	GCTA
P. stutzeri ATCC17588	not found in selection	H531D	c1591g	0.013	0	GCCG
P. stutzeri ATCC17588	not found in selection	H531R	a1592g	0.133	0	ATGC
P. stutzeri ATCC17588	not found in selection	H531L	a1592t	0.067	0	ATTA
P. stutzeri ATCC17588	not found in selection	H531Q	c1593g	0	0	GCCG
P. stutzeri ATCC17588	not found in selection	R534H	g1601a	0.013	0	GCAT
P. stutzeri ATCC17588	not found in selection	R534P	g1601c	0.013	0	GCCG
P. stutzeri ATCC17588	not found in selection	S536F	c1607t	0.027	0	GCAT
P. stutzeri ATCC17588	not found in selection	S536Y	c1612a	0.013	0	GCTA
P. stutzeri ATCC17588	not found in selection	L538V	c1613g	0	0	GCCG
P. stutzeri ATCC17588	not found in selection	L538P	t1613c	0.027	0	ATGC
P. stutzeri ATCC17588	not found in selection	L538H	t1613a	0.013	0	ATTA
P. stutzeri ATCC17588	not found in selection	G539D	g1616a	0	0	GCAT
P. stutzeri ATCC17588	not found in selection	C563Y	g1691a	0	0	GCAT
P. stutzeri ATCC17588	not found in selection	C563W	c1692g	0	0	GCCG
P. stutzeri ATCC17588	not found in selection	P569R	c1706g	0	0	GCCG
P. stutzeri ATCC17588	not found in selection	P569L	c1706t	0.013	0	GCAT
P. stutzeri ATCC17588	not found in selection	G575D	g1723t	0	0	GCTA
P. stutzeri ATCC17588	not found in selection	G575C	g1724a	0	0	GCAT
P. stutzeri ATCC17588	not found in selection	I577L	a1729c	0	0	ATCG
P. stutzeri ATCC17588	not found in selection	I577F	a1729t	0.013	0	ATTA
P. stutzeri ATCC17588	not found in selection	I577S	t1730g	0	0	ATCG
P. stutzeri ATCC17588	not found in selection	I577T	t1730c	0	0	ATGC
P. stutzeri ATCC17588	not found in selection	S579F	c1736t	0	0	GCAT
P. aeruginosa PAO1	not found in selection	Q152L	a455t	0.147	0	ATTA
P. aeruginosa PAO1	not found in selection	Q152R	a455g	0.027	0	ATGC
P. aeruginosa PAO1	not found in selection	S514R	c1542g	0	0	GCCG
P. aeruginosa PAO1	not found in selection	S514R	c1542a	0	0	GCTA
P. aeruginosa PAO1	not found in selection	L516P	t1547c	0	0	ATGC
P. aeruginosa PAO1	not found in selection	S517P	t1549c	0	0	ATGC
P. aeruginosa PAO1	not found in selection	S517F	c1550t	0.013	0	GCAT
P. aeruginosa PAO1	not found in selection	Q518E	c1552g	0	0	GCCG
P. aeruginosa PAO1	not found in selection	Q518K	c1552a	0.013	0	GCTA
P. aeruginosa PAO1	not found in selection	Q518P	a1553c	0	0	ATCG
P. aeruginosa PAO1	not found in selection	Q518R	a1553g	0.053	0	ATGC
P. aeruginosa PAO1	not found in selection	Q518L	a1553t	0	0	ATTA
P. aeruginosa PAO1	not found in selection	del521	del1561-1563	0	0	DEL-
P. aeruginosa PAO1	not found in selection	D521N	g1561a	0.027	0	GCAT
P. aeruginosa PAO1	not found in selection	D521Y	g1561t	0	0	GCTA
P. aeruginosa PAO1	not found in selection	D521A	a1562c	0	0	ATCG
P. aeruginosa PAO1	not found in selection	D521G	a1562g	0.533	0	ATGC
P. aeruginosa PAO1	not found in selection	D521V	a1562t	0	0	ATTA
P. aeruginosa PAO1	not found in selection	D521E	c1563g	0	0	GCCG
P. aeruginosa PAO1	not found in selection	523insN	1566aac1567	0	0	AAC
P. aeruginosa PAO1	not found in selection	N523D	a1567g	0	0	ATGC
P. aeruginosa PAO1	not found in selection	S527L	c1580t	0	0	GCAT
P. aeruginosa PAO1	not found in selection	H531Y	c1591t	0.053	0	GCAT
P. aeruginosa PAO1	not found in selection	H531N	c1591a	0	0	GCTA
P. aeruginosa PAO1	not found in selection	H531D	c1591g	0	0	GCCG
P. aeruginosa PAO1	not found in selection	H531R	a1592g	0.027	0	ATGC
P. aeruginosa PAO1	not found in selection	H531L	a1592t	0.013	0	ATTA
P. aeruginosa PAO1	not found in selection	H531Q	c1593g	0	0	GCCG
P. aeruginosa PAO1	not found in selection	R534H	g1601a	0	0	GCAT
P. aeruginosa PAO1	not found in selection	R534P	g1601c	0	0	GCCG
P. aeruginosa PAO1	not found in selection	S536F	c1607t	0.027	0	GCAT
P. aeruginosa PAO1	not found in selection	S536Y	c1612a	0	0	GCTA
P. aeruginosa PAO1	not found in selection	L538V	c1613g	0	0	GCCG
P. aeruginosa PAO1	not found in selection	L538P	t1613c	0	0	ATGC
P. aeruginosa PAO1	not found in selection	L538H	t1613a	0	0	ATTA
P. aeruginosa PAO1	not found in selection	G539D	g1616a	0	0	GCAT
P. aeruginosa PAO1	not found in selection	C563Y	g1691a	0	0	GCAT
P. aeruginosa PAO1	not found in selection	C563W	c1692g	0	0	GCCG
P. aeruginosa PAO1	not found in selection	P569R	c1706g	0	0	GCCG
P. aeruginosa PAO1	not found in selection	P569L	c1706t	0.04	0	GCAT
P. aeruginosa PAO1	not found in selection	G575D	g1723t	0	0	GCTA
P. aeruginosa PAO1	not found in selection	G575C	g1724a	0	0	GCAT
P. aeruginosa PAO1	not found in selection	I577L	a1729c	0	0	ATCG
P. aeruginosa PAO1	not found in selection	I577F	a1729t	0	0	ATTA
P. aeruginosa PAO1	not found in selection	I577S	t1730g	0	0	ATCG
P. aeruginosa PAO1	not found in selection	I577T	t1730c	0	0	ATGC
P. aeruginosa PAO1	not found in selection	S579F	c1736t	0.027	0	GCAT
P. fluorescens Pf0-1	not found in selection	H452R	NA	0	0.037037037037037035	NA
P. fluorescens Pf0-1	not found in selection	Q766L	NA	0	0.037037037037037035	NA
P. fluorescens Pf0-1	not found in selection	G542C	NA	0	0.047619047619047616	NA
P. fluorescens Pf0-1	not found in selection	N765S	NA	0	0.047619047619047616	NA
P. fluorescens Pf0-1	not found in selection	G539A	NA	0	0.0625	NA
P. fluorescens Pf0-1	not found in selection	T558A	NA	0	0.0625	NA
