# Supplementary material for: Environmental pleiotropy and demographic history direct adaptation under antibiotic selection
Source: Heredity (Edinb). 2018 Sep 6;121(5):438–48. doi: 10.1038/s41437-018-0137-3 (PMC6180006; doi:10.1038/s41437-018-0137-3)
Supplement: Supplementary file 2 — Data and analysis code for empirical figures [file 41437_2018_137_MOESM2_ESM.zip › ma.csv]

spp	change	N	perc	ref	alt	genome
E. coli K-12	ATCG	38	0.16	AT	CG	0.45
E. coli K-12	ATGC	49	0.21	AT	GC	0.45
E. coli K-12	ATTA	17	0.07	AT	TA	0.45
E. coli K-12	GCAT	82	0.35	GC	AT	0.55
E. coli K-12	GCCG	17	0.07	GC	CG	0.55
E. coli K-12	GCTA	30	0.13	GC	TA	0.55
P. aeruginosa PAO1	GCCG	2	0.045	AT	CG	0.727
P. aeruginosa PAO1	GCTA	7	0.159	AT	GC	0.727
P. aeruginosa PAO1	GCAT	23	0.523	AT	TA	0.727
P. aeruginosa PAO1	ATGC	6	0.136	GC	AT	0.273
P. aeruginosa PAO1	ATTA	2	0.045	GC	CG	0.273
P. aeruginosa PAO1	ATCG	4	0.091	GC	TA	0.273
