# Supplementary material for: Environmental pleiotropy and demographic history direct adaptation under antibiotic selection
Source: Heredity (Edinb). 2018 Sep 6;121(5):438–48. doi: 10.1038/s41437-018-0137-3 (PMC6180006; doi:10.1038/s41437-018-0137-3)
Supplement: Supplementary file 2 — Data and analysis code for empirical figures [file 41437_2018_137_MOESM2_ESM.zip › mspec.csv]

spp	change	N.ma	perc.ma	ref	alt	genome	perc.ft	N.ft	sites.rpoB	freq.rpoB	N.ft.exp	category
E. coli K-12	ATCG	38	0.16	AT	CG	0.45	0.151315789473684	23	12	0.16901408450704225	22.82409638554217	transversion
E. coli K-12	ATGC	49	0.21	AT	GC	0.45	0.263157894736842	40	10	0.14084507042253522	24.96385542168675	transition
E. coli K-12	ATTA	17	0.07	AT	TA	0.45	0.22368421052631499	34	9	0.1267605633802817	7.489156626506025	transversion
E. coli K-12	GCAT	82	0.35	GC	AT	0.55	0.210526315789472	32	14	0.19718309859154928	58.248995983935735	transition
E. coli K-12	GCCG	17	0.07	GC	CG	0.55	0.039473684210526	6	8	0.11267605633802817	6.657028112449801	transversion
E. coli K-12	GCTA	30	0.13	GC	TA	0.55	0.085526315789473	13	18	0.2535211267605634	27.816867469879522	transversion
P. aeruginosa PAO1	GCCG	2	0.045	AT	CG	0.727	0	0	9	0.2	3.38628762541806	transversion
P. aeruginosa PAO1	GCTA	7	0.159	AT	GC	0.727	0.013	1	6	0.13333333333333333	7.976588628762542	transversion
P. aeruginosa PAO1	GCAT	23	0.523	AT	TA	0.727	0.187	14	11	0.24444444444444444	48.102006688963215	transition
P. aeruginosa PAO1	ATGC	6	0.136	GC	AT	0.273	0.64	48	9	0.2	10.234113712374581	transition
P. aeruginosa PAO1	ATTA	2	0.045	GC	CG	0.273	0.16	12	6	0.13333333333333333	2.25752508361204	transversion
P. aeruginosa PAO1	ATCG	4	0.091	GC	TA	0.273	0	0	4	0.08888888888888889	3.043478260869565	transversion
