# Supplementary material for: Environmental pleiotropy and demographic history direct adaptation under antibiotic selection
Source: Heredity (Edinb). 2018 Sep 6;121(5):438–48. doi: 10.1038/s41437-018-0137-3 (PMC6180006; doi:10.1038/s41437-018-0137-3)
Supplement: Supplementary file 2 — Data and analysis code for empirical figures [file 41437_2018_137_MOESM2_ESM.zip › munging.R]

#require(readr)
#require(dplyr)
#require(tidyr)
#require(magrittr)

require(flux)
require(tidyverse)
require(growthcurver)

capFirst <- function(s) {
    paste(toupper(substring(tolower(s), 1, 1)), substring(tolower(s), 2), sep = "")
}

changer = function(SNP){
	change = toupper(gsub("[0-9]+","",SNP))
	change = recode(change,
		`AC` = "ATCG",
		`AG` = "ATGC",
		`AT` = "ATTA",

		`CA` = "CGAT",
		`CG` = "CGGC",
		`CT` = "CGTA",

		`GC` = "GCCG",
		`GA` = "GCAT",
		`GT` = "GCTA",

		`TC` = "TACG",
		`TG` = "TAGC",
		`TA` = "TAAT") 

	change = recode(change,
		`CGGC` = "GCCG",
		`CGTA` = "GCAT",
		`CGAT` = "GCTA",

		`TACG` = "ATGC",
		`TAAT` = "ATTA",
		`TAGC` = "ATCG")
	return(change)
}


## AA table
aa = read_csv("aa.csv") %>%
	mutate(name=gsub(" ","",toupper(name))) %>%
	select(name,oneletter,threeletter)

# Mutation frequencies calculated from MA
ma = read_csv("ma.csv")


#### freqs.csv #############################
# Mutation frequencies calculated from fluctuation (ft) and experimental evolution (ee)
Ecft = read_csv("Ecft.csv", col_types=c("ccid")) %>% mutate(spp="E. coli K-12", expt = "Fluctuation")
Ecee = read_csv("Ecee.csv", col_types=c("cccid")) %>% mutate(spp="E. coli K-12", expt = "Selection")
Pfft = read_csv("Pfft.csv", col_types=c("ccd")) %>% mutate(spp="P. fluorescens Pf0-1", expt = "Fluctuation") %>% replace_na(list(fq.ft = 0))
Pfee = read_csv("Pfee.csv", col_types=c("cccid")) %>% mutate(spp="P. fluorescens Pf0-1", expt = "Selection")
Pspp.ft = read_csv("Pspp_ft.csv") %>% 
	mutate(expt = "Fluctuation",
		change = changer(SNP),
		count = round(fq.ft*75))
 
Ec.freqs = left_join(Ecft, Ecee, by=c("AA","spp","SNP")) %>%
	select(spp, treatment, AA, SNP, fq.ft, fq.ee) %>% 
	replace_na(list(treatment="not found in selection", fq.ee=0))

Pspp.freqs = full_join(Pspp.ft, Pfee, by=c("AA","spp")) %>%
	select(spp, AA, SNP=SNP.x, fq.ft, fq.ee)

freqs = bind_rows(Ec.freqs, Pspp.freqs) %>%
	mutate(change = changer(SNP)) %>% 
	replace_na(list(treatment="not found in selection", fq.ft=0, fq.ee=0))
write_csv(freqs, "freqs.csv")
############################################

#### rifsites_sum.csv ######################
# Use all of the E. coli mutagen data to inform on resistance loci
Ecrifsites = read_csv("rif_sites.csv") %>% mutate(spp = "E. coli K-12")
Ecrifsites.sum = Ecrifsites %>%
	mutate(change = paste0(ref,new)) %>%
	group_by(change, spp) %>%
	summarise(sites.rpoB=n()) %>%
	ungroup() %>%
	mutate(freq.rpoB=sites.rpoB/sum(sites.rpoB)) 


# Use all the Pseudomonas resistance to inform on resistance loci
Psrifsites = Pspp.ft %>%
	select(AA, SNP, change) %>%
	distinct()  %>%
	mutate(spp = "P. aeruginosa PAO1")
Psrifsites.sum = Psrifsites %>%
	group_by(change, spp) %>%
	summarise(sites.rpoB=n()) %>% 
	ungroup() %>%
	filter(grepl("[ACTG]{4}",change)) %>%
	mutate(freq.rpoB = sites.rpoB/sum(sites.rpoB), freq.rpoB = freq.rpoB/sum(freq.rpoB))
rifsites.sum = bind_rows(Ecrifsites.sum, Psrifsites.sum)
write_csv(rifsites.sum, "rifsites_sum.csv")
############################################


#### mspec.csv #############################
# MA frequencies vs fluctuation test
mspec.ft = bind_rows(Ecft, Pspp.ft) %>% 
	mutate(change = changer(SNP)) %>%
	filter(grepl("[ATCG]{4}", change)) %>%
	group_by(spp, change) %>% 
	summarise(perc = sum(fq.ft, na.rm=T), 
		N = sum(count, na.rm=T)) #%>%
mspec = left_join(ma, mspec.ft, by=c("change","spp"), suffix = c(".ma",".ft"))
mspec = left_join(mspec, rifsites.sum, by=c("change","spp"), suffix = c(".ma",".ft"))
mspec = mspec %>% 
	group_by(spp) %>%
	mutate(N.ft.exp  = freq.rpoB * perc.ma, N.ft.exp = N.ft.exp/sum(N.ft.exp) * sum(N.ft)) %>% 
	mutate(category = ifelse(change %in% c("ATGC","GCAT"), "transition","transversion")) %>%
	group_by(category)
write_csv(mspec, "mspec.csv")
############################################


### Ecee_growth_auc_sum.csv ################
# Growth of E. coli under various concentrations of rifampicin
rifconc = read_csv("rif_concentrations.csv")
Ecee.growth = as_data_frame(read.csv("Ecee_growth.csv")) %>%
	gather(concentration, OD, starts_with("c")) %>%
	mutate(concentration = as.numeric(gsub("c","",concentration))) %>%
	rename(SNP = strain) %>%
	left_join(., rifconc) %>%
	left_join(., Ec.freqs %>% select(AA, SNP))

Ecee.growth.auc = Ecee.growth %>%
	group_by(dataset, treatment, SNP, AA, concentration, rep) %>%
	summarise(auc = auc(x=time, y=OD))%>%
	group_by(concentration,anc=grepl("[.]anc",SNP)) %>%
	mutate(auc.scaled = (auc)) %>%
	left_join(., rifconc) 

Ecee.growth.auc.sum = Ecee.growth.auc %>% 
	group_by(AA, SNP, value, concentration, anc) #%>%
#	summarise(auc.mean=mean(auc.scaled), auc.sterr = sd(auc.scaled)/sqrt(n()-1))
write_csv(Ecee.growth.auc.sum, "Ecee_growth_auc_sum.csv")

Ecee.growth.gc_fit = Ecee.growth %>%
	group_by(dataset, treatment, SNP, AA, concentration, rep) %>%
	nest() %>% 
	mutate(gc_fit = map(data, ~SummarizeGrowth(.$time/60, .$OD))) %>%
	left_join(., rifconc) %>%
	mutate(vals = map(gc_fit, ~unlist(.$vals) %>%
		t() %>%
		as_data_frame() %>%
		type_convert())) %>%
	unnest(vals) %>%
	group_by(concentration,anc=grepl("[.]anc",SNP))

Ecee.growth.gc_fit.sum = Ecee.growth.gc_fit  %>% 
	group_by(AA, SNP, value, concentration, anc) %>%
	summarise_at(vars(k:r_se), mean, na.rm=T)

write_csv(Ecee.growth.auc.sum, "Ecee_growth_auc_sum.csv")
	


############################################

### Ec_gyrA_sum. csv #######################
# Fitness of E. coli gyrA mutants under various concentrations of nalidixic acid
Ec.gyrA = read_csv("Ec_gyrA.csv") 
Ec.gyrA.sum = Ec.gyrA %>%
	group_by(dose.compet) %>%
	mutate(s.scaled = (s)) %>%
	group_by(spp,AA,dose.compet) #%>%
write_csv(Ec.gyrA.sum, "Ec_gyrA_sum.csv")
############################################

### Ec_trimethoprim.csv ####################
trimethoprim = read_csv("trimethoprim.csv") %>% na.omit	
trimnames = names(trimethoprim)[1:6]
for(i in 1:6) trimethoprim[trimethoprim[,i]==trimnames[i],i] = NA
trimethoprim$nmuts = rowSums(!is.na(trimethoprim[,1:6]))

trimethoprim = trimethoprim %>% 
	mutate(`-35C`=tolower(`-35C`)) %>%
	unite(AA, `-35C`,P21,A26,L28,W30,I94, sep=",", remove=F) %>%
	mutate(AA = gsub(",*NA,*",",",AA)) %>%
	mutate(AA = gsub(",+",",",AA)) %>%
	mutate(AA = gsub(",$","",AA)) %>%
	mutate(AA = gsub("^,","",AA)) %>%
	mutate(AA = ifelse(AA=="","WT",AA)) %>%
	select(-`Mean log10(IC75)`, -`Standard Deviation (log10(IC75))`) %>%
	rename(IC75=`Individual log10(IC75) measurement`) %>%
	filter(IC75>-2) %>% # code for lethal double mutant
	gather(value, auc, `3415`:`0_1`) %>%
	mutate(value = as.numeric(ifelse(value=="0_1",0,value))) %>%
	replace_na(list(`-35C` = 0, P21 = 0, A26 = 0, L28 = 0, W30 = 0, I94 = 0)) %>%
	mutate_at(vars(`-35C`:I94), funs(as.numeric(.!=0))) %>%
	filter(IC75>0) # those with IC75<0 were non-viable strains

Ec.folA.sum = trimethoprim %>%
	group_by(value) %>%
	mutate(auc = (auc)) %>%
	group_by(AA,add=T) %>%
	select(AA, IC75, nmuts,value,auc) %>%
	mutate(auc = (auc), spp="E. coli K-12")
############################################

### Pspp_fitness.csv ######################
Pspp.fitness = read_csv("Pseudomonas-spp-fitness-cost.csv")
Pspp.fitness = Pspp.fitness %>% 
	mutate(SNP =  tolower(gsub("([0-9]+)([ACGT]) ?-> ?([ACGT])","\\2\\1\\3",paste0(`Nucleotide affected`,`Nucleotide change`)))) %>%
	mutate(SNP = gsub("na", "del", SNP)) %>%
	mutate(AA = gsub("([0-9]+)([A-Z]) *-> *([A-Z])","\\2\\1\\3",paste0(`Amino acid affected`,`Amino acid change`))) %>%
	select(`P. aeruginosa PAO1`:AA) %>%
	gather(spp, fitness, `P. aeruginosa PAO1`:`P. fluorescens SBW25`) %>%
	select(spp,SNP,AA,fitness) %>% 
	group_by(spp) %>%
	mutate(fitness.scaled = (fitness))
write_csv(Pspp.fitness, "Pspp_fitness.csv")
#######################################d#####

### Pspp_growth.csv ########################
Pspp.growth = read_csv("Pseudomonas-spp-growth.csv") %>%
	group_by(spp, SNP) %>%
	group_by(spp) %>%
	mutate(growth.scaled = (growth)) %>%
	left_join(., Pspp.fitness) %>%
	select(-fitness, -fitness.scaled)
write_csv(Pspp.growth, "Psppg_growth.csv")
############################################


### landscapes.csv #########################
landscapes = Ecee.growth.auc.sum %>%
		mutate(spp="E. coli K-12",
			datatype = "auc",
			ab = "rifampicin", 
			nmuts = ifelse(grepl(".", SNP, fixed=T),2*!anc,1)) %>%
		rename(fitness = auc) %>%

	bind_rows(., Ec.gyrA.sum %>%
		rename(value = dose.compet, fitness = s.scaled) %>%
		mutate(datatype="comp",
			ab="nalidixic acid", 
			nmuts=1)) %>%

	bind_rows(., Pspp.growth %>%
		select(-growth) %>%
		rename(fitness = growth.scaled) %>%
		mutate(datatype="gr",
			ab="rifampicin",
			value=ifelse(spp=="P. aeruginosa PAO1",60,30),
			nmuts=1)) %>%

	bind_rows(., Pspp.fitness %>% select(-fitness) %>%
		rename(fitness = fitness.scaled) %>%
		mutate(datatype="comp",
			ab="rifampicin",
			value=0,
			nmuts=1)) %>%

	bind_rows(., Ec.folA.sum %>%
		mutate(datatype="auc",
			ab="trimethoprim") %>%
		rename(fitness = auc)) %>%
	mutate(rn = row_number()) %>%
	mutate(MIC = recode(ab, rifampicin=8, `nalidixic acid`=8, trimethoprim=1),
		xMIC = value/MIC) %>% 
	mutate(ab = factor(ab, levels=c("rifampicin","nalidixic acid","trimethoprim")))

landscapes2 = landscapes %>% 
	ungroup()

landscapes.min = landscapes %>%
	group_by(spp, ab, SNP, AA) %>%
	filter(value == min(value)) %>%
	select(-value, -concentration, -xMIC) %>%
	rename(permissive = fitness)

landscapes.mean = landscapes %>%
	group_by(spp,ab, SNP, AA, nmuts) %>%
	full_join(., landscapes.min, by=c("AA", "SNP", "spp", "ab", "nmuts","MIC")) %>%
	filter(!is.na(value)) %>%
	group_by(spp, ab, value, MIC, xMIC, AA, SNP, nmuts) %>%
	summarise(fitness.mean = mean(fitness, na.rm=T),
		permissive.mean = mean(permissive, na.rm=T)) %>%
	group_by(spp, ab, value) %>%
	mutate(sfitness.mean = scale(fitness.mean), spermissive.mean=scale(permissive.mean))

write_csv(landscapes, "landscapes.csv")
############################################
