# Supplementary material for: Environmental pleiotropy and demographic history direct adaptation under antibiotic selection
Source: Heredity (Edinb). 2018 Sep 6;121(5):438–48. doi: 10.1038/s41437-018-0137-3 (PMC6180006; doi:10.1038/s41437-018-0137-3)
Supplement: Supplementary file 2 — Data and analysis code for empirical figures [file 41437_2018_137_MOESM2_ESM.zip › plot-upload.R]

require(tidyverse)
require(gridExtra)
require(ggpubr)

rb = c("#67001F","#053061")

theme_set(theme_bw())
theme_update(text = element_text(size=8),
	panel.grid.major = element_blank(),
	panel.grid.minor = element_blank(),
	strip.background = element_blank()
)

mspec = read_csv("mspec.csv")
landscapes = read_csv("landscapes.csv")
freqs = read_csv("freqs.csv")
load("Ec.cor.full.Rds")

### Figure  1 landscape correlation plot #############################
# There are too many axis ticks for trimethoprim to read, so show every 3rd
breaksdf = Ec.cor.full %>% select(spp,ab,value1,value2) %>%
	filter((ab=="trimethoprim" & 
			value1 %in% unique(Ec.cor.full$value1[Ec.cor.full$ab=="trimethoprim"])[c(T,F,F)] &
			value2 %in% unique(Ec.cor.full$value2[Ec.cor.full$ab=="trimethoprim"])[c(F,F,T)])
		| ab!="trimethoprim")
breaksx = unique(breaksdf$value1)
breaksy = unique(breaksdf$value2)

rvaluediff = Ec.cor.full  %>%
	group_by(spp,ab) %>%
	ggplot(aes(x=value.diff, y=r, shape=as.factor(nmuts))) +
		geom_point(size=1, alpha=0.5) +
		facet_grid(~ab, scales="free_x") +
		scale_shape_manual(values=c(15,0,16,1,17)) +
		theme(axis.text.x=element_text(angle=90, hjust=1))+
		labs(x="Concentration difference", y="Correlation coefficient (r)") +
		guides(color=guide_legend("No. mutations"), shape=guide_legend("No. mutations", override.aes = list(size = 2, alpha=1))) 

ab.cor.plot = Ec.cor.full %>%
	filter(!((value1>100|value2>100)&ab=="trimethoprim"&nmuts==1))%>%
	ggplot(data=., aes(as.factor(value1), as.factor(value2))) +
		geom_tile(aes(fill=r)) +
		scale_fill_gradient2(high="#67001F", low="#053061", midpoint=0, limits=c(-0.5,1))+
		facet_wrap(ab~nmuts, scales="free", ncol=3) + 
		theme(axis.text.x=element_text(angle=90, hjust=1)) +
		labs(x="Concentration 1", y="Concentration 2") +
    	scale_x_discrete(breaks = breaksx)+
    	scale_y_discrete(breaks = breaksy)

ls.pseudo = landscapes.mean %>%
	filter(grepl("P.",spp), ab=="rifampicin", value>29) %>%
	ggplot(aes(x=permissive.mean, y=fitness.mean)) +
		geom_point(size=1) +
		facet_wrap(~gsub("([^.]) ","\\1\n", spp), ncol=4) +
		labs(x="Antibiotic-free fitness", y="Antibiotic-containing fitness") +
		theme(legend.position="none",axis.text.x=element_text(angle=90, hjust=1))

lsplot = ggarrange(rvaluediff, ab.cor.plot, ls.pseudo, nrow=3, heights=c(1,3,2), labels="auto", font.label = list(size = 10))
ggsave(lsplot, filename="lsplot.pdf", height=9, width=4, device="pdf")

##########################################################

### Figure 2 Mutant frequency plots ######################
# Frequency correlations
mspec %>% {cor.test(.$N.ft.exp/sum(.$N.ft.exp), .$N.ft/sum(.$N.ft), method="spearman")}

freqs %>% filter((spp %in% c("E. coli K-12", "P. fluorescens Pf0-1")&fq.ft>0&fq.ee>0)) %>% {cor.test(.$fq.ft, .$fq.ee, method="spearman")}

freqs %>% filter((spp %in% c("E. coli K-12", "P. fluorescens Pf0-1")&fq.ft>0&fq.ee>0&(!(AA %in% c("D516G", "D521G"))))) %>% {cor.test(.$fq.ft, .$fq.ee, method="spearman")}

mspec %>% group_by(spp) %>% nest() %>% mutate(cor = map(data, ~cor.test(.$N.ft.exp/sum(.$N.ft.exp), .$N.ft/sum(.$N.ft), method="spearman") %>% broom::tidy())) %>% unnest(cor)


ftvspre.plot = left_join(freqs, landscapes.mean) %>%
	filter(spp %in% c("E. coli K-12", "P. fluorescens Pf0-1")) %>%
		ggplot(aes(x=spermissive.mean, y=fq.ft, color=spp, shape=spp)) +
		geom_point(size=2) + 
		stat_ellipse(aes(x=spermissive.mean, y=fq.ft), type="norm", level=0.5, inherit.aes=F)+ 
		scale_y_log10(limits=c(.01,1)) +
		labs(x="Antibiotic-free fitness", y="Frequency (fluctuation)")	+
		theme(aspect.ratio=1) +
		scale_color_manual(values=rb) +
		scale_shape_manual(values=c(15, 16)) +
		theme(legend.position="none")

ftvspost.plot = left_join(freqs, landscapes.mean) %>%
	group_by(spp, ab, SNP) %>%
	filter(value==max(value), spp %in% c("E. coli K-12", "P. fluorescens Pf0-1"), fq.ft>0) %>%
	ggplot(aes(x=sfitness.mean, y=fq.ft, color=spp, shape=spp)) +
	geom_point(size=2) + 
		stat_ellipse(aes(x=sfitness.mean, y=fq.ft), type="norm", level=0.5, inherit.aes=F)+ 
		guides(color=guide_legend("Species"), shape=guide_legend("Species")) +
		scale_y_log10(limits=c(.01,1)) +
		labs(x="Antibiotic-containing fitness", y="Frequency (fluctuation)") +
		theme(aspect.ratio=1) +
		scale_color_manual(values=rb) +
		scale_shape_manual(values=c(15, 16))

eevspre.plot = left_join(freqs, landscapes.mean) %>%
	group_by(spp, ab, SNP) %>%
	filter(value==min(value), spp %in% c("E. coli K-12", "P. fluorescens Pf0-1"), fq.ee>0) %>%
	summarise(fq.ee = mean(fq.ee), permissive.mean=mean(spermissive.mean)) %>%
	ggplot(aes(x=permissive.mean, y=fq.ee, color=spp, shape=spp)) +
	geom_point(size=2) + 
		stat_ellipse(aes(x=permissive.mean, y=fq.ee), type="norm", level=0.5, inherit.aes=F)+ 
		theme(legend.position="none") + 
		guides(color=guide_legend("Species"), shape=guide_legend("Species")) +
		scale_y_log10(limits=c(.01,1)) +
		labs(x="Antibiotic-free fitness", y="Frequency (selection)") +
		theme(aspect.ratio=1) +
		scale_color_manual(values=rb) +
		scale_shape_manual(values=c(15, 16))

eevspost.plot = left_join(freqs, landscapes.mean) %>%
	group_by(spp, ab, SNP) %>%
	filter(value==max(value), spp %in% c("E. coli K-12", "P. fluorescens Pf0-1"), fq.ee>0) %>%
	summarise(fq.ee = mean(fq.ee), fitness.mean=mean(sfitness.mean)) %>%
	ggplot(aes(x=fitness.mean, y=fq.ee, color=spp, shape=spp)) +
	geom_point(size=2) + 
		stat_ellipse(aes(x=fitness.mean, y=fq.ee), type="norm", level=0.5, inherit.aes=F) + 
		guides(color=guide_legend("Species")) +
		scale_y_log10(limits=c(.01,1)) +
		labs(x="Antibiotic-containing fitness", y="Frequency (selection)") +
		theme(aspect.ratio=1) +
		guides(color=guide_legend("Species"), shape=guide_legend("Species")) +
		scale_color_manual(values=rb) +
		scale_shape_manual(values=c(15, 16))

lseffect = ggarrange(ftvspre.plot, ftvspost.plot, eevspre.plot, eevspost.plot, labels="auto", common.legend=T, font.label = list(size = 10), legend="right")

ggsave(filename="lseffect.pdf", plot=lseffect, device="pdf", width = 5.2, height=3)

##########################################################

### Figure 3 Mutational spectrum plots ###################
mspec.plot = mspec %>%
	ggplot(aes(x=N.ft.exp/sum(N.ft.exp), y=N.ft/sum(N.ft), color=spp, shape=paste(category,change))) + 
		geom_point(size=2) +
		scale_y_log10(limits=c(.01,1)) +
		scale_x_log10(limits=c(.01,1)) + 
		theme(aspect.ratio=1) +
		scale_shape_manual(values=c(15,16,0,5,1,2), name = "Mutation type") +
		guides(shape = FALSE) +
		geom_abline(slope=1,intercept=0, linetype="dashed", color="grey60") +
		labs(x="Expected frequency (MA)", y="Frequency (fluctuation)") + 
		guides(color=guide_legend("Species",override.aes = list(shape = 15, size = 3))) +
		scale_color_manual(values=c(rb[1],"#329e64"))

eevsft.plot = freqs %>%
	filter(spp %in% c("E. coli K-12", "P. fluorescens Pf0-1")) %>%
	filter(!(fq.ft==0&fq.ee==0)) %>%
	group_by(spp, AA, SNP, change) %>%
	summarise(fq.ft = mean(fq.ft), fq.ee = mean(fq.ee)) %>%
	ggplot(aes(x=fq.ft, y=fq.ee, color=spp, shape=spp)) +
	geom_point(size=2) + 
		scale_y_log10(limits=c(.01,1)) +
		scale_x_log10(limits=c(.01,1)) +
		guides(color=guide_legend("Species"), shape=guide_legend("Species")) +
		labs(x="Frequency (fluctuation)", y="Frequency (selection)") +
		theme(aspect.ratio=1) +
		geom_abline(slope=1,intercept=0, linetype="dashed", color="grey60") +
		scale_color_manual(values=rb) +
		scale_shape_manual(values=c(15, 16))

MSPEC = ggarrange(mspec.plot,eevsft.plot, nrow=2, labels="auto", font.label = list(size = 10))

ggsave(filename="mspec.pdf", plot=MSPEC, device="pdf", width=4, height=3)

##########################################################
