# Supplementary material for: Environmental pleiotropy and demographic history direct adaptation under antibiotic selection
Source: Heredity (Edinb). 2018 Sep 6;121(5):438–48. doi: 10.1038/s41437-018-0137-3 (PMC6180006; doi:10.1038/s41437-018-0137-3)
Supplement: Supplementary file 2 — Data and analysis code for empirical figures [file 41437_2018_137_MOESM2_ESM.zip › rif_concentrations.csv]

concentration	value
0	0
1	0.000109
2	0.00383
3	0.0306
4	0.134
5	0.419
6	1.07
7	2.35
8	4.66
9	8.51
10	14.6
11	23.8
12	37.2
13	56
14	81.9
15	117
16	162
17	190
18	190
