# Supplementary material for: Environmental pleiotropy and demographic history direct adaptation under antibiotic selection
Source: Heredity (Edinb). 2018 Sep 6;121(5):438–48. doi: 10.1038/s41437-018-0137-3 (PMC6180006; doi:10.1038/s41437-018-0137-3)
Supplement: Supplementary file 2 — Data and analysis code for empirical figures [file 41437_2018_137_MOESM2_ESM.zip › rif_sites.csv]

site	AA	ref	new	WT	mutS	mutT	mutYM	2AP	EMS	UV	5AZ	CPT
443	Q148R	AT	GC	5	0	0	0	0	0	0	0	0
1522	S508P	AT	GC	0	0	0	0	0	0	0	0	0
1532	L511P	AT	GC	2	7	0	0	0	0	0	0	0
1534	S512P	AT	GC	9	11	1	0	1	0	1	0	0
1538	Q513R	AT	GC	0	3	0	0	1	0	0	0	2
1547	D516G	AT	GC	23	48	1	0	3	0	0	0	0
1552	N518D	AT	GC	1	3	0	1	0	0	0	0	0
1577	H526R	AT	GC	0	0	0	0	0	0	0	0	0
1598	L533P	AT	GC	0	0	0	0	0	0	0	0	0
1715	I572T	AT	GC	0	0	0	0	0	0	0	0	0
1520	G507D	GC	AT	0	0	0	0	0	0	0	0	0
1535	S512F	GC	AT	4	0	0	0	1	1	0	0	0
1546	D516N	GC	AT	3	9	0	0	0	11	2	0	1
1565	S522F	GC	AT	3	0	0	0	0	0	3	1	0
1576	H526Y	GC	AT	7	0	0	0	15	8	1	0	0
1585	R529C	GC	AT	0	0	0	0	0	0	0	0	0
1586	R529H	GC	AT	2	1	0	0	0	3	1	0	0
1592	S531F	GC	AT	5	1	0	0	0	11	2	0	0
1595	A532V	GC	AT	0	0	0	0	0	0	0	0	0
1600	G534S	GC	AT	0	3	0	0	0	2	0	0	0
1601	G534D	GC	AT	0	0	0	0	0	0	0	0	0
1691	P564L	GC	AT	4	0	0	0	6	2	3	0	0
1721	S574F	GC	AT	4	0	0	0	2	2	22	0	1
2060	R687H	GC	AT	0	0	0	0	0	0	0	0	0
443	Q148L	AT	TA	18	0	0	0	0	0	2	0	0
1532	L511Q	AT	TA	1	0	0	0	0	0	0	0	0
1538	Q513L	AT	TA	7	0	0	0	0	0	0	0	26
1547	D516V	AT	TA	1	0	0	0	0	0	0	0	0
1568	E523V	AT	TA	0	0	0	0	0	0	0	0	0
1577	H526L	AT	TA	0	0	0	0	0	0	0	0	0
1598	L533H	AT	TA	2	0	0	0	0	0	0	0	0
1714	I572F	AT	TA	4	0	0	0	1	0	0	0	0
1715	I572N	AT	TA	1	0	0	0	0	0	0	0	0
437	V146G	AT	CG	0	0	3	0	0	0	0	0	0
443	Q148P	AT	CG	0	0	1	0	0	0	0	0	0
1525	S509R	AT	CG	1	0	9	0	0	0	0	0	0
1532	L511R	AT	CG	3	0	3	0	0	0	0	0	0
1534	S512A	AT	CG	0	0	0	1	0	0	0	0	0
1538	Q513P	AT	CG	0	0	10	0	0	0	0	0	0
1547	D516A	AT	CG	0	0	1	0	0	0	0	0	1
1577	H526P	AT	CG	1	0	6	0	0	0	1	0	0
1714	I572L	AT	CG	14	0	14	0	0	0	1	0	0
1715	I572S	AT	CG	4	0	4	0	0	0	0	0	0
1598	L533R	AT	CG	0	0	4	0	0	0	0	0	0
1687	T563P	AT	CG	0	0	0	0	0	0	0	0	0
436	V146F	GC	TA	0	0	0	1	0	0	0	0	0
442	Q148K	GC	TA	0	0	0	0	0	0	1	0	0
444	Q148H	GC	TA	1	0	0	1	0	0	0	0	0
1527	S509R	GC	TA	2	0	0	0	0	0	0	0	0
1535	S512Y	GC	TA	0	0	0	4	0	0	0	0	1
1537	Q513K	GC	TA	0	0	0	4	0	0	0	0	1
1546	D516Y	GC	TA	2	0	0	6	0	0	0	0	0
1565	S522Y	GC	TA	0	0	0	1	0	0	0	0	0
1576	H526N	GC	TA	2	0	0	7	0	0	0	0	0
1578	H526Q	GC	TA	0	0	0	0	0	0	0	0	0
1586	R529L	GC	TA	0	0	0	0	0	0	0	0	0
1592	S531Y	GC	TA	0	0	0	5	0	0	0	0	1
1595	A532E	GC	TA	0	0	0	0	0	0	0	0	0
1600	G534C	GC	TA	3	0	0	2	0	0	0	0	0
1601	G534V	GC	TA	1	0	0	1	0	0	0	0	0
1708	G570C	GC	TA	0	0	0	0	0	0	0	0	0
1721	S574Y	GC	TA	2	0	0	1	0	0	0	0	2
1585	R529S	GC	TA	0	0	0	0	0	0	0	0	0
444	Q148H	GC	CG	0	0	0	0	0	0	0	0	0
1527	S509R	GC	CG	1	0	0	0	0	0	0	0	0
1574	T525R	GC	CG	1	0	0	0	0	0	0	5	0
1576	H526D	GC	CG	3	0	0	0	0	0	0	16	2
1578	H526Q	GC	CG	0	0	0	0	0	0	0	2	0
1601	G534A	GC	CG	1	0	0	0	0	0	0	0	0
1691	P564R	GC	CG	0	0	0	0	0	0	0	2	0
1716	I572M	GC	CG	0	0	0	0	0	0	0	27	0
