# Supplementary material for: Environmental pleiotropy and demographic history direct adaptation under antibiotic selection
Source: Heredity (Edinb). 2018 Sep 6;121(5):438–48. doi: 10.1038/s41437-018-0137-3 (PMC6180006; doi:10.1038/s41437-018-0137-3)
Supplement: Supplementary file 2 — Data and analysis code for empirical figures [file 41437_2018_137_MOESM2_ESM.zip › rifsites_sum.csv]

change	spp	sites.rpoB	freq.rpoB
ATCG	E. coli K-12	12	0.16901408450704225
ATGC	E. coli K-12	10	0.14084507042253522
ATTA	E. coli K-12	9	0.1267605633802817
GCAT	E. coli K-12	14	0.19718309859154928
GCCG	E. coli K-12	8	0.11267605633802817
GCTA	E. coli K-12	18	0.2535211267605634
ATCG	P. aeruginosa PAO1	4	0.08888888888888889
ATGC	P. aeruginosa PAO1	9	0.2
ATTA	P. aeruginosa PAO1	6	0.13333333333333333
GCAT	P. aeruginosa PAO1	11	0.24444444444444444
GCCG	P. aeruginosa PAO1	9	0.2
GCTA	P. aeruginosa PAO1	6	0.13333333333333333
