# Supplementary material for: Environmental pleiotropy and demographic history direct adaptation under antibiotic selection
Source: Heredity (Edinb). 2018 Sep 6;121(5):438–48. doi: 10.1038/s41437-018-0137-3 (PMC6180006; doi:10.1038/s41437-018-0137-3)
Supplement: Supplementary file 2 — Data and analysis code for empirical figures [file 41437_2018_137_MOESM2_ESM.zip › trimethoprim.csv]

-35C	P21	A26	L28	W30	I94	Mean log10(IC75)	Standard Deviation (log10(IC75))	Individual log10(IC75) measurement	3415	2929	2512	2154	1848	1585	1359	1000	631	398.1	251.2	158.5	100	63.1	39.81	25.12	15.85	10	6.31	3.981	2.512	1.585	1	0.631	0.3981	0.2512	0.1585	0	0
-35C	P21	A26	L28	W30	I94	1.014	0.119	0.952	7.223	3.6	3.6	3.6	3.6	3.6	3.708	3.6	3.6	3.6	3.6	3.6	3.813	3.6	4.902	6.942	9.295	52.286	175.99	300.383	356.402	380.517	356.766	381.905	373.767	369.111	340.867	308.077	315.514
-35C	P21	A26	L28	W30	I94	1.014	0.119	1.342	3.6	3.6	3.6	3.6	3.6	3.6	3.6	3.6	3.6	3.6	3.6	3.6	3.79	8.214	44.839	71.924	106.754	159.898	209.924	298.203	342.727	371.319	364.181	368.528	355.978	341.222	312.218	295.32	301.877
-35C	P21	A26	L28	W30	I94	1.014	0.119	0.95	10.6	3.6	3.613	11.19	3.6	3.6	3.6	3.6	3.812	3.6	3.6	3.6	3.6	3.6	4.321	6.1	10.124	49.794	178.854	299.968	348.788	371.441	364.785	370.223	359.486	358.363	324.521	305.915	303.861
-35C	P21	A26	L28	W30	I94	1.014	0.119	0.938	9.883	3.6	3.722	3.688	3.6	3.6	3.642	3.6	4.489	4.058	3.6	3.643	4.085	3.644	5.404	7.081	11.729	38.494	178.324	298.984	341.975	375.241	374.545	374.662	366.136	359.891	326.101	294.434	314.31
-35C	P21	A26	L28	W30	I94	1.014	0.119	0.976	3.6	3.6	3.6	4.795	4.145	4.361	4.46	3.743	4.176	3.648	3.6	3.6	3.6	3.647	5.558	8.132	17.283	64.238	214.958	320.657	368.96	353.925	364.776	367.091	366.879	369.807	362.826	344.547	352.538
-35C	P21	A26	L28	W30	I94	1.014	0.119	0.988	3.6	3.6	3.6	3.911	3.787	4.074	4.387	4.34	5.516	3.978	3.722	3.6	5.48	6.202	5.848	8.398	19.262	72.889	223.576	328.045	366.134	345.619	347.953	343.996	342.115	342.35	330.622	319.243	323.925
-35C	P21	A26	L28	W30	I94	1.014	0.119	0.953	3.654	3.616	3.6	3.647	3.649	3.694	3.936	3.841	3.908	3.743	3.6	3.6	3.6	3.696	4.457	6.227	12.875	45.893	199.191	319.238	364.381	352.452	352.643	351.412	351.441	349.732	337.984	327.354	331.33
-35C	P21	A26	L28	W30	I94	1.014	0.119	0.95	3.6	3.6	3.6	4.591	5.001	5.003	4.951	4.858	11.964	3.938	3.6	3.6	3.6	4.741	6.063	7.962	13.336	45.768	190.682	305.298	357.724	346.285	360.575	363.097	374.081	363.977	356.514	328.74	347.206
-35C	P21	A26	L28	W30	I94	1.014	0.119	1.072	3.6	3.613	3.6	3.6	3.6	3.673	3.6	3.6	3.6	3.6	3.6	3.6	3.6	3.6	4.648	6.768	16.627	119.077	247.961	299.8	358.21	387.151	392.41	411.968	401.201	397.623	372.418	332.847	335.509
-35C	P21	A26	L28	W30	I94	1.014	0.119	1.13	3.735	3.6	3.6	3.6	3.6	3.6	3.6	3.6	3.6	3.6	3.6	3.6	3.6	4.304	4.449	6.775	37.112	165.215	269.196	322.5	352.514	370.744	376.576	376.906	372.51	344.836	331.652	308.976	332.267
-35C	P21	A26	L28	W30	I94	1.014	0.119	0.978	3.644	3.781	3.6	3.6	3.6	3.6	3.6	3.6	3.6	3.6	3.6	3.6	3.6	3.6	3.691	6.143	13.361	65.42	219.112	286.685	347.074	373.746	381.981	380.706	380.05	377.311	361.543	353.371	385.449
-35C	P21	A26	L28	W30	I94	1.014	0.119	0.936	3.6	3.6	3.6	3.6	3.6	3.6	3.691	3.6	3.693	4.211	4.369	4.186	6.524	7.594	4.956	6.357	10.715	34.832	181.808	289.354	345.557	374.838	393	406.677	400.136	394.961	383.042	349.775	357.98
-35C>T	P21	A26	L28	W30	I94	1.674	0.038	1.67	3.603	3.6	3.6	3.6	3.6	3.687	3.645	3.6	3.73	3.6	3.619	6.13	13.032	20.563	114.89	309.525	382.23	412.812	419.049	419.303	383.7	374.52	370.136	376.645	380.879	394.121	368.126	352.393	348.24
-35C>T	P21	A26	L28	W30	I94	1.674	0.038	1.638	3.622	3.6	3.6	5.755	5.892	6.231	6.381	5.673	5.884	4.954	6.092	8.063	12.128	17.787	96.997	308.015	381.407	414.798	442.664	422.526	403.082	369.531	372.247	383.094	386.326	390.359	389.933	397.945	403.575
-35C>T	P21	A26	L28	W30	I94	1.674	0.038	1.713	3.62	3.673	3.6	3.6	3.6	3.6	3.646	3.6	3.989	3.691	3.913	6.349	13.028	18.62	164.188	355.044	414.129	439.71	452.941	428.709	387.588	392.582	416.597	424.441	424.462	423.279	415.761	415.479	411.348
-35C	P21L	A26	L28	W30	I94	1.76	0.017	1.748	3.6	3.6	3.613	4.639	3.73	3.818	3.6	3.6	3.6	3.643	3.6	5.028	8.889	46.439	183.639	261.198	280.228	305.213	307.667	333.302	340.439	334.101	319.857	323.789	322.091	319.473	302.568	287.294	304.168
-35C	P21L	A26	L28	W30	I94	1.76	0.017	1.779	3.76	3.6	3.6	4.106	4.27	4.356	4.214	3.929	4.301	4.408	4.27	6.572	13.647	68.461	199.887	262.983	296.313	312.598	329.093	342.523	356.167	319.963	320.093	319.625	319.284	326.331	327.43	327.027	334.728
-35C	P21L	A26	L28	W30	I94	1.76	0.017	1.753	3.6	3.6	3.6	3.6	3.6	3.6	3.6	3.6	3.6	3.6	3.6	4.697	10.944	49.136	187.998	267.327	286.227	313.352	340.175	332.604	356.145	353.419	348.237	357.312	361.557	351.03	332.415	325.037	335.407
-35C>T	P21L	A26	L28	W30	I94	2.414	0.042	2.369	3.608	3.6	3.623	3.6	3.6	3.6	3.645	3.6	5.039	10.679	51.158	248.506	328.177	369.519	392.47	413.548	330.194	344.194	347.217	351.485	375.791	375.615	364.025	382.132	379.085	382.938	361.671	344.993	356.036
-35C>T	P21L	A26	L28	W30	I94	2.414	0.042	2.422	3.6	3.6	3.607	5.258	6.701	5.808	6.025	5.304	7.447	12.23	90.683	256.977	329.935	376.902	392.008	382.507	341.776	350.379	364.448	377.368	387.43	361.039	370.439	381.836	384.799	389.196	390.147	396.695	400.856
-35C>T	P21L	A26	L28	W30	I94	2.414	0.042	2.451	3.6	3.642	3.6	3.6	3.6	3.6	3.6	3.646	4.788	11.747	105.75	272.273	322.299	396.316	405.105	421.926	353.485	355.733	353.538	350.367	377.906	396.066	412.504	419.822	432.841	424.72	401.774	404.917	412.882
-35C	P21	A26T	L28	W30	I94	1.339	0.032	1.302	3.603	3.6	3.603	6.552	3.862	3.77	3.816	4.604	3.6	3.685	3.868	3.643	3.687	7.932	11.595	35.401	130.207	261.07	325.43	366.262	374.761	378.019	364.723	354.108	334.993	347.387	328.066	304.341	296.781
-35C	P21	A26T	L28	W30	I94	1.339	0.032	1.363	3.761	3.6	3.6	4.617	5.42	4.378	4.392	3.79	3.6	3.6	3.6	3.6	3.695	8.709	14.358	56.133	194.577	293.057	348.87	376	387.192	354.483	349.488	348.893	337.16	341.936	340.323	341.282	348.12
-35C	P21	A26T	L28	W30	I94	1.339	0.032	1.351	3.699	3.687	3.6	3.6	3.675	4.542	3.992	3.689	3.6	3.819	3.6	3.645	4.492	7.396	15.871	48.202	186.756	301.018	367.79	363.191	381.015	395.84	393.652	397.493	381.221	352.887	345.951	337.939	343.33
-35C>T	P21	A26T	L28	W30	I94	2.179	0.02	2.158	4.756	3.6	3.6	3.6	3.6	3.925	3.752	3.645	4.079	6.186	9.252	50.597	201.542	321.536	376.928	408.215	410.278	383.185	363.295	367.779	387.064	389.2	383.273	396.936	393.367	398.768	370.126	356.288	379.976
-35C>T	P21	A26T	L28	W30	I94	2.179	0.02	2.197	3.611	3.609	3.6	5.9	5.474	5.92	5.86	6.563	6.015	8.465	15.3	79.9	241.461	346.108	391.264	424.412	433.639	364.529	360.618	376.304	392.311	369.319	379.46	392.531	401.13	411.124	412.644	426.265	437.057
-35C>T	P21	A26T	L28	W30	I94	2.179	0.02	2.18	4.192	3.601	3.6	3.6	3.6	3.72	3.646	3.781	5.278	6.27	12.916	63.972	242.113	348.656	404.179	436.304	438.919	384.046	367.949	380.84	394.549	412.183	427.954	451.302	448.153	446.55	430.841	420.427	440.826
-35C	P21L	A26T	L28	W30	I94	-2	0	-2	0	0	0	0	0	0	0	0	0	0	0	0	0	0	0	0	0	0	0	0	0	0	0	0	0	0	0	0	0
-35C	P21L	A26T	L28	W30	I94	-2	0	-2	0	0	0	0	0	0	0	0	0	0	0	0	0	0	0	0	0	0	0	0	0	0	0	0	0	0	0	0	0
-35C	P21L	A26T	L28	W30	I94	-2	0	-2	0	0	0	0	0	0	0	0	0	0	0	0	0	0	0	0	0	0	0	0	0	0	0	0	0	0	0	0	0
-35C>T	P21L	A26T	L28	W30	I94	2.941	0.037	2.901	4.195	3.628	3.719	4.149	4.379	5.169	6.102	14.56	151.126	261.164	311.927	266.576	186.267	165.725	203.5	157.184	197.785	251.491	281.393	310.126	345.544	359.079	362.278	389.878	394.627	408.575	383.897	340.939	366.733
-35C>T	P21L	A26T	L28	W30	I94	2.941	0.037	2.975	3.928	3.832	3.611	8.106	9.676	13.744	19.172	62.896	216.482	292.014	334.9	275.839	235.185	203.103	219.684	240.879	263.356	287.899	303.875	346.102	365.643	342.065	355.533	378.047	389.445	404.001	398.365	376.972	384.178
-35C>T	P21L	A26T	L28	W30	I94	2.941	0.037	2.947	3.619	3.642	3.631	4.036	4.634	6.146	9.408	41.515	194.058	283.15	315.318	259.746	198.013	183.55	209.664	230.796	243.997	271.327	268.406	281.877	340.617	373.697	399.914	419.881	437.855	438.201	420.817	393.429	399.19
-35C	P21	A26	L28R	W30	I94	2.887	0.03	2.894	3.979	3.6	3.807	5.591	6.15	11.445	17.793	45.294	114.842	202.189	273.708	311.76	331.288	364.268	379.35	373.093	365.732	378.728	374.567	386.444	386.875	399.613	391.834	412.532	400.901	402.673	371.083	346.87	358.946
-35C	P21	A26	L28R	W30	I94	2.887	0.03	2.912	4.876	8.187	3.756	11.688	11.858	17.479	24.436	48.386	124.931	202.145	261.285	290.987	334.696	385.894	399.501	421.925	420.733	410.347	417.205	411.794	434.259	413.805	421.428	446.006	449.585	456.716	453.115	423.98	423.48
-35C	P21	A26	L28R	W30	I94	2.887	0.03	2.853	3.73	4.673	4.509	7.58	9.245	19.989	28.634	42.256	96.315	175.393	221.189	257.188	294.259	335.394	362.374	394.537	402.551	411.784	389.384	392.11	393.372	396.824	407.111	418.417	419.491	422.363	416.588	418.997	438.638
-35C>T	P21	A26	L28R	W30	I94	2.965	0.016	2.969	7.624	4.572	3.6	3.922	8.089	5.4	8.856	65.488	172.789	273.415	344.059	371.487	381.589	408.018	419.838	432.941	431.679	455.207	459.528	477.169	481.662	480.053	471.076	475	474.344	456.136	438.906	444.205	457.974
-35C>T	P21	A26	L28R	W30	I94	2.965	0.016	2.948	3.606	3.6	3.6	5.16	6.614	8.762	13.463	55.602	156.349	253.308	310.621	342.123	363.898	392.428	401.812	416.825	427.627	435.09	447.787	455.559	465.105	436.356	442.629	444.544	444.068	440.02	438.779	434.85	433.1
-35C>T	P21	A26	L28R	W30	I94	2.965	0.016	2.979	3.6	3.657	3.719	3.629	3.985	7.375	14.066	71.751	168.498	261.197	307.25	340.393	361.832	389.536	404.94	419.673	435.125	471.385	481.479	447.958	465.571	472.302	473.098	474.91	475.803	465.394	464.88	474.366	477.113
-35C	P21L	A26	L28R	W30	I94	2.199	0.171	2.319	5.954	3.606	3.6	3.6	3.6	3.6	3.6	3.6	5.724	16.777	57.056	118.731	171.565	213.168	243.472	261.215	282.979	314.521	324.137	366.483	385.302	408.289	415.382	424.984	414.076	411.495	376.669	321.082	326.75
-35C	P21L	A26	L28R	W30	I94	2.199	0.171	2.273	3.6	3.6	3.6	3.6	3.98	3.6	3.647	3.718	7.049	19.871	55.76	97.2	148.421	187.935	226.227	253.546	279.338	302.446	328.539	358.596	381.117	363.402	376.71	392.026	411.857	422.227	420.405	351.916	364.826
-35C	P21L	A26	L28R	W30	I94	2.199	0.171	2.004	3.6	3.627	3.6	3.6	3.6	3.6	3.6	3.692	4.806	8.805	20.204	43.31	82.679	108.5	178.215	257.929	333.383	370.094	342.051	304.84	353.924	381.843	386.128	413.005	412.557	412.38	400.265	364.868	396.353
-35C>T	P21L	A26	L28R	W30	I94	3.103	0.015	3.087	4.262	3.6	3.602	6.366	10.053	24.458	53.766	134.523	227.72	260.936	254.77	250.05	253.665	247.053	257.569	261.058	261.527	275.443	277.24	289.983	298.835	301.766	297.732	305.322	301.078	302.568	293.085	289.351	285.674
-35C>T	P21L	A26	L28R	W30	I94	3.103	0.015	3.108	3.614	7.135	3.851	9.242	16.354	37.889	64.966	153.947	232.332	265.409	260.226	247.348	252.612	247.228	258.809	264.944	277.076	286.493	294.27	309.953	316.584	294.731	300.35	301.962	307.064	312.851	311.958	317.649	324.752
-35C>T	P21L	A26	L28R	W30	I94	3.103	0.015	3.115	3.624	4.081	5.798	9.73	18.342	44.43	72.236	142.536	231.535	262.371	264.085	253.126	255.407	249.549	258.187	267.606	279.567	299.38	309.606	297.503	307.883	318.689	328.473	332.732	338.358	331.766	333.592	349.407	375.042
-35C	P21	A26T	L28R	W30	I94	3.223	0.036	3.181	21.292	10.616	15.857	28.916	49.714	75.895	97.443	152.414	196.013	219.301	241.082	264.45	265.625	266.158	272.057	262.111	262.2	284.062	286.602	306.315	306.46	321.336	313.377	322.382	318.806	315.322	306.822	289.254	292.396
-35C	P21	A26T	L28R	W30	I94	3.223	0.036	3.246	12.981	16.675	15.074	49.876	73.497	100.851	121.535	161.03	201.327	227.659	242.556	252.106	272.137	269.1	269.37	273.932	280.487	286.086	289.031	306.322	313.327	290.912	295.055	306.405	309.338	319.095	321.629	312.294	326.438
-35C	P21	A26T	L28R	W30	I94	3.223	0.036	3.241	4.67	19.687	21.781	41.776	67.084	106.414	128.143	167.706	203.938	226.958	230.905	234.934	256.521	264.864	273.969	282.193	295.753	316.752	307.352	295.541	302.722	311.397	323.323	320.351	322.624	316.046	326.816	326.43	341.889
-35C>T	P21	A26T	L28R	W30	I94	3.373	0.015	3.367	14.613	3.6	23.828	140.17	165.72	182.693	188.635	210.383	226.223	235.507	242.393	262.986	283.595	303.019	316.992	318.285	323.921	341.294	349.163	357.063	373.729	377.598	365.712	378.001	371.602	366.349	349.589	334.898	331.049
-35C>T	P21	A26T	L28R	W30	I94	3.373	0.015	3.362	4.013	3.6	5.994	140.474	171.484	190.698	201.343	213.257	223.752	235.81	248.113	254.759	286.152	302.626	308.251	325.042	338.415	346.663	353.696	372.506	384.44	359.847	366.345	371.306	373.85	377.221	373.661	382.588	384.457
-35C>T	P21	A26T	L28R	W30	I94	3.373	0.015	3.391	5.299	5.997	70.691	154.045	183.551	207.229	219.017	237.819	252.113	260.196	262.857	275.035	285.975	301.34	312.701	328.65	351.928	380.328	379.185	330.634	365.583	382.526	390.248	392.494	397.566	382.455	386.352	402.751	424.739
-35C	P21L	A26T	L28R	W30	I94	1.657	0.341	2.033	5.864	3.6	3.6	4.172	6.456	5.232	7.3	11.019	25.401	26.221	40.746	68.721	84.608	81.048	107.631	111.309	119.964	165.574	186.949	232.605	268.642	305.516	324.15	337.055	345.92	338.94	325.5	283.997	300.34
-35C	P21L	A26T	L28R	W30	I94	1.657	0.341	1.568	3.6	3.6	3.6	4.405	6.36	7.782	9.219	12.676	17.469	22.334	27.465	36.9	52.652	63.734	79.306	96.155	115.2	146.972	185.224	279.657	310.993	283.517	310.093	330.987	340.013	341.578	345.906	315.907	324.63
-35C	P21L	A26T	L28R	W30	I94	1.657	0.341	1.369	3.625	3.6	3.6	3.764	4.141	5.494	6.382	9.189	11.938	18.623	22.42	26.842	36.839	39.292	57.189	75.469	117.319	196.231	215.752	187.35	252.176	308.994	346.992	358.738	379.021	373.484	367.487	322.349	350.327
-35C>T	P21L	A26T	L28R	W30	I94	3.356	0.007	3.35	31.206	17.009	30.757	98.637	130.595	155.968	176.772	214.038	244.207	255.424	260.961	280.391	292.728	321.084	336.758	341.844	338.677	358.194	368.422	389.096	397.999	395.63	397.117	406.735	406.572	392.077	384.582	377.876	383.482
-35C>T	P21L	A26T	L28R	W30	I94	3.356	0.007	3.363	20.679	13.058	33.304	121.422	152.384	184.142	202.332	228.984	265.433	276.636	284.315	290.91	309.526	325.001	334.22	341.534	358.07	364.133	376.874	408.103	424.874	383.972	393.02	396.899	395.968	401.979	402.286	407.073	412.858
-35C>T	P21L	A26T	L28R	W30	I94	3.356	0.007	3.356	5.041	21.714	49.464	99.226	134.128	168.891	189.88	229.102	252.167	266.99	262.085	274.969	289.667	301.848	311.107	331.58	343.391	366.516	386.034	364.429	383.617	400.506	412.23	417.387	415.158	405.981	415.906	434.22	443.994
-35C	P21	A26	L28	W30R	I94	1.296	0.048	1.242	10.754	3.6	3.6	4.859	3.6	4.562	7.082	5.023	8.915	3.775	4.087	4.535	5.583	9.973	15.523	22.676	97.557	289.887	403.892	438.437	446.37	450.155	430.583	420.555	407.874	406.853	386.035	385.772	402.569
-35C	P21	A26	L28	W30R	I94	1.296	0.048	1.319	3.629	3.6	3.602	3.811	3.812	3.886	3.864	3.742	3.6	3.6	4.521	3.722	4.058	14.081	17.456	33.636	153.026	351.215	421.907	436.592	448.864	445.235	447.313	453.717	451.088	450.86	446.013	440.25	446.164
-35C	P21	A26	L28	W30R	I94	1.296	0.048	1.328	3.6	3.644	3.6	3.628	3.877	5.172	4.001	3.692	3.6	3.783	3.6	5.073	4.442	10.178	17.528	36.141	164.264	363.08	390.688	432.288	434.995	431.838	437.474	452.103	455.087	461.452	459.471	462.213	478.743
-35C>T	P21	A26	L28	W30R	I94	2.742	0.062	2.726	3.768	3.6	3.6	3.6	3.6	3.751	4.226	6.29	36.772	159.619	233.526	287.481	306.225	310.49	275.049	223.56	222.25	238.348	254.43	275.404	304.458	308.539	312.307	329.376	336.811	353.435	354.828	328.192	332.563
-35C>T	P21	A26	L28	W30R	I94	2.742	0.062	2.81	3.702	3.644	3.6	4.813	5.12	6.669	7.432	13.615	85.68	184.555	260.744	275.987	303.152	299.548	260.651	217.873	220.785	234.353	249.751	282.366	298.33	273.186	291.329	308.45	327.401	339.951	352.118	331.604	342.222
-35C>T	P21	A26	L28	W30R	I94	2.742	0.062	2.689	3.635	3.962	3.6	3.6	3.6	3.6	3.6	4.076	17.156	133.576	205.516	231.696	265.83	270.361	223.464	202.479	215.995	242.934	247.739	236.805	260.044	290.302	311.607	331.519	351.689	364.606	380.175	381.253	403.53
-35C	P21L	A26	L28	W30R	I94	1.738	0.02	1.743	7.583	3.6	3.624	3.6	3.6	3.6	3.6	3.6	4.62	3.6	3.864	7.575	16.022	39.596	188.312	325.116	393.788	415.507	429.178	418.251	410.868	401.745	388.206	390.663	378.174	380.749	362.733	367.135	363.096
-35C	P21L	A26	L28	W30R	I94	1.738	0.02	1.755	3.607	3.6	3.6	4.063	4.597	4.384	4.629	4.675	4.267	3.721	4.291	6.917	13.992	43.402	215.338	357.504	419.131	437.403	442.989	429.583	420.237	378.26	380.603	382.037	383.125	384.328	380.808	385.3	381.695
-35C	P21L	A26	L28	W30R	I94	1.738	0.02	1.716	3.6	3.6	3.6	3.6	3.6	3.6	3.6	3.6	3.6	3.6	3.6	3.673	5.702	16.542	172.538	336.584	384.553	409.971	411.831	389.429	389.936	389.938	406.464	413.171	416.557	417.27	425.683	435.682	447.89
-35C>T	P21L	A26	L28	W30R	I94	2.887	0.032	2.905	3.638	3.6	3.6	3.6	3.661	4.407	5.68	26.003	143.514	231.367	267.806	301.686	299.485	281.867	284.295	288.789	279.33	305.69	294.227	335.92	315.082	326.912	311.884	312.415	290.711	294.301	293.704	303.522	301.074
-35C>T	P21L	A26	L28	W30R	I94	2.887	0.032	2.905	3.6	3.6	3.6	3.864	4.194	6.067	8.624	30.112	139.684	229.869	272.412	285.729	312.132	280.125	289.284	303.448	312.95	325.538	334.826	312.055	323.177	303.928	303.2	301.981	304.855	310.567	306.226	314.361	311.896
-35C>T	P21L	A26	L28	W30R	I94	2.887	0.032	2.85	3.6	3.654	3.6	3.6	3.6	3.947	5.117	17.799	103.354	214.214	259.26	281.002	284.018	267.479	272.435	286.957	297.228	317.662	318.542	305.125	316.441	316.433	325.92	326.01	332.445	325.281	330.775	348.131	362.84
-35C	P21	A26T	L28	W30R	I94	2.055	0.048	2.074	3.6	3.622	3.6	3.6	3.6	3.6	3.6	3.6	5.793	4.47	7.184	21.21	117.588	275.435	371.71	396.115	405.911	414.424	413.04	406.033	399.104	405.656	385.139	397.713	397.345	385.1	374.712	367.888	366.905
-35C	P21	A26T	L28	W30R	I94	2.055	0.048	2.09	3.6	3.6	3.6	3.692	3.67	4.458	3.649	3.911	3.6	5.532	7.774	14.186	137.156	295.107	389.287	421.544	443.474	442.113	427.802	429.678	436.197	396.92	395.386	401.543	401.255	401.776	400.327	395.801	399.964
-35C	P21	A26T	L28	W30R	I94	2.055	0.048	2.001	3.6	3.695	3.6	3.6	3.6	3.6	3.6	3.6	3.6	3.645	3.963	6.391	82.229	256.607	347.603	388.182	402.654	424.166	430.032	431.043	429.528	432.99	440.873	441.179	452.343	448.193	460.218	456.209	483.428
-35C>T	P21	A26T	L28	W30R	I94	3.116	0.037	3.102	5.556	3.703	3.715	5.669	10.039	28.475	59.782	154.159	251.231	282.625	303.64	313.878	308.189	315.669	328.162	326.113	328.566	346.66	354.684	361.878	368.477	370.56	362.656	372.387	361.847	360.041	352.039	339.173	349.368
-35C>T	P21	A26T	L28	W30R	I94	3.116	0.037	3.158	4.541	8.531	3.744	8.01	15.377	40.358	106.263	150.998	242.436	279.915	296.995	291.561	305.214	324.549	332.356	345.383	358.676	369.005	378.205	383.728	394.501	356.001	359.864	362.66	365.919	365.465	361.938	367.525	370.675
-35C>T	P21	A26T	L28	W30R	I94	3.116	0.037	3.089	3.626	4.232	3.607	4.599	9.324	30.622	55.239	135.863	226.241	278.326	275.866	272.781	286.998	299.389	313.329	332.789	346.409	369.42	365.031	357.04	364.297	372.513	379.241	388.377	391.82	383.873	391.278	411.047	423.874
-35C	P21L	A26T	L28	W30R	I94	2.191	0.188	2.406	6.322	3.6	3.6	3.6	3.6	3.6	3.6	4.092	17.61	61.282	82.6	116.136	159.238	201.701	237.228	263.436	275.44	316.951	325.027	335.524	339.336	348.356	341.311	339.754	343.414	337.177	328.474	330.671	337.099
-35C	P21L	A26T	L28	W30R	I94	2.191	0.188	2.109	3.6	3.601	3.6	3.6	3.671	5.335	5.899	6.381	8.22	11.374	16.243	44.514	126.552	191.538	257.193	290.077	315.152	328.882	334.296	362.953	370.862	330.751	333.516	337.358	338.328	342.206	341.369	337.002	342.674
-35C	P21L	A26T	L28	W30R	I94	2.191	0.188	2.058	3.6	3.6	3.712	3.6	3.6	3.6	3.6	3.6	3.922	5.318	8.69	26.889	104.458	166.429	221.117	272.653	317.625	327.955	331.758	331.273	339.777	345.045	357.045	366.894	376.026	380.701	376.654	386.143	398.053
-35C>T	P21L	A26T	L28	W30R	I94	3.254	0.015	3.26	19.906	10.804	14.929	37.518	77.541	122.803	158.082	216.352	264.728	285.188	285.956	294.243	302.72	323.721	334.589	337.74	343.061	359.11	361.319	372.099	374.015	379.947	368.177	382.338	376.829	376.138	365.83	368.763	383.469
-35C>T	P21L	A26T	L28	W30R	I94	3.254	0.015	3.264	14.059	8.946	6.827	40.282	80.197	132.718	164.087	216.299	260.647	282.475	286.485	290.514	315.51	347.059	355.89	369.575	379.79	389.559	395.706	403.717	413.334	367.684	369.896	374.556	376.496	378.912	373.442	377.803	378.09
-35C>T	P21L	A26T	L28	W30R	I94	3.254	0.015	3.237	4.189	5.761	8.272	23.84	57.012	113.889	142.756	204.188	247.025	265.564	263.591	276.697	300.862	320.3	333.497	349.523	354.359	372.442	379.214	378.881	388.912	396.729	405.908	411.493	410.966	417.201	425.377	428.067	448.759
-35C	P21	A26	L28R	W30R	I94	2.853	0.066	2.804	3.708	3.6	3.6	3.645	4.264	6.692	10.544	27.561	83.178	144.215	201.37	242.052	259.087	288.271	307.307	307.495	315.569	347.799	359.436	388.706	404.498	411.121	412.668	419.941	419.059	408.844	374.767	320.98	329.086
-35C	P21	A26	L28R	W30R	I94	2.853	0.066	2.928	3.639	5.143	3.71	9.939	14.109	19.846	41.879	57.102	126.42	181.548	220.915	245.588	270.383	284.299	296.933	314.993	327.4	340.374	348.155	339.947	344.307	316.814	319.179	317.893	315.998	311.837	310.272	300.171	309.925
-35C	P21	A26	L28R	W30R	I94	2.853	0.066	2.825	3.623	4.429	3.634	4.635	6.303	11.216	16.45	37.731	88.395	154.047	186.76	206.513	233.1	263.644	284.683	306.757	335.031	373.933	372.705	346.751	358.662	379.073	385.94	414.616	406.302	412.466	407.87	390.368	422.356
-35C>T	P21	A26	L28R	W30R	I94	3.352	0.013	3.341	16.15	12.881	39.208	87.713	117.013	138.403	155.804	186.562	207.928	199.865	199.561	209.507	218.91	228.271	233.72	238.381	237.145	246.884	250.94	265.378	273.821	280.783	276.186	284.413	284.118	276.512	260.365	262.454	264.913
-35C>T	P21	A26	L28R	W30R	I94	3.352	0.013	3.349	4.689	17.844	22.505	100.594	124.323	144.808	156.831	183.803	201.062	197.026	198.531	202.484	215.055	216.105	217.068	224.919	232.949	243.544	249.813	267.971	279.865	268.573	276.867	283.053	290.781	295.658	294.31	304.459	310.889
-35C>T	P21	A26	L28R	W30R	I94	3.352	0.013	3.367	5.382	17.59	59.359	105.111	127.806	159.934	177.792	205.988	218.342	212.069	206.923	213.817	223.599	220.891	225.805	238.167	240.425	273.5	276.923	255.925	279.757	291.244	303.82	303.765	303.749	290.704	296.442	305.284	320.687
-35C	P21L	A26	L28R	W30R	I94	0.225	0.053	0.286	4.522	3.6	3.603	3.6	3.6	3.6	3.6	3.6	3.645	3.688	4.249	5.323	4.969	6.278	6.92	8.44	8.371	15.584	15.236	34.601	60.823	97.827	150.795	318.057	396.923	425.548	409.668	302.811	308.549
-35C	P21L	A26	L28R	W30R	I94	0.225	0.053	0.198	3.6	3.6	3.6	3.671	4.428	3.742	3.696	3.909	4.246	3.864	4.076	4.509	6.272	6.055	6.879	7.645	10.31	10.406	14.192	38.445	70.73	81.011	184.167	324.764	394.938	427.445	424.748	345.852	351.473
-35C	P21L	A26	L28R	W30R	I94	0.225	0.053	0.191	3.6	3.68	3.6	3.6	3.6	3.6	3.6	3.6	3.6	3.6	3.916	4.094	4.53	5.03	6.91	9.873	11.652	21.958	17.599	16.124	37.582	77.122	180.491	352.712	444.987	469.468	456.346	371.464	398.969
-35C>T	P21L	A26	L28R	W30R	I94	3.217	0.009	3.21	4.909	3.6	6.182	28.349	52.146	87.17	111.581	160.466	217.397	250.855	265.792	307.006	320.714	356.895	374.321	374.773	382.078	395.749	403.147	418.613	424.686	428.508	425.344	432.819	430.786	428.017	409.827	401.562	388.991
-35C>T	P21L	A26	L28R	W30R	I94	3.217	0.009	3.215	4.098	5.604	4.025	24.376	50.5	90.993	111.374	158.972	211.578	248.144	261.556	290.115	308.465	340.713	355.413	364.575	379.441	391.512	405.19	413.004	422.477	400.25	409.705	412.198	413.336	419.716	411.596	417.997	417.412
-35C>T	P21L	A26	L28R	W30R	I94	3.217	0.009	3.227	3.641	4.98	8.855	28.042	59.815	97.214	119.903	170.129	221.132	256.547	280.801	295.115	313.817	356.366	366.419	388.875	405.55	422.091	425.911	396.587	418.559	432.481	446.359	450.302	455.278	450.369	443.998	451.234	463.907
-35C	P21	A26T	L28R	W30R	I94	3.108	0.039	3.092	10.502	5.999	10.416	28.564	44.968	60.268	70.338	108.204	126.241	120.269	101.504	67.559	39.034	62.663	68.49	51.168	51.117	149.166	181.521	261.56	305.787	345.9	354.421	379.921	366.332	344.012	308.437	257.089	259.871
-35C	P21	A26T	L28R	W30R	I94	3.108	0.039	3.079	3.984	14.85	8.225	32.288	44.301	61.855	73.701	94.116	124.332	131.065	105.554	73.102	50.405	51.748	49.609	57.95	86.489	135.442	189.018	309.361	351.948	326.583	344.938	356.122	356.826	355.804	340.761	282.909	290.826
-35C	P21	A26T	L28R	W30R	I94	3.108	0.039	3.152	4.127	5.828	13.491	33.316	47.607	73.736	85.266	111.653	131.226	137.959	110.101	75.207	44.384	46.41	85.638	95.666	153.315	235.641	282.015	220.655	287.367	347.66	380.618	370.733	368.941	364.879	348.483	311.219	328.678
-35C>T	P21	A26T	L28R	W30R	I94	3.353	0.007	3.356	10.766	3.6	4.174	122.157	175.519	190.285	203.764	212.753	226.372	234.891	250.448	264.894	289.624	301.333	318.398	318.286	317.018	339.007	345.856	352.294	372.809	374.924	369.295	379.616	376.622	386.111	374.079	347.098	344.998
-35C>T	P21	A26T	L28R	W30R	I94	3.353	0.007	3.345	4.818	3.644	3.629	98.659	175.634	198.107	206.662	212.131	233.756	236.602	239.879	250.727	266.57	288.769	306.101	312.433	327.216	336.22	349.867	367.93	375.753	357.006	368.781	369.516	376.921	381.453	380.323	385.715	391.927
-35C>T	P21	A26T	L28R	W30R	I94	3.353	0.007	3.359	4.725	5.576	10.308	126.188	184.914	210.498	221.017	229.307	238.942	250.08	252.583	263.548	278.936	291.882	305.783	321.941	332.388	354.531	375.441	356.698	365.095	378.434	389.761	392.006	389.072	377.655	380.459	395.911	411.027
-35C	P21L	A26T	L28R	W30R	I94	3.355	0.013	3.348	22.419	11.188	32.258	95.981	111.23	123.719	133.728	158.875	188.556	219.304	243.024	253.701	251.478	269.763	284.072	276.161	267.791	331.286	336.718	381.799	406.35	428.948	433.542	447.891	452.355	449.159	414.845	350.492	344.156
-35C	P21L	A26T	L28R	W30R	I94	3.355	0.013	3.348	10.853	19.767	21.132	99.512	99.289	118.426	130.741	151.064	173.882	198.643	201.878	199.705	209.029	215.727	227.746	237.905	263.322	289.716	335.07	381.207	404.845	392.122	405.211	419.486	422.542	424.041	419.492	396.25	399.854
-35C	P21L	A26T	L28R	W30R	I94	3.355	0.013	3.37	6.38	11.509	63.54	104.597	110.043	131.85	141.336	158.552	170.698	203.217	219.133	215.043	225.55	217.576	234.46	255.321	285.619	353.478	367.095	344.931	389.298	414.303	431.316	457.958	468.37	456.934	446.302	419.886	428.854
-35C>T	P21L	A26T	L28R	W30R	I94	3.135	0.032	3.123	3.706	3.6	3.888	18.637	34.331	58.486	79.18	113.873	160.529	185.436	206.575	232.158	249.123	275.093	285.785	293.837	291.055	311.172	318.684	334.642	338.335	335.819	339.948	336.709	332.147	320.366	301.712	317.474	307.997
-35C>T	P21L	A26T	L28R	W30R	I94	3.135	0.032	3.171	3.6	5.938	4.351	30.578	48.19	74.651	91.341	127.399	173.062	207.514	221.653	242.511	254.141	276.15	291.886	291.996	308.918	319.068	331.953	330.259	342.658	321.213	335.291	349.18	354.119	354.51	358.227	354.356	355.958
-35C>T	P21L	A26T	L28R	W30R	I94	3.135	0.032	3.111	3.677	3.946	7.429	15.968	30.493	61.527	74.761	117.453	159.188	190.472	209.93	229.182	249.661	259.495	269.494	282.129	298.629	317.928	336.587	307.897	333.989	354.503	366.632	367.017	374.947	376.404	372.27	375.663	384.892
-35C	P21	A26	L28	W30G	I94	1.265	0.044	1.215	9.765	3.6	3.6	3.6	3.6	3.645	3.837	3.733	3.734	3.6	3.642	3.6	3.685	7.1	20.452	19.77	87.185	268.649	391.107	440.526	460.219	442.71	435.664	429.878	414.2	413.69	396.143	374.277	385.521
-35C	P21	A26	L28	W30G	I94	1.265	0.044	1.283	3.6	3.6	3.6	3.992	4.005	4.731	4.901	3.888	3.6	3.6	4.789	3.6	4.241	8.134	13.823	26.006	121.442	329.951	430.623	442.874	458.759	453.195	457.057	459.254	455.343	453.457	449.052	434.168	442.526
-35C	P21	A26	L28	W30G	I94	1.265	0.044	1.298	3.608	3.6	3.6	3.6	3.6	3.6	3.6	3.6	3.6	3.6	3.6	3.6	3.6	4.758	10.379	24.652	137.072	336.308	414.495	444.862	440.634	449.583	435.267	427.514	428.202	432.835	399.901	375.44	413.221
-35C>T	P21	A26	L28	W30G	I94	-2	0	-2	0	0	0	0	0	0	0	0	0	0	0	0	0	0	0	0	0	0	0	0	0	0	0	0	0	0	0	0	0
-35C>T	P21	A26	L28	W30G	I94	-2	0	-2	0	0	0	0	0	0	0	0	0	0	0	0	0	0	0	0	0	0	0	0	0	0	0	0	0	0	0	0	0
-35C>T	P21	A26	L28	W30G	I94	-2	0	-2	0	0	0	0	0	0	0	0	0	0	0	0	0	0	0	0	0	0	0	0	0	0	0	0	0	0	0	0	0
-35C	P21L	A26	L28	W30G	I94	1.886	0.007	1.893	3.6	3.6	3.623	3.6	3.6	3.6	3.6	3.6	3.645	3.73	5.186	9.592	26.59	130.374	246.829	321.592	379.515	407.803	425.88	417.646	414.054	412.196	395.628	398.459	387.806	384.063	364.557	357.216	356.91
-35C	P21L	A26	L28	W30G	I94	1.886	0.007	1.883	3.6	3.6	3.6	3.674	4.389	3.788	3.718	3.647	3.6	3.648	5.533	7.413	22.547	123.983	246.253	340.88	404.8	429.326	434.482	451.186	454.866	406.834	404.49	403.101	400.951	399.878	398.652	393.764	403.95
-35C	P21L	A26	L28	W30G	I94	1.886	0.007	1.881	3.6	3.87	3.6	3.6	3.6	3.6	3.6	3.6	3.6	3.782	4.515	7.843	25.843	119.85	245.367	367.33	431.407	445.658	430.76	425.701	416.708	414.971	423.389	414.121	415.266	410.139	388.146	368.124	397.435
-35C>T	P21L	A26	L28	W30G	I94	2.931	0.013	2.917	3.63	3.6	3.6	3.6	5.166	4.258	5.133	20.523	167.748	273.565	308.784	339.247	346.966	329.385	332.921	336.975	332.559	354.382	356.862	364.83	374.065	380.933	372.864	385.611	382.626	381.514	364.124	375.148	372.925
-35C>T	P21L	A26	L28	W30G	I94	2.931	0.013	2.938	3.6	3.6	3.6	3.83	4.073	6.547	8.565	38.832	177.004	274.163	310.76	325.445	341.947	324.365	330.042	339.793	351.687	359.897	371.245	386.46	396.813	366.436	371.507	381.138	383.51	391.265	385.172	398.523	399.94
-35C>T	P21L	A26	L28	W30G	I94	2.931	0.013	2.939	3.6	4.294	3.6	3.6	3.792	6.018	9.251	41.643	173.757	270.218	303.073	320.368	326.179	314.745	318.135	331.425	356.391	391.532	392.12	383.186	388.876	397.488	412.262	410.674	432.348	423.671	428.967	420.633	430.885
-35C	P21	A26T	L28	W30G	I94	2.175	0.008	2.181	15.426	3.6	3.6	3.6	3.6	3.6	3.6	3.6	3.84	5.287	10.521	67.536	217.085	326.268	380.162	401.687	408.75	407.664	392.558	395.218	389.917	393.627	380.182	386.754	372.699	365.937	339.823	322.298	328.764
-35C	P21	A26T	L28	W30G	I94	2.175	0.008	-2	3.6	3.6	3.6	3.6	3.6	3.6	3.6	3.6	3.6	3.6	3.6	3.6	3.6	3.6	18.303	20.287	3.6	3.6	13.563	4.357	10.69	7.151	8.064	7.832	3.6	6.725	14.451	19.472	3.6
-35C	P21	A26T	L28	W30G	I94	2.175	0.008	2.169	3.6	3.601	3.6	3.6	3.6	3.6	3.6	3.6	4.399	6.09	9.229	53.53	237.456	338.716	393.949	420.639	424.711	424.517	410.122	409.883	398.358	406.478	408.649	396.293	397.426	388.426	388.53	346.521	346.238
-35C>T	P21	A26T	L28	W30G	I94	3.155	0.044	3.121	7.174	3.982	4.196	10.393	18.675	44.951	75.037	152.017	218.107	249.867	264.735	279.324	278.474	267.504	272.929	284.02	265.639	295.114	292.547	332.252	324.921	325.958	328.413	322.039	297.506	291.504	277.195	292.495	304.516
-35C>T	P21	A26T	L28	W30G	I94	3.155	0.044	3.138	4.434	27.623	4.708	12.439	22.501	52.197	84.386	151.191	219.307	246.44	252.47	244.446	259.394	268.33	286.535	294.032	301.161	313.191	315.96	302.642	324.453	311.873	317.646	328.143	330.407	333.656	327.612	341.825	335.296
-35C>T	P21	A26T	L28	W30G	I94	3.155	0.044	3.205	3.929	5.785	7.723	19.433	36.705	85.751	121.865	187.259	238.945	279.511	274.845	257.43	275.081	273.339	277.01	288	310.392	333.601	321.853	315.639	328.576	340.387	355.825	353.872	355.024	340.364	343.789	352.641	352.068
-35C	P21L	A26T	L28	W30G	I94	2.396	0.033	2.428	3.608	3.849	3.66	4.294	5.277	6.506	6.93	9.41	14.183	23.341	91.726	225.688	283.811	308.352	306.712	296.755	289.511	291.666	277.739	269.392	271.62	270.299	270.302	270.899	280.888	279.673	282.939	256.893	269.54
-35C	P21L	A26T	L28	W30G	I94	2.396	0.033	2.362	3.602	3.613	3.631	4.684	5.241	5.664	6.534	6.721	9.209	10.456	60.243	174.734	256.032	297.78	302.523	292.897	293.864	289.93	288.798	273.184	279.413	259.375	264.818	269.679	276.089	286.523	292.174	265.826	269.43
-35C	P21L	A26T	L28	W30G	I94	2.396	0.033	2.396	3.617	3.627	3.6	3.6	3.903	3.717	4.273	5.163	7.864	17.547	78.994	234.689	306.612	339.635	334.626	331.991	315.858	316.463	304.136	298.211	297.379	293.197	296.583	297.226	308.034	306.703	312.996	291.205	295.876
-35C>T	P21L	A26T	L28	W30G	I94	-2	0	-2	0	0	0	0	0	0	0	0	0	0	0	0	0	0	0	0	0	0	0	0	0	0	0	0	0	0	0	0	0
-35C>T	P21L	A26T	L28	W30G	I94	-2	0	-2	0	0	0	0	0	0	0	0	0	0	0	0	0	0	0	0	0	0	0	0	0	0	0	0	0	0	0	0	0
-35C>T	P21L	A26T	L28	W30G	I94	-2	0	-2	0	0	0	0	0	0	0	0	0	0	0	0	0	0	0	0	0	0	0	0	0	0	0	0	0	0	0	0	0
-35C	P21	A26	L28R	W30G	I94	3.049	0.024	3.025	7.88	3.6	3.6	8.223	10.454	23.362	36.559	92.259	162.603	208.136	233.079	259.087	276.577	285.98	299.212	299.043	302.878	316.263	327.177	343.803	360.548	362.399	362.999	373.441	370.163	368.188	353.762	302.667	304.205
-35C	P21	A26	L28R	W30G	I94	3.049	0.024	3.072	12.43	16.478	4.871	12.736	21.687	40.56	60.599	107.283	176.665	213.01	235.854	252.122	275.106	295.883	304.852	319.825	329.944	340.164	350.396	362.79	377.61	353.623	360.991	369.541	377.122	376.01	375.494	334.034	345.567
-35C	P21	A26	L28R	W30G	I94	3.049	0.024	3.05	4.41	4.209	4.746	9.867	16.754	36.433	52.51	99.731	160.744	202.472	218.776	238.013	249.346	263.04	282.033	289.285	302.346	320.768	368.896	338.529	356.527	377.956	389.896	407.315	416.06	406.829	379.136	322.514	333.767
-35C>T	P21	A26	L28R	W30G	I94	3.342	0.023	3.315	16.923	11.973	33.305	72.293	108.366	135.183	156.162	194.976	220.521	221.594	235.435	252.285	278.308	286.221	295.782	298.894	297.233	318.548	322.533	341.24	359.255	365.035	353.686	370.634	375.913	386.929	366.572	353.956	351.84
-35C>T	P21	A26	L28R	W30G	I94	3.342	0.023	3.352	11.285	10.654	28.188	103.582	130.357	164.528	180.197	207.651	230.975	235.855	245.01	255.474	279.234	295.578	305.801	316.666	331.407	345.084	355.829	370.726	386.393	354.876	367.184	375.529	385.913	389.301	391.066	400.397	405.035
-35C>T	P21	A26	L28R	W30G	I94	3.342	0.023	3.358	4.569	19.184	52.106	99.552	132.343	172.137	192.652	225.321	242.922	243.263	253.356	263.306	277.119	289.644	304.605	313.143	324.136	348.815	372.294	349.97	368.75	390.094	403.246	424.005	431.095	422.429	409.089	408.324	423.996
-35C	P21L	A26	L28R	W30G	I94	0.14	0.053	0.091	3.6	3.6	3.6	3.687	3.6	3.6	3.6	3.6	3.838	3.99	4.168	6.177	7.971	9.82	9.126	12.375	8.734	15.689	13.162	27.693	41.647	58.405	101.517	200.901	273.846	417.788	439.791	347.415	373.126
-35C	P21L	A26	L28R	W30G	I94	0.14	0.053	0.133	3.6	3.6	3.6	3.6	3.6	3.647	3.694	3.624	3.649	4.29	5.2	5.433	7.218	8.626	9.66	8.818	12.062	13.318	19.632	44.294	67.208	65.128	115.144	195.822	317.864	436.727	473.39	415.45	421.844
-35C	P21L	A26	L28R	W30G	I94	0.14	0.053	0.196	3.6	3.6	3.6	3.6	3.6	3.6	3.6	3.6	3.783	3.69	3.776	4.709	6.061	5.252	11.106	11.315	9.465	21.797	16.397	18.442	23.662	80.379	157.158	261.297	354.324	459.986	478.024	371.682	388.348
-35C>T	P21L	A26	L28R	W30G	I94	3.245	0.026	3.217	5.261	3.6	6.135	27.373	55.532	90.914	119.576	162.972	214.413	244.469	268.452	301.94	318.85	349.084	365.454	372.954	377.557	385.683	398.6	412.335	424.336	429.061	430.301	437.777	434.228	434.588	406.429	397.108	409.365
-35C>T	P21L	A26	L28R	W30G	I94	3.245	0.026	3.266	4.262	8.475	10.864	47.514	81.849	122.75	143.826	190.573	236.477	261.321	283.335	305.894	323.322	347.866	360.875	377.772	389.078	401.971	411.092	420.806	428.235	399.672	408.772	417.348	423.566	426.663	429.032	432.518	430.257
-35C>T	P21L	A26	L28R	W30G	I94	3.245	0.026	3.253	3.612	5.499	9.653	35.861	73.185	115.353	139.679	185.011	233.039	262.019	281.878	303.318	320.365	357.322	373.532	388.485	392.157	414.447	438.714	414.719	436.929	453.688	476.88	481.059	492.179	482.58	437.893	434.371	456.319
-35C	P21	A26T	L28R	W30G	I94	3.335	0.015	3.318	15.045	3.6	14.928	77.362	96.947	106.828	119.392	146.365	173.571	194.176	220.878	243.958	257.295	274.42	289.6	287.59	286.063	309.241	313.041	333.802	349.759	349.015	347.875	354.388	355.032	354.747	329.607	287.19	314.984
-35C	P21	A26T	L28R	W30G	I94	3.335	0.015	3.345	10.992	5.686	13.404	95.917	109.445	118.448	129.898	153.027	179.205	205.6	220.054	234.376	252.763	273.101	285.093	293.727	309.027	317.449	330.67	343.367	354.323	330.447	339.196	344.695	348.279	350.249	345.775	324.883	332.581
-35C	P21	A26T	L28R	W30G	I94	3.335	0.015	3.343	4.183	7.771	33.721	89.997	106.407	122.373	133.474	157.554	182.948	199.34	212.039	228.183	243.272	257.13	275.506	287.945	300.754	332.953	341.81	314.395	341.856	361.313	378.128	383.106	378.032	376.682	364.08	328.031	340.584
-35C>T	P21	A26T	L28R	W30G	I94	3.358	0.004	3.354	7.32	8.203	28.779	105.35	127.702	162.981	178.017	210.318	255.504	268.116	277.644	300.998	321.852	345.856	358.294	367.28	373.994	382.169	399.768	403.455	420.406	427.96	419.789	431.989	435.188	434.545	408.301	381.773	398.117
-35C>T	P21	A26T	L28R	W30G	I94	3.358	0.004	3.361	7.76	16.649	27.548	120.089	143.266	170.267	185.349	221.272	264.411	284.808	295.522	305.836	331.596	364.995	374.864	388.248	396.758	410.24	418.266	420.86	431.581	407.546	416.311	422.204	428.236	432.711	433.283	442.493	442.494
-35C>T	P21	A26T	L28R	W30G	I94	3.358	0.004	3.36	4.775	10.694	48.2	104.582	137.351	177.177	195.73	233.731	272.55	292.999	299.522	305.956	323.91	359.9	379.966	387.962	409.217	420.184	451.647	434.067	458.886	463.825	479.751	479.181	475.107	466.953	453.056	444.629	448.735
-35C	P21L	A26T	L28R	W30G	I94	3.044	0.063	2.982	14.743	6.646	20.094	44.638	56.453	67.13	74.935	80.171	100.109	106.44	95.3	103.677	93.423	91.004	107.618	108.78	100.58	146.332	171.141	242.872	298.359	348.203	381.969	414.721	439.839	448.374	417.761	368.495	371.883
-35C	P21L	A26T	L28R	W30G	I94	3.044	0.063	3.109	7.273	11.347	15.305	51.849	59.726	75.575	80.778	87.276	100.791	104.841	92.948	78.297	81.758	80.15	73.467	79.149	104.505	132.563	175.357	285.251	335.256	329.762	371.935	406.867	429.766	433.028	433.283	396.498	382.122
-35C	P21L	A26T	L28R	W30G	I94	3.044	0.063	3.041	4.191	10.153	25.749	47.539	54.679	69.158	74.923	85.106	93.282	106.695	99.33	94.397	92.264	69.251	86.685	98.873	110.701	165.215	262.99	188.693	310.519	378.356	425.242	455.938	473.202	463.067	446.71	418.94	423.558
-35C>T	P21L	A26T	L28R	W30G	I94	-2	0	-2	0	0	0	0	0	0	0	0	0	0	0	0	0	0	0	0	0	0	0	0	0	0	0	0	0	0	0	0	0
-35C>T	P21L	A26T	L28R	W30G	I94	-2	0	-2	0	0	0	0	0	0	0	0	0	0	0	0	0	0	0	0	0	0	0	0	0	0	0	0	0	0	0	0	0
-35C>T	P21L	A26T	L28R	W30G	I94	-2	0	-2	0	0	0	0	0	0	0	0	0	0	0	0	0	0	0	0	0	0	0	0	0	0	0	0	0	0	0	0	0
-35C	P21	A26	L28	W30	I94L	2.503	0.047	2.511	4.968	3.62	3.6	4.773	4.251	6.446	5.918	7.612	12.937	43.386	130.589	214.734	268.527	324.114	339.139	344.489	350.522	351.138	348.354	352.418	348.363	357.493	360.108	372.377	363.479	379.215	360.737	376.671	387.323
-35C	P21	A26	L28	W30	I94L	2.503	0.047	2.545	3.988	3.842	3.617	5.431	4.98	8.121	7.002	7.972	16.808	60.676	138.583	207.568	272.784	333.393	360.78	378.11	384.254	370.019	357.346	392.94	416.818	363.668	380.169	403.333	410.197	411.489	408.452	401.539	401.9
-35C	P21	A26	L28	W30	I94L	2.503	0.047	2.452	3.839	4.126	3.613	5.476	5.456	8.715	6.092	8.329	11.422	40.985	96.272	174.963	251.284	309.953	338.052	359.69	370.976	376.864	359.502	369.081	351.92	361.119	382.068	367.839	381.959	400.85	393.972	406.805	434.278
-35C>T	P21	A26	L28	W30	I94L	2.588	0.046	2.574	8.107	3.6	3.616	3.6	3.911	4.082	4.23	5.121	10.798	59.628	232.967	340.181	371.767	426.062	412.864	346.168	339.652	357.359	365.84	369.866	380.633	391.93	378.204	387.73	390.209	396.545	389.359	400.166	404.152
-35C>T	P21	A26	L28	W30	I94L	2.588	0.046	2.639	3.8	3.71	3.614	5.367	5.981	6.022	6.677	7.891	16.5	97.887	250.702	322.077	359.792	412.592	414.504	377.522	372.794	377.628	377.733	386.607	386.499	354.168	356.472	353.346	360.949	360.63	356.259	361.271	361.647
-35C>T	P21	A26	L28	W30	I94L	2.588	0.046	2.55	3.6	3.816	3.6	3.6	3.6	3.764	3.809	4.923	6.273	49.048	182.076	266.012	334.337	387.916	399.444	366.112	358.379	373.497	372.907	375.844	365.982	372.907	380.523	354.928	359.763	347.398	354.129	369.115	396.683
-35C	P21L	A26	L28	W30	I94L	1.852	0.053	1.879	3.6	3.6	3.765	3.861	9.243	5.899	5.034	5.705	6.638	5.317	6.859	12.423	19.444	123.172	273.778	335.343	368.558	380.275	384.421	351.796	337.87	330.241	300.496	313.287	295.539	324.488	308.531	280.577	298.232
-35C	P21L	A26	L28	W30	I94L	1.852	0.053	1.887	3.668	3.676	3.6	3.815	3.648	4.29	3.763	3.6	3.6	3.6	4.701	8.439	19.033	130.064	275.721	343.225	362.323	365.404	344.913	305.508	297.285	290.823	281.464	287.33	288.58	286.971	294.943	277.152	299.079
-35C	P21L	A26	L28	W30	I94L	1.852	0.053	1.791	3.617	3.848	3.6	3.6	3.6	3.6	3.6	3.6	3.6	3.6	3.6	4.439	8.901	75.234	227.571	316.249	345.523	356.91	338.29	323.937	314.522	308.366	314.059	299.047	300.793	299.272	299.378	314.151	334.951
-35C>T	P21L	A26	L28	W30	I94L	3.014	0.025	3.021	3.787	3.6	3.6	4.014	5.506	8.849	17.889	94.014	217.674	296.199	321.426	344.153	354.491	332.803	342.464	344.963	351.965	370.774	376.556	383.886	388.194	385.612	376.002	385.815	383.883	396.12	377.561	392.334	392.358
-35C>T	P21L	A26	L28	W30	I94L	3.014	0.025	2.986	3.671	3.621	3.6	5.84	7.052	12.497	20.32	73.418	198.821	259.927	293.403	311.42	323.995	327.935	337.085	350.365	367.216	374.407	382.826	388.914	397.308	359.059	361.862	365.662	365.814	366.704	365.645	369.01	367.976
-35C>T	P21L	A26	L28	W30	I94L	3.014	0.025	3.035	4.259	3.711	3.6	3.838	5.385	14.568	27.455	101.497	194.263	290.007	308.759	308.127	325.296	334.104	345.237	359.236	360.729	374.552	377.097	379.082	369.358	376.994	385.201	375.349	381.206	389.746	394.782	405.098	425.653
-35C	P21	A26T	L28	W30	I94L	2.079	0.036	2.055	26.446	3.6	3.609	5.355	4.421	4.604	4.011	4.467	5.295	5.27	7.558	16.966	106.727	233.695	294.865	330.459	337.034	339.823	338.418	339.681	328.09	323.137	319.88	330.963	321.287	317.771	319.269	296.792	300.132
-35C	P21	A26T	L28	W30	I94L	2.079	0.036	2.121	3.676	3.61	3.6	3.98	6.088	3.985	3.841	3.647	3.6	5.219	8.365	26.101	167.088	282.117	338.088	362.534	364.366	354.522	333.728	300.955	315.541	305.716	295.808	310.45	296.849	303.809	310.275	290.348	299.36
-35C	P21	A26T	L28	W30	I94L	2.079	0.036	2.061	3.6	3.766	3.6	3.6	3.6	3.644	3.645	3.6	3.6	4.246	4.214	8.601	114.271	239.036	292.235	334.263	352.291	348.49	328.653	345.577	326.824	328.778	327.067	315.131	315.857	333.908	331.275	330.824	343.547
-35C>T	P21	A26T	L28	W30	I94L	3.081	0.009	3.071	5.826	3.736	3.742	5.833	9.751	23.379	43.539	126.142	229.485	273.571	287.662	293.1	274.983	270.29	282.645	279.855	288.48	302.55	305.761	317.567	320.745	320.78	318.424	322.775	326.355	326.646	322.565	323.611	327.405
-35C>T	P21	A26T	L28	W30	I94L	3.081	0.009	3.086	4.654	10.552	3.705	10.18	15.567	30.83	56.983	126.699	234.932	272.863	279.245	276.152	280.076	303.351	291.17	299.28	314.361	313.664	318.164	331.896	336.642	303.338	304.545	307.141	307.867	311.335	309.193	312.846	318.014
-35C>T	P21	A26T	L28	W30	I94L	3.081	0.009	3.087	3.6	4.334	3.905	6.274	11.185	33.474	57.381	127.959	220.216	277.203	274.054	264.892	272.576	275.608	287.589	299.233	313.525	319.185	316.024	315.757	306.163	312.877	316.66	307.649	317.341	324.856	331.465	337.789	363.347
-35C	P21L	A26T	L28	W30	I94L	2.392	0.049	2.366	4.374	3.612	3.994	3.6	4.404	6.529	5.439	5.777	7.554	12.761	61.785	181.928	241.399	257.9	247.07	223.492	219.057	233.194	234.787	248.323	253.966	256.78	249.595	268.266	281.962	307.939	310.448	295	300.585
-35C	P21L	A26T	L28	W30	I94L	2.392	0.049	2.45	4.297	4.078	3.877	5.885	5.24	7.276	7.131	7.265	10.221	19.721	102.494	194.044	246.927	258.75	240.539	230.664	236.318	242.775	245.084	257.01	262.849	235.163	242.879	254.228	274.486	291.931	305.31	289.908	297.494
-35C	P21L	A26T	L28	W30	I94L	2.392	0.049	2.361	3.617	3.814	3.73	3.857	4.039	4.258	4.346	4.727	5.146	12.311	62.498	163.672	232.69	233.493	218.602	203.643	211.981	223.429	226.94	233.465	209.991	234.606	248.883	246.848	267.124	298.998	313.134	308.006	328.151
-35C>T	P21L	A26T	L28	W30	I94L	3.259	0.013	3.243	11.263	12.305	12.556	34.414	68.876	106.589	134.077	179.687	217.191	248.907	247.371	262.48	266.359	289.15	287.462	289.643	287.843	305.209	303.556	326.412	302.259	317.217	313.121	308.099	309.46	315.954	302.138	314.129	319.669
-35C>T	P21L	A26T	L28	W30	I94L	3.259	0.013	3.269	12.434	16.983	14.082	59.511	82.646	121.542	146.547	190.471	227.657	260.728	255.352	273.562	302.073	298.009	316.366	305.121	331.172	346.735	355.668	336.935	343.82	318.072	316.422	323.169	327.97	329.617	328.963	334.35	337.499
-35C>T	P21L	A26T	L28	W30	I94L	3.259	0.013	3.264	4.165	8.461	13.561	46.817	80.159	125.22	148.847	191.605	222.786	253.67	227.879	244.287	267.635	257.183	278.205	284.207	296.04	304.659	302.542	302.828	307.966	308.905	318.65	321.929	299.253	326.781	344.874	354.355	367.702
-35C	P21	A26	L28R	W30	I94L	2.724	0.029	2.7	5.251	3.6	3.6	3.6	4.683	6.119	7.095	10.057	30.472	133.064	243.51	309.711	345.429	376.803	391.395	390.5	382.899	387.262	387.895	392.705	393.106	381.943	389.837	407.576	397.905	392.552	367.761	353.953	363.023
-35C	P21	A26	L28R	W30	I94L	2.724	0.029	2.756	3.6	3.634	3.6	4.447	6.036	6.22	7.905	14.699	59.843	161.161	252.667	291.357	319.818	360.086	365.527	380.656	384.327	380.324	377.249	333.473	339.693	347.678	350.568	355.182	359.991	361.315	364.713	369.166	380.637
-35C	P21	A26	L28R	W30	I94L	2.724	0.029	2.715	3.648	3.905	3.6	3.767	4.292	5.818	6.566	10.977	32.293	148.824	235.964	277.144	316.308	363.32	377.23	398.495	401.582	438.836	416.036	410.079	409.247	421.746	432.814	430.254	425.703	435.12	431.082	438.557	444.49
-35C>T	P21	A26	L28R	W30	I94L	3.314	0.019	3.295	6.553	9.902	23.106	62.896	96.3	130.473	152.944	188.376	176.533	138.765	142.114	159.847	180.389	186.05	206.171	219.512	220.881	262.594	274.781	314.01	332.311	356.222	356.848	381.526	390.003	405.353	376.622	312.118	314.971
-35C>T	P21	A26	L28R	W30	I94L	3.314	0.019	3.333	3.6	22.392	19.477	81.716	105.447	145.343	160.962	192.141	175.336	150.451	144.268	147.122	177.624	189.09	212.674	224.557	243.751	256.413	288.277	336.823	355.643	332.221	338.805	355.476	359.716	375.687	366.938	344.085	350.195
-35C>T	P21	A26	L28R	W30	I94L	3.314	0.019	3.313	3.758	9.799	31.746	73.035	102.754	142.793	160.006	191.082	167.255	147.812	143.631	145.539	170.618	171.573	189.825	215.764	246.72	306.353	330.433	293.606	328.766	354.257	372.385	389.268	394.212	394.835	396.037	391.105	416.673
-35C	P21L	A26	L28R	W30	I94L	0.752	0.054	0.799	3.642	3.6	3.6	3.6	3.663	3.922	3.972	4.165	5.934	9.305	9.666	16.79	15.198	22.931	23.312	23.161	31.446	81.463	81.462	168.352	212.55	257.076	295.439	334.091	332.616	323.615	299.02	287.444	297.652
-35C	P21L	A26	L28R	W30	I94L	0.752	0.054	0.763	3.6	3.6	3.6	3.982	4.406	5.835	5.397	5.7	8.061	8.814	8.653	9.875	13.189	15.288	19.782	16.649	23.329	31.743	54.359	204.29	256.213	251.13	291.543	318.376	326.148	328.445	322.009	303.03	312.036
-35C	P21L	A26	L28R	W30	I94L	0.752	0.054	0.693	3.6	4.98	3.6	3.901	3.739	3.69	4.078	4.3	5.268	12.472	10.101	13.442	12.416	10.124	18.918	18.397	26.251	56.603	67.911	94.128	165.835	258.765	326.447	343.846	361.801	359.676	354.591	340.577	360.09
-35C>T	P21L	A26	L28R	W30	I94L	-2	0	-2	0	0	0	0	0	0	0	0	0	0	0	0	0	0	0	0	0	0	0	0	0	0	0	0	0	0	0	0	0
-35C>T	P21L	A26	L28R	W30	I94L	-2	0	-2	0	0	0	0	0	0	0	0	0	0	0	0	0	0	0	0	0	0	0	0	0	0	0	0	0	0	0	0	0
-35C>T	P21L	A26	L28R	W30	I94L	-2	0	-2	0	0	0	0	0	0	0	0	0	0	0	0	0	0	0	0	0	0	0	0	0	0	0	0	0	0	0	0	0
-35C	P21	A26T	L28R	W30	I94L	3.08	0.039	3.093	12.86	8.766	16.261	36.022	52.046	70.21	76.337	95.154	120.052	143.506	145.713	171.446	184.967	187.18	195.067	201.961	192.008	211.297	222.432	234.628	236.194	234.735	246.348	234.501	217.22	218.592	205.356	203.586	220.523
-35C	P21	A26T	L28R	W30	I94L	3.08	0.039	3.036	12.47	18.149	9.704	40.301	51.395	64.84	74.826	84.63	105.236	122.389	132.651	136.314	146.063	150.545	154.876	165.206	170.916	180.604	194.572	220.242	221.267	209.662	223.443	229.494	240.802	242.568	248.656	249.356	267.824
-35C	P21	A26T	L28R	W30	I94L	3.08	0.039	3.111	4.068	13.186	22.262	43.236	52.874	69.631	77.884	102.095	122.725	146.621	147.026	156.152	171.172	180.153	188.708	201.015	216.396	245.095	247.802	230.817	231.032	248.657	258.386	256.229	255.297	254.746	268.047	268.267	297.474
-35C>T	P21	A26T	L28R	W30	I94L	3.358	0.005	3.356	6.725	4.314	9.051	118.934	177.532	193.175	197.256	204.897	220.596	231.776	240.452	263.675	285.584	303.288	311.408	315.109	320.744	338.797	344.12	352.76	370.576	379.636	366.51	374.739	376.026	373.843	351.653	344.783	333.865
-35C>T	P21	A26T	L28R	W30	I94L	3.358	0.005	3.355	6.08	13.714	7.353	117.097	176.884	199.427	204.825	211.791	227.123	237.532	242.925	258.944	277.431	297.167	313.356	323.321	339.242	350.318	357.575	379.545	384.914	358.945	360.447	368.155	365.504	376.342	373.392	382.867	384.454
-35C>T	P21	A26T	L28R	W30	I94L	3.358	0.005	3.363	4.505	8.098	20.835	132.056	183.176	205.879	216.224	234.931	235.136	243.901	244.62	255.391	268.746	283.614	301.995	309.906	324.398	348.443	371.961	347.107	367.211	371.304	384.767	387.401	392.374	375.223	384.954	406.715	437.918
-35C	P21L	A26T	L28R	W30	I94L	0.592	0.153	0.683	3.629	3.698	3.6	5.401	6.623	9.902	10.833	13.705	12.305	11.02	10.56	19.222	15.902	15.994	15.033	19.072	16.442	48.61	36.714	113.833	143.895	216.501	255.839	311.826	334.702	324.894	313.202	274.357	280.77
-35C	P21L	A26T	L28R	W30	I94L	0.592	0.153	0.679	3.6	3.6	3.6	5.068	6.377	8.461	10.199	11.576	11.94	9.361	8.483	7.762	9.936	12.45	16.01	11.738	18.944	21.338	29.131	116.148	188.427	189.489	249.969	295.761	322.782	327.094	314.768	289.82	295.472
-35C	P21L	A26T	L28R	W30	I94L	0.592	0.153	0.416	3.6	3.701	3.73	5.957	8.531	11.864	16.772	18.988	12.986	9.311	14.193	10.895	15.972	16.483	14.417	12.843	27.641	23.216	32.922	36.632	85.841	187.783	273.673	326.391	360.494	362.768	351.423	324.269	338.597
-35C>T	P21L	A26T	L28R	W30	I94L	3.326	0.019	3.338	13.532	3.607	10.37	87.341	122.248	133.234	137.979	148.828	158.35	163.353	159.831	180.684	193.081	173.27	190.009	201.528	198.152	222.093	232.624	266.504	279.191	292.093	297.682	311.005	319.606	325.606	328.731	301.591	306.646
-35C>T	P21L	A26T	L28R	W30	I94L	3.326	0.019	3.336	5.262	24.334	6.957	84.555	127.819	138.844	147.029	159.514	166.892	174.011	173.537	176.426	194.592	175.001	181.798	196.736	215.462	227.384	240.713	284.49	310.491	281.541	294.876	299.783	311.478	320.699	326.513	317.909	331.139
-35C>T	P21L	A26T	L28R	W30	I94L	3.326	0.019	3.304	3.861	5.879	10.331	63.446	105.839	129.952	137.287	156.85	164.146	173.755	162.588	168.441	186.992	151.398	168.727	192.419	194.719	242.901	248.283	228.104	248.923	281.133	294.723	313.704	320.937	337.286	348.088	347.664	370.892
-35C	P21	A26	L28	W30R	I94L	2.996	0.013	3.008	7.777	4.153	3.931	6.264	11.791	21.609	33.118	85.304	157.61	232.133	282.981	324.252	341.406	357.702	357.508	340.897	336.971	353.935	359.714	366.914	367.784	385.488	384.623	401.251	398.045	409.961	389.552	379.335	386.426
-35C	P21	A26	L28	W30R	I94L	2.996	0.013	2.998	10.899	12.443	4.031	10.711	16.194	29.066	46.073	81.182	155.803	228.222	276.822	310.931	346.605	392.359	395.242	385.641	394.777	403.397	414.252	424.861	443.59	398.861	407.866	435.425	442.634	452.211	449.471	429.228	430.451
-35C	P21	A26	L28	W30R	I94L	2.996	0.013	2.982	3.893	4.181	4.097	7.04	12.094	24.427	35.152	76.806	134.547	213.503	250.95	286.964	322.023	359.889	356.664	361.682	368	377.661	382.35	398.508	384.485	390.769	399.252	391.104	398.388	418.357	422.559	435.893	453.47
-35C>T	P21	A26	L28	W30R	I94L	3.112	0.042	3.103	11.1	3.6	3.746	7.226	15.152	31.823	65.599	136.571	216.04	258.681	254.354	255.794	257.21	260.309	267.453	269.191	265.376	288.786	281.994	308.757	295.1	305.987	310.213	306.712	276.395	285.502	274.052	310.223	323.567
-35C>T	P21	A26	L28	W30R	I94L	3.112	0.042	3.077	3.66	6.643	3.612	7.344	12.959	30.995	50.079	125.092	198.783	240.077	257.852	237.827	263.295	263.999	276.17	287.953	297.028	308.987	314.884	304.112	312.974	291.337	294.096	297.533	304.74	302.291	306.212	330.913	333.697
-35C>T	P21	A26	L28	W30R	I94L	3.112	0.042	3.158	3.637	4.162	5.807	13.544	27.475	60.63	94.776	165.562	233.56	262.973	277.716	244.767	265.634	258.187	263.698	273.899	277.917	295.068	296.51	293.366	304.218	305.37	307.88	301.604	305.536	308.108	330.616	352.168	387.535
-35C	P21L	A26	L28	W30R	I94L	2.587	0.037	2.585	7.768	3.669	3.6	3.6	3.618	3.6	3.645	5.295	19.417	76.781	144.546	220.442	258.939	317.305	343.508	354.715	356.222	370.784	369.182	377.061	380.91	383.055	368.942	374.32	361.228	360.533	338.149	325.154	330.991
-35C	P21L	A26	L28	W30R	I94L	2.587	0.037	2.626	3.6	3.6	3.6	3.647	3.956	3.954	4.501	6.423	23.444	90.787	160.35	214.465	261.32	319.226	343.71	365.047	380.84	392.679	395.515	390.868	406.617	377.049	379.118	383.127	379.314	382.005	380.095	346.158	356.422
-35C	P21L	A26	L28	W30R	I94L	2.587	0.037	2.551	3.716	4.159	3.6	3.6	3.6	3.6	3.838	5.43	13.694	67.813	126.177	174.734	223.503	298.082	333.218	349.13	364.01	377.621	372.484	375.374	378.819	382.068	387.769	384.215	380.101	378.265	367.411	356.432	383.326
-35C>T	P21L	A26	L28	W30R	I94L	3.249	0.007	3.243	20.01	7.49	11.74	32.412	64.342	113.398	150.68	208.126	258.996	276.79	280.128	287.861	295.921	314.55	332.297	344.835	336.086	362.561	370.256	382.364	391.188	398.137	388.113	399.601	393.584	391.196	378.605	387.708	391.916
-35C>T	P21L	A26	L28	W30R	I94L	3.249	0.007	3.256	13.607	8.185	4.893	35.869	73.136	129.269	156.516	209.276	256.004	270.108	270.438	274.206	300.588	328.391	336.946	353.428	368.267	374.527	390.938	400.435	418.627	381.052	383.144	390.01	392.682	404.023	391.818	398.823	393.083
-35C>T	P21L	A26	L28	W30R	I94L	3.249	0.007	3.247	4.215	7.192	9.25	9.312	64.685	122.685	153.179	213.761	250.328	268.162	254.811	258.861	287.4	311.902	333.065	358.562	374.732	396.606	392.688	389.231	397.107	406.401	415.982	409.071	415.692	421.137	416.864	432.701	455.869
-35C	P21	A26T	L28	W30R	I94L	3.005	0.02	2.999	4.43	3.6	3.6	3.6	3.982	9.276	18.706	81.703	185.336	269.153	309.769	333.911	350.464	351.755	353.998	347.139	349.14	358.474	363.226	368	371.642	377.903	365.928	372.681	364.635	366.623	353.915	350.636	355.447
-35C	P21	A26T	L28	W30R	I94L	3.005	0.02	2.988	9.415	17.239	3.6	3.882	5.334	11.571	23.278	75.342	183.793	266.407	316.519	339.132	364.049	400.088	399.672	397.34	398.783	398.78	401.193	418.272	429.264	382.759	384.055	388.296	391.024	392.414	393.153	394.321	403.278
-35C	P21	A26T	L28	W30R	I94L	3.005	0.02	3.027	3.6	3.714	3.6	3.629	4.698	14.327	25.745	96.19	165.138	254.768	282.523	304.535	327.323	362.785	368.937	382.752	385.102	399.823	398.781	398.009	384.573	391.08	397.565	387.205	390.136	397.963	395.841	406.197	426.069
-35C>T	P21	A26T	L28	W30R	I94L	3.344	0.003	3.345	20.217	3.64	4.851	98.12	128.568	135.65	139.188	151.266	153.873	157.53	142.446	164.41	183.947	168.732	175.897	179.935	182.846	217.589	230.14	245.393	264.889	281.29	290.001	307.884	315.404	330.238	335.518	309.383	313.886
-35C>T	P21	A26T	L28	W30R	I94L	3.344	0.003	3.341	4.409	4.306	4.302	91.968	132.932	139.793	139.324	143.874	145.592	147.725	149.402	154.509	186.036	167.768	188.648	197.632	212.695	227.06	244.462	273.346	288.238	265.516	280.843	294.276	309.901	324.86	331.223	315.303	320.207
-35C>T	P21	A26T	L28	W30R	I94L	3.344	0.003	3.347	4.335	5.299	14.139	98.951	134.727	144.261	146.172	155.833	146.145	160.226	155.704	124.716	154.366	154.542	179.788	202.109	237.303	256.345	244.423	243.642	258.912	283.793	300.555	294.729	310.104	333.295	350.636	349.619	363.2
-35C	P21L	A26T	L28	W30R	I94L	0.857	0.147	0.744	11.507	3.6	3.6	3.6	3.856	4.561	4.619	5.148	14.242	8.088	9.895	11.758	8.637	26.459	24.044	35.64	26.5	45.099	60.116	138.459	175.64	288.926	366.124	409.931	411.755	402.214	364.241	302.907	304.618
-35C	P21L	A26T	L28	W30R	I94L	0.857	0.147	0.803	3.713	3.815	3.72	4.999	5.361	6.151	6.535	6.905	7.994	8.669	9.933	9.766	11.577	39.394	21.592	25.807	36.731	51.614	82.451	192.258	284.305	277.636	349.689	389.966	389.284	385.364	354.716	322.869	322.814
-35C	P21L	A26T	L28	W30R	I94L	0.857	0.147	1.023	3.6	3.633	3.697	4.038	4.006	4.438	4.661	5.212	4.941	7.508	6.467	5.919	5.756	13.523	26.496	45.473	40.164	87.502	72.819	96.357	148.466	257.874	387.165	406.005	426.6	409.122	388.16	344.247	361.968
-35C>T	P21L	A26T	L28	W30R	I94L	3.343	0.009	3.334	25.593	15.806	35.733	82.625	119.164	147.292	164.953	196.11	228.109	260.374	260.913	280.764	290.273	317.164	326.822	328.476	330.781	342.824	353.5	366.922	362.981	372.671	370.285	371.311	364.956	363.584	350.198	354.479	357.304
-35C>T	P21L	A26T	L28	W30R	I94L	3.343	0.009	3.353	22.743	11.118	32.872	102.752	133.038	160.765	176.995	205.192	242.181	265.536	280.656	295.814	319.575	346.308	355.455	362.908	373.715	379.99	386.34	419.476	431.585	383.18	384.691	391.716	390.45	392.779	392.879	388.232	393.214
-35C>T	P21L	A26T	L28	W30R	I94L	3.343	0.009	3.343	5.622	20.646	37.806	89.336	126.854	168.688	184.162	218.981	243.237	266.015	276.724	291.018	318.26	341.597	350.975	361.886	370.431	378.986	358.388	378.04	371.368	381.139	386.592	386.067	387.942	392.024	387.173	394.109	413.818
-35C	P21	A26	L28R	W30R	I94L	-2	0	-2	0	0	0	0	0	0	0	0	0	0	0	0	0	0	0	0	0	0	0	0	0	0	0	0	0	0	0	0	0
-35C	P21	A26	L28R	W30R	I94L	-2	0	-2	0	0	0	0	0	0	0	0	0	0	0	0	0	0	0	0	0	0	0	0	0	0	0	0	0	0	0	0	0
-35C	P21	A26	L28R	W30R	I94L	-2	0	-2	0	0	0	0	0	0	0	0	0	0	0	0	0	0	0	0	0	0	0	0	0	0	0	0	0	0	0	0	0
-35C>T	P21	A26	L28R	W30R	I94L	3.312	0.004	3.315	13.856	3.6	3.837	67.404	121.584	129.379	130.214	131.909	133.805	123.145	128.706	147.229	169.125	171.041	177.375	184.229	179.5	216.458	233.61	272.54	297.218	321.978	335.198	360.246	375.462	394.91	369.139	308.789	311.552
-35C>T	P21	A26	L28R	W30R	I94L	3.312	0.004	3.308	3.734	3.606	3.686	58.089	121.61	128.666	133.141	133.286	131.868	129.096	130.983	128.496	154.805	140.82	159	169.572	193.635	214.834	239.436	280.134	311.015	302.52	331.279	353.258	373.008	386.031	388.224	360.488	367.572
-35C>T	P21	A26	L28R	W30R	I94L	3.312	0.004	3.311	4.277	4.381	5.804	55.139	135.408	149.091	147.5	150.155	151.569	150.576	145.863	153.627	166.22	150.95	167.022	175.358	189.936	232.979	286.712	269.115	294.773	331.616	359.143	380.007	387.938	390.435	387.586	378.809	375.428
-35C	P21L	A26	L28R	W30R	I94L	0.231	0.053	0.252	3.6	5.335	3.6	3.6	3.6	3.6	3.6	3.6	14.581	3.6	4.1	5.34	6.167	7.732	5.922	7.053	6.837	12.236	12.889	28.739	47.742	94.101	132.659	302.586	401.743	433.914	420.561	312.135	313.113
-35C	P21L	A26	L28R	W30R	I94L	0.231	0.053	0.17	3.6	3.622	3.6	3.911	3.646	3.79	3.862	3.744	3.674	3.791	3.838	4.14	5.539	6.55	7.953	7.581	11.149	11.792	15.577	43.817	76.109	70.159	148.992	306.754	393.706	432.228	436.116	349.638	354.859
-35C	P21L	A26	L28R	W30R	I94L	0.231	0.053	0.27	3.6	3.601	3.6	3.6	3.898	3.6	3.81	3.6	3.6	3.6	3.646	3.865	3.779	4.097	5.381	5.777	5.29	10.842	23.786	15.376	39.948	104.802	199.738	373.223	465.78	485.493	467.027	364.423	369.172
-35C>T	P21L	A26	L28R	W30R	I94L	3.19	0.012	3.177	4.567	3.6	5.393	25.829	44.895	73.691	97.397	137.923	184.393	205.802	206.542	236.976	248.085	251.2	269.072	273.471	275.613	286.06	298.599	321.883	327.063	330.508	324.549	336.653	326.63	324.926	325.096	293.853	303.594
-35C>T	P21L	A26	L28R	W30R	I94L	3.19	0.012	3.199	4.009	5.34	4.518	29.798	50.369	81.713	95.9	138.272	180.291	202.351	216.578	225.568	244.989	241.062	250.972	259.872	272.091	284.437	296.886	321.924	333.786	302.001	308.335	311.951	313.89	320.492	325.963	304.599	308.934
-35C>T	P21L	A26	L28R	W30R	I94L	3.19	0.012	3.195	3.621	5.091	7.505	23.094	45.96	80.543	100.37	141.323	182.427	204.366	214.788	224.033	234.876	237.35	250.666	266.444	284.572	313.272	333.416	276.664	320.838	342.87	352.356	348.418	346.743	337.675	327.826	319.631	330.853
-35C	P21	A26T	L28R	W30R	I94L	0.756	0.247	1.021	6.431	3.714	4.284	23.42	26.294	30.765	35.438	52.298	63.644	49.108	25.07	24.662	21.814	24.726	26.397	42.396	24.293	88.893	58.209	148.347	190.58	252.817	287.569	331.391	345.395	327.164	306.846	280.138	284.558
-35C	P21	A26T	L28R	W30R	I94L	0.756	0.247	0.713	3.62	10.035	3.693	13.887	17.503	22.551	29.354	37.987	44.683	31.418	16.975	11.393	12.013	12.678	12.932	15.096	17.214	20.147	26.353	154.635	228.254	238.013	282.153	315.835	324.139	323.872	318.02	298.757	304.568
-35C	P21	A26T	L28R	W30R	I94L	0.756	0.247	0.532	3.6	4.125	6.506	15.457	20.304	30.759	37.191	50.538	54.713	55.828	25.723	18.416	14.171	13.194	22.987	21.277	29.142	54.52	42.281	49.712	144.857	251.01	326.734	344.531	353.744	350.784	347.041	320.663	327.747
-35C>T	P21	A26T	L28R	W30R	I94L	3.356	0.006	3.355	13.452	3.6	3.864	119.009	171.147	192.473	200.021	206.038	220.189	226.62	237.406	256.999	278.198	299.571	306.459	314.05	311.471	326.688	340.02	337.28	357.928	364.407	360.085	370.048	369.061	375.358	358.544	344.431	340.48
-35C>T	P21	A26T	L28R	W30R	I94L	3.356	0.006	3.351	4.896	3.6	3.783	111.069	176.587	199.784	205.266	208.978	224.032	235.752	239.715	251.483	264.975	288.925	290.867	309.081	313.661	329.403	333.843	353.889	356.975	342.432	355.856	368.553	378.126	387.822	384.423	392.793	402.865
-35C>T	P21	A26T	L28R	W30R	I94L	3.356	0.006	3.363	5.811	5.977	11.595	138.499	189.532	214.337	226.65	235.613	239.766	248.455	244.369	256.776	276.412	283.856	300.851	313.342	321.208	339.773	365.399	340.404	362.855	376.593	395.006	406.182	407.205	383.825	376.954	377.39	389.248
-35C	P21L	A26T	L28R	W30R	I94L	0.481	0.087	0.445	3.6	3.6	3.604	3.776	3.6	3.6	3.6	3.6	3.644	3.6	3.645	3.864	3.795	6.563	6.913	8.171	7.388	13.783	15.652	43.215	93.09	220.085	296.45	356.047	375.255	376.809	364.352	295.494	290.083
-35C	P21L	A26T	L28R	W30R	I94L	0.481	0.087	0.581	3.6	3.6	3.6	3.6	3.6	3.647	3.671	3.6	3.791	3.6	3.6	3.6	3.773	5.624	7.106	6.504	9.579	12.452	19.957	72.858	168.631	214.176	294.135	348.486	369.414	382.169	379.298	319.706	331.563
-35C	P21L	A26T	L28R	W30R	I94L	0.481	0.087	0.418	3.6	3.827	3.6	3.6	3.6	3.6	3.6	3.6	3.6	3.6	3.645	3.881	4.064	5.219	5.31	6.577	7.948	9.548	30.527	28.11	87.441	245.931	342.561	399.94	404.008	407.052	391.932	323.134	326.44
-35C>T	P21L	A26T	L28R	W30R	I94L	2.743	0.01	2.75	8.365	3.6	3.6	5.464	6.017	10.214	16.543	36.992	79.74	88.769	90.158	101.516	85.868	117.699	156.978	152.076	175.923	195.765	240.1	288.981	316.237	335.451	345.788	353.466	339.806	331.175	318.184	280.676	296.53
-35C>T	P21L	A26T	L28R	W30R	I94L	2.743	0.01	2.746	3.6	3.6	3.632	6.586	8.88	12.291	16.793	39.274	77.233	94.837	95.42	89.225	79.688	101.26	110.443	124.927	151.408	192.001	231.094	307.835	341.592	313.821	327.527	336.784	342.774	340.682	342.206	308.663	316.058
-35C>T	P21L	A26T	L28R	W30R	I94L	2.743	0.01	2.732	3.6	3.6	3.66	4.186	5.661	9.791	13.775	35.543	71.608	102.174	106.948	115.344	107.156	118.083	137.926	148.664	177.599	229.343	279.465	227.317	296.152	349.36	370.906	373.576	373.541	380.423	361.378	332.007	340.46
-35C	P21	A26	L28	W30G	I94L	1.993	0.046	1.986	4.879	3.6	3.605	3.6	3.6	4.336	4.061	3.6	7.314	3.69	4.188	8.448	70.53	233.197	307.51	332.153	355.887	355.979	356.801	357.387	363.694	360.557	352.219	355.552	355.299	344.39	326.659	314.638	325.733
-35C	P21	A26	L28	W30G	I94L	1.993	0.046	2.042	3.615	3.6	3.6	3.954	3.788	3.791	3.977	3.648	3.6	3.6	4.217	8.124	101.691	251.804	345.077	398.193	415.197	415.08	412.156	354.169	357.156	350.566	348.327	351.641	352.895	356.59	355.401	350.621	361.735
-35C	P21	A26	L28	W30G	I94L	1.993	0.046	1.95	3.6	3.6	3.6	3.6	3.6	3.733	5.182	3.687	3.646	3.82	3.917	4.272	46.388	188.988	277.004	316.34	328.094	342.832	336.615	336.501	335.491	339.448	339.887	338.793	338.332	345.464	343.287	345.201	361.928
-35C>T	P21	A26	L28	W30G	I94L	3.07	0.003	3.067	3.821	3.6	3.6	4.119	6.518	15.033	41.105	123.82	217.573	260.296	290.632	298.602	294.104	302.873	313.529	319.633	311.407	334.585	338.113	353.694	364.435	377.704	376.519	399.8	398.065	390.04	374.684	380.523	376.832
-35C>T	P21	A26	L28	W30G	I94L	3.07	0.003	3.072	3.6	3.6	3.6	5.122	8.812	25.449	47.015	123.315	210.467	271.593	288.251	280.858	300.303	317.562	325.432	338.358	347.41	358.906	366.209	379.157	393.249	363.257	374.562	385.712	390.615	395.802	392.065	403.423	399.935
-35C>T	P21	A26	L28	W30G	I94L	3.07	0.003	3.072	3.65	3.639	3.6	4.033	7.639	25.27	48.515	120.916	221.715	269.369	278.597	265.174	284.73	298.37	318.089	335.074	350.913	375.682	371.73	359.636	376.644	380.312	399.554	399.028	412.759	401.607	419.645	444.218	458.556
-35C	P21L	A26	L28	W30G	I94L	0.263	0.123	0.208	4.706	3.6	3.63	3.6	3.6	3.6	3.6	3.6	3.69	3.6	3.688	3.753	3.664	4.923	5.195	4.796	5.151	9.229	12.202	22.027	49.802	83.341	150.192	310.04	405.179	426.524	401.024	318.545	324.069
-35C	P21L	A26	L28	W30G	I94L	0.263	0.123	0.403	3.6	3.6	3.6	3.647	3.765	3.649	3.693	3.646	3.695	3.6	3.6	3.696	4.179	5.775	6.533	6.672	8.993	10.832	14.2	49.793	82.521	77.977	150.402	308.193	396.663	426.139	414.941	340.947	349.228
-35C	P21L	A26	L28	W30G	I94L	0.263	0.123	0.177	3.6	3.6	3.6	3.6	3.6	3.6	3.6	3.6	3.6	3.81	3.6	3.6	3.672	3.873	3.959	3.953	7.888	17.967	14.446	15.652	28.462	73.736	146.492	316.235	436.636	451.974	430.859	371.964	393.716
-35C>T	P21L	A26	L28	W30G	I94L	3.007	0.012	3.012	7.05	3.6	3.6	3.982	4.829	7.002	24.112	87.633	162.108	251.044	282.363	275.574	291.029	275.804	286.331	285.21	286.758	307.959	306.425	322.24	333.366	340.586	338.462	354.955	359.796	365.374	357.426	326.41	327.559
-35C>T	P21L	A26	L28	W30G	I94L	3.007	0.012	2.993	3.6	3.6	3.623	5.858	7.318	17.675	39.609	78.226	180.151	247.044	261.995	258.77	276.362	265.039	271.98	279.823	289.476	304.083	316.601	342.307	352.377	320.11	326.222	335.687	346.173	356.776	360.034	333.718	336.167
-35C>T	P21L	A26	L28	W30G	I94L	3.007	0.012	3.016	3.619	4.442	3.636	3.967	5.16	15.245	38.991	87.688	165.704	244.332	250.72	241.024	260.448	258.039	280.171	291.022	308.436	325.277	324.06	299.078	325.952	341.16	355.871	352.069	359.73	363.172	378.203	369.356	390.072
-35C	P21	A26T	L28	W30G	I94L	-2	0	-2	8.555	3.6	3.6	4.216	3.6	3.6	3.6	3.6	3.6	3.6	3.6	3.6	3.6	3.6	3.6	3.6	3.6	3.6	3.6	3.6	3.6	3.6	3.6	3.6	3.6	3.6	3.6	3.6	3.6
-35C	P21	A26T	L28	W30G	I94L	-2	0	-2	3.626	3.758	3.619	3.6	3.695	3.647	3.6	3.6	3.6	3.6	3.6	3.6	3.6	3.6	3.6	3.6	3.6	3.6	3.6	3.6	3.6	3.6	3.6	3.6	3.6	3.6	3.6	3.6	3.6
-35C	P21	A26T	L28	W30G	I94L	-2	0	-2	4.893	3.6	3.603	3.642	3.6	3.6	3.6	3.6	3.6	3.6	3.6	3.6	3.6	3.6	3.6	3.6	3.6	3.6	3.6	3.6	3.6	3.6	3.6	3.6	3.6	3.6	3.6	3.6	3.6
-35C>T	P21	A26T	L28	W30G	I94L	3.358	0.004	3.359	23.07	3.6	17.179	122.105	157.904	176.787	189.661	210.043	228.385	237.64	244.066	266.064	279.911	302.403	322.804	327.184	327.542	357.478	362.667	370.105	378.611	389.381	383.713	397.204	391.391	386.239	358.579	350.535	356.8
-35C>T	P21	A26T	L28	W30G	I94L	3.358	0.004	3.354	5.523	5.014	5.309	117.61	161.511	185.101	199.94	205.308	225.173	230.248	245.879	253.273	275.007	303.619	318.073	336.263	350.676	360.196	374.313	391.148	409.402	375.564	381.007	390.537	391.835	394.057	370.197	396.216	398.77
-35C>T	P21	A26T	L28	W30G	I94L	3.358	0.004	3.362	4.892	6.235	30.283	121.405	162.563	193.585	209.086	229.438	236.966	251.995	250.746	259.72	281.144	301.453	308.544	328.1	342.832	381.912	400.588	383.338	393.85	403.364	410.224	406.82	419.635	418.531	418.856	428.488	447.888
-35C	P21L	A26T	L28	W30G	I94L	0.131	0.07	0.211	5.684	3.6	3.6	3.906	4.507	3.6	3.6	3.6	3.6	3.6	3.6	3.6	3.6	3.6	3.6	3.6	3.6	9.267	5.146	10.543	19.906	85.747	92.8	189.697	267.063	334.669	326.256	286.791	293.188
-35C	P21L	A26T	L28	W30G	I94L	0.131	0.07	0.098	3.686	3.613	3.6	4.122	4.317	4.192	4.224	4.239	3.883	3.6	3.6	3.6	3.6	3.695	3.6	3.6	3.671	4.22	7.522	23.924	47.72	57.326	105.889	192.767	286.23	336.193	320.351	286.86	295.885
-35C	P21L	A26T	L28	W30G	I94L	0.131	0.07	0.084	3.6	3.6	3.6	3.6	3.6	3.6	3.6	3.6	3.6	3.6	3.6	3.6	3.6	3.6	3.6	3.6	3.6	7.27	7.357	7.242	14.703	39.646	112.363	201.595	299.309	362.601	347.591	326.465	337.997
-35C>T	P21L	A26T	L28	W30G	I94L	-0.073	1.528	0.927	3.6	3.6	3.6	3.645	3.6	3.841	4.251	5.301	11.546	17.735	25.642	39.75	47.282	50.469	60.661	59.365	69.316	78.126	88.719	101.697	105.701	116.647	117.668	113.997	107.653	101.781	85.459	80.757	82.652
-35C>T	P21L	A26T	L28	W30G	I94L	-0.073	1.528	0.686	3.6	3.6	3.6	3.6	3.6	3.6	3.811	5.881	13.284	20.307	27.417	35.477	50.104	49.098	54.013	55.591	61.113	64.924	69.277	91.493	102.988	88.937	95.916	102.568	110.301	115.342	114.316	114.931	121.827
-35C>T	P21L	A26T	L28	W30G	I94L	-0.073	1.528	-1.833	3.629	3.6	3.6	3.6	3.6	3.6	3.6	3.747	5.937	7.152	8.135	11.373	15.15	16.426	20.051	25.94	32.666	45.648	42.047	30.748	42.789	51.789	58.983	59.388	59.892	60.472	61.367	74.651	96.47
-35C	P21	A26	L28R	W30G	I94L	0.998	0.097	1.048	3.999	3.647	3.6	9.201	5.234	6.253	8.669	13.517	28.126	37.644	35.391	33.425	27.143	36.533	43.035	46.326	34.763	96.88	104.133	197.609	233.321	281.055	312.219	326.296	338.211	319.692	310.458	292.406	288.349
-35C	P21	A26	L28R	W30G	I94L	0.998	0.097	0.886	3.751	3.913	3.615	6.029	7.059	8.47	10.803	15.098	29.766	39.98	35.966	26.761	24.31	28.784	27.365	32.556	42.765	51.204	105.125	239.657	292.15	272.937	302.36	318.453	318.326	316.86	318.435	304.812	306.408
-35C	P21	A26	L28R	W30G	I94L	0.998	0.097	1.059	3.608	3.611	3.6	4.14	4.784	7.318	9.49	16.572	30.451	43.643	38.99	33.438	21.716	20.868	25.099	30.654	46.774	96.633	169.97	87.602	212.446	290.065	352.005	364.733	369.282	364.42	380.658	358.421	367.228
-35C>T	P21	A26	L28R	W30G	I94L	3.342	0.006	3.341	14.513	11.855	26.782	89.105	129.438	148.247	148.404	151.905	172.559	181.54	185.201	208.164	212.932	229.485	243.365	251.056	246.334	270.356	280.785	305.694	320.122	313.903	325.288	301.295	312.894	311.046	274.545	278.144	292.292
-35C>T	P21	A26	L28R	W30G	I94L	3.342	0.006	3.349	5.3	15.815	25.042	99.039	137.894	164.062	173.386	163.224	173.965	189.495	193.31	203.666	229.759	236.926	245.085	250.537	262.792	276.908	289.941	284.432	301.997	290.445	297.529	310.949	320.26	326.588	327.654	342.979	348.063
-35C>T	P21	A26	L28R	W30G	I94L	3.342	0.006	3.337	4.119	14.786	40.223	84.699	123.816	159.727	171.668	160.697	173.798	179.787	186.39	196.139	210.549	211.277	226.813	239.651	246.045	259.389	288.845	268.672	305.086	316.142	313.865	332.521	331.15	322.795	320.02	330.223	364.185
-35C	P21L	A26	L28R	W30G	I94L	0.128	0.083	0.059	4.316	3.6	3.6	3.6	3.6	3.73	3.6	3.6	3.6	3.6	3.6	3.6	3.6	3.644	3.968	4.795	3.663	6.015	5.864	12.305	22.95	42.45	98.652	241.992	381.355	452.14	428.044	321.608	320.883
-35C	P21L	A26	L28R	W30G	I94L	0.128	0.083	0.105	3.615	3.6	3.6	3.719	3.815	3.743	3.624	3.744	3.6	3.647	3.6	3.6	3.6	4.078	3.836	4.144	5.289	6.725	8.085	18.458	39.605	47.647	119.95	289.567	409.904	452.002	458.808	346.165	352.475
-35C	P21L	A26	L28R	W30G	I94L	0.128	0.083	0.22	3.6	3.947	3.6	3.6	3.6	3.6	3.6	3.6	3.6	3.6	3.6	3.6	3.6	3.6	3.689	4.235	4.137	6.986	8.972	6.624	17.564	89.024	150.909	329.745	452.683	471.018	450.669	361.095	373.068
-35C>T	P21L	A26	L28R	W30G	I94L	1.852	0.806	2.743	3.732	3.604	3.6	3.6	3.732	4.186	5.293	9.967	63.606	127.823	144.146	147.388	150.221	134.809	150.592	159.998	174.058	182.248	204.364	242.926	289.07	303.952	312.069	324.515	323.207	329.136	327.625	299.873	311.955
-35C>T	P21L	A26	L28R	W30G	I94L	1.852	0.806	1.173	3.6	3.6	3.6	5.376	6.992	7.467	8.047	12.683	29.803	46.196	49.638	36.096	29.23	59.818	65.581	71.389	78.449	104.7	147.209	237.068	282.303	272.133	293.946	309.704	318.262	331.189	335.145	319.435	324.693
-35C>T	P21L	A26	L28R	W30G	I94L	1.852	0.806	1.641	3.6	3.6	3.6	3.6	3.839	4.185	4.805	8.531	22.599	37.255	44.348	42.238	34.884	66.234	86.053	88.551	100.481	139.267	194.24	158.681	244.043	307.612	334.887	351.666	371.674	383.731	375.151	354.03	372.019
-35C	P21	A26T	L28R	W30G	I94L	3.017	0.031	2.992	15.533	10.705	20.172	32.933	36.929	46.333	58.479	80.675	115.016	128.681	149.919	174.036	176.929	202.872	220.532	223.774	227.827	263.472	280.81	325.314	355.078	363.907	362.346	374.772	371.236	367.539	339.594	290.338	303.586
-35C	P21	A26T	L28R	W30G	I94L	3.017	0.031	3.008	16.797	11.028	17.783	44.553	43.69	53.651	63.637	83.084	112.844	138.653	156.178	160.683	176.066	195.964	210.14	232.009	262.035	273.43	310.104	337.384	360.558	342.039	352.296	363.476	359.114	360.271	354.337	331.268	335.526
-35C	P21	A26T	L28R	W30G	I94L	3.017	0.031	3.052	5.491	16.922	29.764	45.353	50.383	63.27	69.252	90.228	119.373	132.926	150.969	164.08	168.508	178.324	188.124	206.275	214.928	242.958	319.077	318.297	331.986	361.079	376.517	403.653	396.209	387.393	375.209	324.031	339.666
-35C>T	P21	A26T	L28R	W30G	I94L	3.327	0.006	3.322	7.83	5.715	16.708	75.13	117.056	137.831	145.221	165.857	191.235	197.834	207.731	223.629	245.265	250.45	256.72	266.761	277.311	280.162	291.091	295.997	321.469	310.465	309.522	317.307	314.513	312.694	298.606	310.664	329.459
-35C>T	P21	A26T	L28R	W30G	I94L	3.327	0.006	3.334	7.851	13.296	12.289	83.068	129.706	155.33	160.479	167.71	188	204.966	210.544	221.345	244.963	243.517	246.879	265.75	277.581	290.757	291.024	293.694	314.02	297.01	305.337	318.485	324.894	333.965	336.973	348.024	347.408
-35C>T	P21	A26T	L28R	W30G	I94L	3.327	0.006	3.326	3.807	8.987	21.411	76.571	123.156	153.844	164.377	172.047	191.461	199.249	204.582	214.415	225.18	232.366	252.495	259.808	263.113	272.647	283.26	297.591	298.5	313.874	325.527	349.344	331.012	316.39	314.488	323.79	360.351
-35C	P21L	A26T	L28R	W30G	I94L	0.083	0.051	0.03	3.6	3.6	3.6	3.6	3.6	3.6	3.6	3.6	3.6	3.6	3.6	3.6	3.6	3.6	3.6	3.6	3.6	4.12	4.211	10.285	17.379	26.724	91.663	222.002	278.614	357.082	435.97	393.853	391.066
-35C	P21L	A26T	L28R	W30G	I94L	0.083	0.051	0.088	3.6	3.6	3.6	3.924	4.496	5.054	5.625	5.301	6.085	4.263	3.6	3.6	3.6	3.745	3.696	3.649	3.694	3.855	6.916	19.294	38.148	41.409	114.157	210.412	273.519	382.144	467.316	434.505	437.592
-35C	P21L	A26T	L28R	W30G	I94L	0.083	0.051	0.132	3.6	3.6	3.6	3.6	3.6	3.6	3.6	3.6	3.6	3.6	3.6	3.6	3.6	3.6	3.6	3.6	3.6	3.946	8.838	5.499	15.527	37.035	168.374	272.623	337.994	403.699	486.197	431.865	459.262
-35C>T	P21L	A26T	L28R	W30G	I94L	0.852	0.069	0.858	4.92	3.6	3.623	3.6	3.6	3.6	3.6	3.726	4.728	9.966	12.712	14.563	19.81	33.112	36.515	45.218	58.015	70.642	86.564	145.128	195.514	253.804	298.821	319.559	324.93	321.881	311.829	277.806	296.931
-35C>T	P21L	A26T	L28R	W30G	I94L	0.852	0.069	0.78	3.6	3.6	3.609	4.661	5.287	5.406	5.639	6.026	7.936	14.541	14.857	17.032	21.164	31.071	35.718	50.902	47.101	59.226	76.247	135.037	203.861	238.888	292.644	315.977	328.131	327.539	317.048	280.83	289.372
-35C>T	P21L	A26T	L28R	W30G	I94L	0.852	0.069	0.918	3.601	3.682	3.6	3.991	4.13	4.255	3.96	4.941	6.116	7.121	13.42	12.608	20.644	30.458	32.676	37.003	50.107	74.995	91.969	83.453	200.55	284.183	330.798	346.882	346.288	331.002	336.337	293.457	304.167
