# Supplementary material for: Environmental pleiotropy and demographic history direct adaptation under antibiotic selection
Source: Heredity (Edinb). 2018 Sep 6;121(5):438–48. doi: 10.1038/s41437-018-0137-3 (PMC6180006; doi:10.1038/s41437-018-0137-3)
Supplement: Supplementary file 3 — Simulation code [file 41437_2018_137_MOESM3_ESM.zip]

Archive with 10 entries (9 files):
- simulation/
- simulation/chunker.R
- simulation/endpoint.job
- simulation/fitness.job
- simulation/mean-fit.R
- simulation/parameters.txt
- simulation/pipeline.pdf
- simulation/qsub_resistanceSim.R
- simulation/resistanceSim.R
- simulation/simulation_analysis.R
