# Supplementary material for: Environmental pleiotropy and demographic history direct adaptation under antibiotic selection
Source: Heredity (Edinb). 2018 Sep 6;121(5):438–48. doi: 10.1038/s41437-018-0137-3 (PMC6180006; doi:10.1038/s41437-018-0137-3)
Supplement: Supplementary file 3 — Simulation code [file 41437_2018_137_MOESM3_ESM.zip › simulation/chunker.R]

# Creates input data tables for resistanceSim.R from the specified paramter file (parameters.txt)

###### R packages
require(tidyr)
require(purrr)
require(dplyr)
require(readr)

###### Impute simulation parameters from parameter file (specified as argument to Rscript call)
args = commandArgs(trailingOnly=TRUE)
source(file=args[1], local=F) # Load parameters

###### Properties of resistance mutations
## Normal fitness distribution
pre = rnorm(sites, mean.cost, sd.cost)
pre = c(1, sort(pre))*baser

## Mutational spectrum distribution
prob = c(0, runif(sites))
prob = prob/sum(prob) # normalise to 1

###### Write input tables as 'chunks'.
## Chunks are numbered sequentially for easy submission as SGE job array
pmat = expand.grid(trmt=NA, cidal=cidal, tab=tabs, mu=mu, time=0, D=Ds, Ni=Nis, ngen=ngen, b=b, K=K, d=ds, N=0, growth=0, newmuts=0)

pmat.file = paste(today, seed, "parameters.txt", sep="_")

## write/read is a workaround for expand.grid making ugly data frames
write.csv(pmat, pmat.file, row.names=F)
pmat = read_csv(pmat.file) %>% mutate(pset = row_number()) %>%
	mutate(s = map(pset, ~data_frame(id=1:(sites+1), prob=prob, pre=pre, r=pre))) %>%
	unnest() %>%
	mutate(N=ifelse(id==1,K/D,0)) %>%
	group_by(pset) %>%
	nest() %>%
	mutate(wt = map2(data, pset, ~write_csv(x=.x, path=paste0("chunk_",.y))))
