# Supplementary material for: Environmental pleiotropy and demographic history direct adaptation under antibiotic selection
Source: Heredity (Edinb). 2018 Sep 6;121(5):438–48. doi: 10.1038/s41437-018-0137-3 (PMC6180006; doi:10.1038/s41437-018-0137-3)
Supplement: Supplementary file 3 — Simulation code [file 41437_2018_137_MOESM3_ESM.zip › simulation/endpoint.job]

#!/bin/bash
#$ -cwd
#$ -V

#$ -t 1-704

# Extracts the final time point for each replicate for simulation-analysis.R
for i in {1..100}
do
awk 'BEGIN{FS=OFS=","}NR==1{$0="trmt,time,b,N,growth,newmuts,id,prob,pre,r,post"};$NF=="NA"&&NR>1{$NF="";$1="NA,"$1}1' chunk_${SGE_TASK_ID}_${i}_out.csv | sed 's/,$//' > chunk_${SGE_TASK_ID}_${i}_out2.csv
tail -n 153 chunk_${SGE_TASK_ID}_${i}_out2.csv > chunk_${SGE_TASK_ID}_${i}_500.csv
done

cat chunk_${SGE_TASK_ID}_*_500.csv > chunk_${SGE_TASK_ID}_all_500.csv
