# Supplementary material for: Environmental pleiotropy and demographic history direct adaptation under antibiotic selection
Source: Heredity (Edinb). 2018 Sep 6;121(5):438–48. doi: 10.1038/s41437-018-0137-3 (PMC6180006; doi:10.1038/s41437-018-0137-3)
Supplement: Supplementary file 3 — Simulation code [file 41437_2018_137_MOESM3_ESM.zip › simulation/fitness.job]

#!/bin/bash
#$ -cwd
#$ -V

#$ -t 1-704

# Strips out unnecessary columns to just those required for calcuating mean fitness (actually growth rate) for mean-fit.R
rm chunk_${SGE_TASK_ID}_div.csv
for i in {1..100}
do
sed -r 's/([+0-]),NA/\1/g' chunk_${SGE_TASK_ID}_${i}_out2.csv > chunk_${SGE_TASK_ID}_${i}_out3.csv
cut -d"," -f 1,2,4,10 chunk_${SGE_TASK_ID}_${i}_out3.csv | awk 'BEGIN{FS=OFS=","}{if(NR>1&&$3>0){print $0,$3*$4}}' >> chunk_${SGE_TASK_ID}_fitness.csv
done
