# Supplementary material for: Environmental pleiotropy and demographic history direct adaptation under antibiotic selection
Source: Heredity (Edinb). 2018 Sep 6;121(5):438–48. doi: 10.1038/s41437-018-0137-3 (PMC6180006; doi:10.1038/s41437-018-0137-3)
Supplement: Supplementary file 3 — Simulation code [file 41437_2018_137_MOESM3_ESM.zip › simulation/mean-fit.R]

library(tidyr)
library(dplyr)
library(readr)
library(purrr)

# Calculates mean fitness (submitted using SGE) and creates output for simulation-analysis.R
args = commandArgs(trailingOnly=TRUE)
fileIn = args[1]
chunk = gsub("_fitness.csv","",fileIn)
weighted = read_csv(fileIn, col_types="ciddd", col_names=c("trmt", "time", "N", "r", "wr")) %>%
	mutate(chunks=chunk) %>%
	replace_na(list(trmt="before")) %>%
	mutate(trmt = recode_factor(before="before",
		trmt, `+`="positive",`0`="none",`-`="negative", trmt="trmt")) %>%
	group_by(chunks, trmt, time) %>%
	summarise(wr.mean = sum(wr/sum(N)), wr.sd = sd(wr/sum(N)))

write_csv(weighted, paste0(chunk,"_mean-fit.csv"))
