# Supplementary material for: Environmental pleiotropy and demographic history direct adaptation under antibiotic selection
Source: Heredity (Edinb). 2018 Sep 6;121(5):438–48. doi: 10.1038/s41437-018-0137-3 (PMC6180006; doi:10.1038/s41437-018-0137-3)
Supplement: Supplementary file 3 — Simulation code [file 41437_2018_137_MOESM3_ESM.zip › simulation/parameters.txt]

today = format(Sys.Date(), format="%Y-%m-%d")
seed = 19
# Simluation parameters
set.seed(seed)		# Random number seed
reps = 100		# Replicate simulations

# Population parameters
K = 10^9		# Carrying capacity of population
baser = 2		# Base per capita growth rate
ds = seq(0,baser/20,0.01)# Death rate
ngen = 500		# Number of generations/simulation
b = 10			# Generations between bottlenecks
Ds = 10^(1:4)		# Bottleneck dilution factor
Nis = K/Ds		# Initial population size


# Antibiotic parameters
cidal = F		# Bacteriocidal/bacteriostatic
sites = 50		# Number of resistance loci
mu = 1e-8		# Mutation rate
mean.cost = 1.1365239	# Mean cost of resistance
sd.cost = 0.2161931	# SD cost of resistance
mean.ben = 0.9311666	# Mean benefit of resistance
sd.ben = 0.2946277	# SD benefit of resistance
tabs=seq(100,400,100)	# Generation of antibiotic introduction

anc.post = 0		# Fitness of ancestor after antibiotics
