# Supplementary material for: Environmental pleiotropy and demographic history direct adaptation under antibiotic selection
Source: Heredity (Edinb). 2018 Sep 6;121(5):438–48. doi: 10.1038/s41437-018-0137-3 (PMC6180006; doi:10.1038/s41437-018-0137-3)
Supplement: Supplementary file 3 — Simulation code [file 41437_2018_137_MOESM3_ESM.zip › simulation/qsub_resistanceSim.R]

# Convenience script loading the simulation functions with the chunked data
## commandArgs[1] should be a "chunk_#" file created by chunker.R
## for convenient submission to SGE as a job array with qsub_resistanceSim.job
## but can also be called sequentially in BASH (on a single core):
###for i in chunk_*; do Rscript qsub_resistanceSim.R $i; done
## or using multi-cores via GNU Parallel: https://www.gnu.org/software/parallel/
 
require(tidyr)
require(purrr)
require(dplyr)
require(readr)

source("parameters.txt") # Needed because not all parameters are read from the input data frames
source("resistanceSim.R") # Load simulation functions

args = commandArgs(trailingOnly=TRUE)
out.prefix = args[1]
popn.ini=read_csv(file=args[1])

output = replicator(reps, popn.ini, out.prefix = out.prefix, restart=F)
