# Supplementary material for: Environmental pleiotropy and demographic history direct adaptation under antibiotic selection
Source: Heredity (Edinb). 2018 Sep 6;121(5):438–48. doi: 10.1038/s41437-018-0137-3 (PMC6180006; doi:10.1038/s41437-018-0137-3)
Supplement: Supplementary file 3 — Simulation code [file 41437_2018_137_MOESM3_ESM.zip › simulation/resistanceSim.R]

# Defines functions for simulating resistance evolution
## mutSamp: sample mutations from binomial distribution
## growthFun: define the growth model (Lotka-Volterra competition model plus death)
## growPop: iterate growthFun over the specified duration of the simulations
## resSim: simulate resistance evolution using the above functions
## replicator: replicate resSim over the specified number of replicates

###### R packages
require(tidyr)
require(purrr)
require(dplyr)
require(readr)

###### Properties of resistance mutations
## Mutational effects in the presence of antibiotic
post = rnorm(sites, mean.ben, sd.ben)*baser
post.rc = c(anc.post, post)
post.pc = c(anc.post, sort(post))
post.nc = c(anc.post, sort(post, decreasing=T))

trmts = c("+","0","-")

posttable = data_frame(id = rep(1:(sites+1), times=3),
	trmt = rep(trmts, each=(sites+1)),
	post = c(post.pc, post.rc, post.nc))

###### Simulation functions
mutSamp = function(N, sites, prob, mu){
		wt = ifelse(N>=1,round(N),0)
		nmutants = rbinom(n=1, size=wt, prob=mu)
		whichmut = base::sample(2:(sites+1),
					size = nmutants, replace = T,
					prob = prob[2:(sites+1)])
		muts = c(-nmutants,tabulate(whichmut, nbins = sites+1)[2:(sites+1)])		
		return(muts)
}

growthFun = function(N, K, r, d){
		new = N * r * (1 - sum(N)/K) - N * d
		return(new)
}

growPop = function(popn, t, b, K, d, D, ngen, mu, out.file){
	for(i in t){
	if(i==min(t)) popn.1 = popn %>% filter(time==i-1) %>% group_by(trmt)
			popn.1 = popn.1 %>%
			mutate(growth = growthFun(N, K, r, d)) %>%
			mutate(newmuts = mutSamp(N=growth[1], sites=(length(id)-1), prob, mu),
				N = N + growth + newmuts,
				time = i
			) %>%
			mutate(N = ifelse(N<1,0,N))
		if(i%%b == 0) popn.1 = popn.1 %>% mutate(N = N/D)
		if(i==min(t)) file.exists = file_test("-f", out.file)
		write_csv(popn.1, path=out.file, append=file.exists); file.exists=T
	}
	return(popn.1)
}


resSim = function(popn.ini, out.file){
	popn = popn.ini
## Pull the parameters out from the chunk file and remove from the table (memory saving)
	tab = unique(popn.ini$tab)[1]
	K = unique(popn.ini$K)[1]
	d = unique(popn.ini$d)[1]
	D = unique(popn.ini$D)[1]
	Ni = unique(popn.ini$Ni)[1]
	ngen = unique(popn.ini$ngen)[1]
	mu = unique(popn.ini$mu)[1]
	cidal = unique(popn.ini$cidal)[1]
	b = unique(popn.ini$b)[1]

	popn = popn %>% select(-tab, -K, -d, -D, -Ni, -ngen, -mu, -cidal) %>% mutate(trmt=NA, post=NA)
## First simulate evolution in the absence of antibiotics
	popn = growPop(popn, t=1:(tab-1), b=b, K=K, d=d, D=D, ngen=ngen, mu=mu, out.file=out.file)

## Copy the data frame for each of the types of landscape correlation
	popn = popn %>% select(-trmt, -post)
	popn.trmt = data_frame(trmt = c("+","0","-")) %>%
			mutate(data = map(trmt, ~popn)) %>%
			unnest(data) %>%
			left_join(., posttable, by=c("id", "trmt"))

## Add the fitness effects in the presence of antibiotic
## NB: At this point, if wt r1=0, you could solve this deterministically, since no new mutants are being prdouced. However, the full simulation is kept here in case r1>0

	popn.post = popn.trmt %>% mutate(r=post) %>% group_by(trmt)
	popn.post = growPop(popn.post, t=tab:ngen, b=b, K=K, d=d, D=D, ngen=ngen, mu=mu, out.file=out.file) 
	popn.trmt = bind_rows(popn.trmt, popn.post)
	print(paste("Run", out.file, "complete."))
	return(popn.trmt)
}

replicator = function(reps, popn.ini, out.prefix, restart=F){
		collection = data_frame(rep=1:reps,
			out.file = paste(out.prefix, rep, "out.csv", sep="_"), 
			data = map(out.file, ~resSim(popn.ini, .))) %>%
			unnest()
}
