# Supplementary material for: Environmental pleiotropy and demographic history direct adaptation under antibiotic selection
Source: Heredity (Edinb). 2018 Sep 6;121(5):438–48. doi: 10.1038/s41437-018-0137-3 (PMC6180006; doi:10.1038/s41437-018-0137-3)
Supplement: Supplementary file 3 — Simulation code [file 41437_2018_137_MOESM3_ESM.zip › simulation/simulation_analysis.R]

library(tidyr)
library(dplyr)
library(readr)
library(purrr)
library(ggplot2)
library(ggpubr)
library(grid)
library(gridExtra)
library(gtable)
library(broom)

theme_set(theme_bw())
theme_update(text = element_text(size=8),
	panel.grid.major = element_blank(),
	panel.grid.minor = element_blank(),
	strip.background = element_blank(),
	plot.margin=margin(0,3,5,20)
)

scientific_10 <- function(x) {
  parse(text=gsub("1e", "10^", scales::scientific_format()(x)))
}

facetLabeler = function(p, labelR, labelT, plab=""){
# Get the ggplot grob
	z <- ggplotGrob(p)

# Get the positions of the strips in the gtable: t = top, l = left, ...
	posR <- subset(z$layout, grepl("strip-r", name), select = t:r)
	posT <- subset(z$layout, grepl("strip-t", name), select = t:r)

# Add a new column to the right of current right strips, 
# and a new row on top of current top strips
	width <- z$widths[max(posR$r)]    # width of current right strips
	height <- z$heights[min(posT$t)]  # height of current top strips

	z <- gtable_add_cols(z, width, max(posR$r))  
	z <- gtable_add_rows(z, height, min(posT$t)-1)

# Construct the new strip grobs
	stripR <- gTree(name = "Strip_right", children = gList(
		 rectGrob(gp = gpar(col = NA, fill = NA)),
		 textGrob(labelR, rot = -90, gp = gpar(fontsize = 10))))

	stripT <- gTree(name = "Strip_top", children = gList(
		 rectGrob(gp = gpar(col = NA, fill = NA)),
		 textGrob(labelT, gp = gpar(fontsize = 10))))

# Position the grobs in the gtable
	z <- gtable_add_grob(z, stripR, t = min(posR$t)+1, l = max(posR$r) + 1, b = max(posR$b)+1, name = "strip-right")
	z <- gtable_add_grob(z, stripT, t = min(posT$t), l = min(posT$l), r = max(posT$r), name = "strip-top")

# Add small gaps between strips
	z <- gtable_add_cols(z, unit(1/5, "line"), max(posR$r))
	z <- gtable_add_rows(z, unit(1/5, "line"), min(posT$t))
	z <- arrangeGrob(z, top = textGrob(plab, x = 0, hjust = -0.1, vjust=0.1, gp = gpar(fontface = "bold", fontsize = 10)))

# Draw it
	grid.draw(z)
}


###################################################
## Run first time: munge simultation data
###################################################
#simdata = data_frame(chunks = paste0("chunk_",1:704),
#	params = map(chunks, ~read_csv(., n_max=1) %>%
#	select(cidal,tab,mu,D,Ni,ngen,K,d))) %>%
#	unnest() %>%
#	mutate(files = map(chunks, ~read_csv(paste0(., "_all_500.csv"), col_names = c("trmt", "dummy", "time", "b", "N", "growth", "newmuts", "id", "prob", "pre", "r", "post")) %>% mutate(rep = rep(1:100, each = 3*length(unique(id)))) %>% select(-dummy, -r))) %>%
#	unnest() %>%
#	mutate(trmt = recode_factor(trmt, `+`="positive",`0`="neutral",`-`="negative"))

#save(simdata, file="simdata.Rds")
#simdata2 = simdata %>% filter(D<10000) %>% group_by(rep,tab,D,Ni,d,trmt) %>% mutate(NT = sum(N))
#save(simdata2, file="simdata2.Rds")

###################################################
## Run second time: load munged simulation data
###################################################
load("simdata2.Rds")
simdata2 = simdata2 %>%
	mutate(tab2 = paste0("italic(t[A])== ",tab))


theme_update(text = element_text(size=8),
	panel.grid.major = element_blank(),
	panel.grid.minor = element_blank(),
	strip.background = element_blank(),
	plot.margin=margin(0,11,5,20)
)

cols = c("#132035", "#03CEA4", "#D5A700", "#93103B")
sim.prob = simdata2 %>%
	ungroup() %>%
	filter(Ni==1e5, d==0, N>0) %>%
	mutate(D=reorder(paste0(100/D,"%"), D)) %>%
	ggplot(aes(x=prob, y=N/NT, color=as.factor(tab))) +
		geom_jitter(alpha=0.1, size=0.1) +
		stat_ellipse(level=0.95, size=0.25) +
		facet_grid(D~trmt) +
		scale_color_manual(values=cols) +
		geom_hline(yintercept=1, linetype="11", size=0.2, color="black") +
		labs(x="Relative locus mutation rate", y="Mutant frequency") +
		guides(color=guide_legend(title="Number of generations\nin antibiotic-free environment")) +
		scale_y_continuous(breaks = c(1e-8, 1e-6, 1e-4, 1e-2, 1), labels=c(scientific_10(c(10^-8, 10^-6, 10^-4, 10^-2)), 1), trans="log10")

sim.pre = simdata2 %>%
	ungroup() %>%
	filter(Ni==1e5, d==0, N>0) %>%
	mutate(D=reorder(paste0(100/D,"%"), D)) %>%
	ggplot(aes(x=pre, y=N/NT, color=as.factor(tab))) +
		geom_jitter(alpha=0.1, size=0.1) +
		stat_ellipse(level=0.95, size=0.25) +
		facet_grid(D~trmt) +
		scale_color_manual(values=cols) +
		geom_hline(yintercept=1, linetype="11", size=0.2, color="black") +
		labs(x="Antibiotic-free fitness", y="Mutant frequency") +
		guides(color=guide_legend(title="Number of generations\nin antibiotic-free environment")) +
		scale_y_continuous(breaks = c(1e-8, 1e-6, 1e-4, 1e-2, 1), labels=c(scientific_10(c(10^-8, 10^-6, 10^-4, 10^-2)), 1), trans="log10") +
		scale_x_continuous(breaks=1:3, labels=1:3, limits=c(0.7,3.3))

sim.post = simdata2 %>%
	ungroup() %>%
	filter(Ni==1e5, d==0, N>0) %>%
	mutate(D=reorder(paste0(100/D,"%"), D)) %>%
	ggplot(aes(x=post, y=N/NT, color=as.factor(tab))) +
		geom_jitter(alpha=0.1, size=0.1) +
		stat_ellipse(level=0.95, size=0.25) +
		facet_grid(D~trmt) +
		scale_color_manual(values=cols) +
		geom_hline(yintercept=1, linetype="11", size=0.2, color="black") +
		labs(x="Antibiotic-containing fitness", y="Mutant frequency") +
		guides(color=guide_legend(title="Number of generations\nin antibiotic-free environment")) +
		scale_y_continuous(breaks = c(1e-8, 1e-6, 1e-4, 1e-2, 1), labels= c(scientific_10(c(10^-8, 10^-6, 10^-4, 10^-2)), 1), trans="log10") +
		scale_x_continuous(breaks=1:3, labels=1:3, limits=c(0.7,3.3))

raw.plot = annotate_figure(ggarrange(sim.prob, sim.pre, sim.post, ncol=1, nrow=3, labels="auto", common.legend=T, legend="right",  font.label = list(size = 10)), top=text_grob("Environmental pleiotropy", size=8, hjust=0.92), right=text_grob("Bottleneck size", size=8, rot=270, vjust=22))
ggsave(raw.plot, filename="rawplot.pdf", height=7, width=6)


###################################################
## Run first time: munge diversity data
###################################################
#params = data_frame(chunks = paste0("chunk_",1:704),
#		params = map(chunks, ~read_csv(., n_max=1, col_types="lididdiidddddiddd"))) %>%
#	unnest() %>%
#	select(chunks,cidal,tab,mu,D,Ni,ngen,K,d)

# Faster with awk:
# for i in {1..704}; do awk 'BEGIN{FS=OFS=", "}NR==2{print FILENAME", "$0}' chunk_${i} | cut -d, -f 1-4,6-11 >> params.csv; done
#params = read_csv("params.csv", col_names = c("chunks", "cidal", "tab", "mu", "D", "Ni", "ngen", "b", "K", "d"), col_types = "clidddiidd")

#div = read_csv("chunk_all_div2.csv",
#		col_types="cccid",
#		col_names=c("filename", "rep", "trmt", "time", "div")) %>%
#	group_by(filename) %>%
#	nest() %>%
#	separate(filename, into=c("a", "chunks", "b"), sep="_") %>%
#	mutate(chunks = paste0("chunk_", chunks)) %>%
#	select(-c(a,b)) %>%
#	left_join(.,params) %>%
#	unnest(data) %>%
#	replace_na(list(trmt="before")) %>%
#	mutate(trmt = recode_factor(trmt, before="(prior to antibiotic introduction)", `+`="positive", `0`="neutral", `-`="negative"))
#	filter(D<10000)

#div2 = div %>%
#	group_by(tab,D,Ni,d,trmt,time) %>%
#	summarise(div.mean=mean(div), div.sd = sd(div), div.min=min(div), div.max=max(div))

##save(div, file="div.Rds")
#save(div2, file="div2.Rds")
#meanfit = read_csv("mean-fit.csv", col_names=c("chunks", "trmt", "time", "wr.mean", "wr.sd")) %>%
#	left_join(.,params) %>%
#	mutate(trmt = recode_factor(trmt, before="(prior to antibiotic introduction)", `+`="positive", `0`="neutral", `-`="negative")) %>%
#	filter(D<10000)
#save(meanfit,file="mean-fit.Rds")
###################################################
## Run second time: #load munged diversity data
###################################################

#load("div2.Rds")
#load("mean-fit.Rds")
#divcols = c("grey20", "#80a875", "#1a6282", "#473470")
#div.plot = div2 %>%
#	ungroup() %>%
#	filter(d==0, Ni==1e5, time%%10==0) %>% 	
#	mutate(tab2 = as.factor(tab/500)) %>%
#	mutate(D=reorder(paste0(100/D,"%"), D)) %>%
#	ggplot(aes(x=time, y=div.mean, color=trmt, linetype=tab2)) +
#	geom_line(aes(group=paste(trmt, tab2))) +
#	facet_grid(~D) +
#	labs(x="Time (generations)", y="Diversity of resistance mutations") +
#	guides(linetype=guide_legend(title="Proportion of generations\nin antibiotic-free environment"), color=guide_legend(title="Environmental pleiotropy")) +
#	scale_color_manual(values=divcols) + 
#	scale_y_log10() +
#	geom_hline(yintercept=51, linetype="11", size=0.2, color="black")

div2 = div2 %>%
	mutate(tab2 = paste0("italic(t[A])== ",tab))
meanfit = meanfit %>%
	mutate(tab2 = paste0("italic(t[A])== ",tab))

trmt_cols = c("#990012", "grey50", "#084d9c")

toggle = list(c(200,400), c(100,200,300,400))


### Figure 3: Rescue, diversity and fitness plots
for(i in 1:2){
	rescue.plot = simdata2 %>%
		ungroup() %>%
		filter(d==0, Ni==1e5, tab%in%toggle[[i]], NT>0, id==1) %>%
		mutate(D=reorder(paste0(100/D,"%"), 1/D), tab2=paste0("italic(t[A])== ",tab)) %>%
		group_by(tab2, D, Ni, K, trmt,  add=T) %>%
		summarise(count=n()) %>%
		ggplot(aes(x=D, y=count, fill=trmt)) +
		geom_bar(stat="identity", position="dodge") +
		facet_grid(~tab2, labeller=label_parsed) +
		labs(x="Bottleneck size", y="Rescue outcomes (%)") +
		scale_fill_manual(values=trmt_cols, name="Environmental pleiotropy") +
		scale_color_manual(values=trmt_cols, name="Environmental pleiotropy") +
		ylim(0,100) +
		geom_hline(yintercept=100, linetype="dashed", color="grey60")

	div.plot = div2 %>%
		filter(time==500, d==0, Ni==1e5, tab%in%toggle[[i]]) %>%
		mutate(D=reorder(paste0(100/D,"%"), 1/D), tab=tab)  %>%
		ggplot(aes(x=D, y=div.mean, fill=trmt, shape=trmt, color=trmt)) +
		geom_bar(stat="identity", position=position_dodge(0.9)) +
		geom_errorbar(aes(ymin=div.mean-div.sd, ymax=div.mean+div.sd), width=0, position=position_dodge(0.9), color="black") +
		facet_grid(~tab2, labeller=label_parsed) +
		scale_fill_manual(values=trmt_cols, name="Environmental pleiotropy") +
		scale_color_manual(values=trmt_cols, name="Environmental pleiotropy") +
		scale_shape_manual(values=c(24,21,25), name="Environmental pleiotropy") +
		labs(x="Bottleneck size", y="Resistance diversity") +
		geom_hline(yintercept=50, linetype="dashed", color="grey60")

	fit.plot = meanfit %>%
		filter(time==500, d==0, Ni==1e5, tab%in%toggle[[i]]) %>%
		mutate(D=reorder(paste0(100/D,"%"), 1/D), tab=tab)  %>%
		ggplot(aes(x=D, y=wr.mean, fill=trmt, shape=trmt, color=trmt)) +
		geom_line(aes(group=trmt)) +
		geom_point() +
		geom_errorbar(aes(ymin=wr.mean-wr.sd, ymax=wr.mean+wr.sd), width=0, color="black") +
		facet_grid(~tab2, labeller=label_parsed) +
		scale_fill_manual(values=trmt_cols, name="Environmental pleiotropy") +
		scale_color_manual(values=trmt_cols, name="Environmental pleiotropy") +
		scale_shape_manual(values=c(24,21,25), name="Environmental pleiotropy")  +
		labs(x="Bottleneck size", y="Mean growth rate") +
		ylim(1.5,3) 

	resfitdiv.plot = annotate_figure(ggarrange(rescue.plot, div.plot, fit.plot, nrow=3, common.legend=F, legend="right", labels="auto", font.label = list(size = 10)),  top=text_grob("Number of generations in antibiotic-free environment", size=8, hjust=0.65))
	if(i==1){
		ggsave(resfitdiv.plot, filename="resdivfit.pdf", height=5, width=4.5)
		} else{
		ggsave(resfitdiv.plot, filename="resdivfit_sup.pdf", height=5, width=7)
		}
}

### Figure 4: Simulation parameter correlation plots
corsummary = simdata2 %>%
	filter(N>0) %>%
	group_by(cidal, tab, D, Ni, K, d, trmt, b) %>%
	mutate(freq=log10(N/NT)) %>%
	nest() %>%
	mutate(post.cor =  map(data, ~tidy(cor.test(.$freq, .$post, method="pearson"))),
		pre.cor = map(data, ~tidy(cor.test(.$freq, .$pre, method="pearson"))),
		prob.cor = map(data, ~tidy(cor.test(.$freq, .$prob, method="pearson")))) %>%
	unnest(pre.cor, post.cor, prob.cor, .sep=".") %>%
	mutate(tab2 = paste0("italic(t[A])== ",tab))


for(i in 2:1){
prob.cor.plot = corsummary %>%
filter(d==0, Ni==1e5, tab%in%toggle[[i]]) %>%
mutate(D=reorder(paste0(100/D,"%"), 1/D), tab=tab) %>%
	ggplot(aes(x=D, y=prob.cor.estimate, fill=trmt, shape=trmt, color=trmt)) +
	geom_point() +
	geom_line(aes(group=paste(tab, trmt))) +
	facet_grid(~tab2, labeller=label_parsed) +
	scale_y_continuous(limits=c(-1,1)) +
geom_errorbar(aes(ymin=prob.cor.conf.low, ymax=prob.cor.conf.high), width=0, color="black") +
geom_hline(yintercept=0, linetype="dashed", color="grey60") +
	labs(x="", y="Correlation of allele frequency\nand relative locus mutation rate") +
	scale_fill_manual(values=trmt_cols, name="Environmental pleiotropy") +
	scale_color_manual(values=trmt_cols, name="Environmental pleiotropy") +
	scale_shape_manual(values=c(24,21,25), name="Environmental pleiotropy")  

pre.cor.plot = corsummary %>%
	filter(d==0, Ni==1e5, tab%in%toggle[[i]]) %>%
	mutate(D=reorder(paste0(100/D,"%"), 1/D), tab=tab) %>%
	ggplot(aes(x=D, y=pre.cor.estimate, fill=trmt, shape=trmt, color=trmt)) +
	geom_point() +
	geom_line(aes(group=paste(tab, trmt))) +
	facet_grid(~tab2, labeller=label_parsed) +
	scale_y_continuous(limits=c(-1,1)) +
geom_errorbar(aes(ymin=pre.cor.conf.low, ymax=pre.cor.conf.high), width=0, color="black") +
geom_hline(yintercept=0, linetype="dashed", color="grey60") +
	labs(x="", y="Correlation of allele frequency\nand antibiotic-free fitness") +
	scale_fill_manual(values=trmt_cols, name="Environmental pleiotropy") +
	scale_color_manual(values=trmt_cols, name="Environmental pleiotropy") +
	scale_shape_manual(values=c(24,21,25), name="Environmental pleiotropy")  

post.cor.plot = corsummary %>% filter(d==0, Ni==1e5, tab%in%toggle[[i]]) %>% mutate(D=reorder(paste0(100/D,"%"), 1/D), tab=tab) %>% ggplot(aes(x=D, y=post.cor.estimate, fill=trmt, shape=trmt, color=trmt)) +
	geom_point() +
	geom_line(aes(group=paste(tab, trmt))) +
	facet_grid(~tab2, labeller=label_parsed) +
	scale_y_continuous(limits=c(-1,1)) +
geom_errorbar(aes(ymin=post.cor.conf.low, ymax=post.cor.conf.high), width=0, color="black") +
geom_hline(yintercept=0, linetype="dashed", color="grey60") +
labs(x="Bottleneck size", y="Correlation of allele frequency\nand antibiotic-containing fitness")+ scale_fill_manual(values=trmt_cols, name="Environmental pleiotropy") +
	scale_color_manual(values=trmt_cols, name="Environmental pleiotropy") +
	scale_shape_manual(values=c(24,21,25), name="Environmental pleiotropy")  

cor.plot = annotate_figure(ggarrange(prob.cor.plot, pre.cor.plot, post.cor.plot, nrow=3, common.legend=T, legend="right",  labels="auto", font.label = list(size = 10)), top=text_grob("Number of generations in antibiotic-free environment", size=8, hjust=c(0.625,0.65)[i]))

if(i==1){
	ggsave(cor.plot, filename="sim_cor.pdf", height=5.5, width=4.5)
	}else{
	ggsave(cor.plot, filename="sim_cor_sup.pdf", height=5.5, width=7)
}
}

### Supplemental correlation plots
D10prob = corsummary %>%
	filter(D==10) %>%
	ggplot(aes(x=Ni, y=d, fill=prob.cor.estimate)) +
	geom_raster() +
	scale_x_log10(breaks=10^(5:8), labels=5:8) +
	facet_grid(tab2~trmt, labeller=label_parsed) +
	labs(x="log10 Initial population size", y="Death rate") +
	scale_fill_distiller(palette="PuOr", limits=c(-1,1), name = expression(italic(R)~locus~mutation~rate*phantom(g)))

D100prob = corsummary %>%
	filter(D==100) %>%
	ggplot(aes(x=Ni, y=d, fill=prob.cor.estimate)) +
	geom_raster() +
	scale_x_log10(breaks=10^(5:8), labels=5:8) +
	facet_grid(tab2~trmt, labeller=label_parsed) +
	labs(x="log10 Initial population size", y="Death rate")  +
	scale_fill_distiller(palette="PuOr", limits=c(-1,1), name = expression(italic(R)~locus~mutation~rate*phantom(g)))

D1000prob = corsummary %>%
	filter(D==1000) %>%
	ggplot(aes(x=Ni, y=d, fill=prob.cor.estimate)) +
	geom_raster() +
	scale_x_log10(breaks=10^(5:8), labels=5:8) +
	facet_grid(tab2~trmt, labeller=label_parsed) +
	labs(x="log10 Initial population size", y="Death rate")  +
	scale_fill_distiller(palette="PuOr", limits=c(-1,1), name = expression(italic(R)~locus~mutation~rate*phantom(g)))

D10pre = corsummary %>%
	filter(D==10) %>%
	ggplot(aes(x=Ni, y=d, fill=pre.cor.estimate)) +
	geom_raster() +
	scale_x_log10(breaks=10^(5:8), labels=5:8) +
	facet_grid(tab2~trmt, labeller=label_parsed) +
	labs(x="log10 Initial population size", y="Death rate") +
	scale_fill_distiller(palette="PuOr", limits=c(-1,1), name = expression(italic(R)~antibiotic-free*phantom(aining)))

D100pre = corsummary %>%
	filter(D==100) %>%
	ggplot(aes(x=Ni, y=d, fill=pre.cor.estimate)) +
	geom_raster() +
	scale_x_log10(breaks=10^(5:8), labels=5:8) +
	facet_grid(tab2~trmt, labeller=label_parsed) +
	labs(x="log10 Initial population size", y="Death rate")  +
	scale_fill_distiller(palette="PuOr", limits=c(-1,1), name = expression(italic(R)~antibiotic-free*phantom(aining)))

D1000pre = corsummary %>%
	filter(D==1000) %>%
	ggplot(aes(x=Ni, y=d, fill=pre.cor.estimate)) +
	geom_raster() +
	scale_x_log10(breaks=10^(5:8), labels=5:8) +
	facet_grid(tab2~trmt, labeller=label_parsed) +
	labs(x="log10 Initial population size", y="Death rate")  +
	scale_fill_distiller(palette="PuOr", limits=c(-1,1), name = expression(italic(R)~antibiotic-free*phantom(aining)))

D10post = corsummary %>%
	filter(D==10) %>%
	ggplot(aes(x=Ni, y=d, fill=post.cor.estimate)) +
	geom_raster() +
	scale_x_log10(breaks=10^(5:8), labels=5:8) +
	facet_grid(tab2~trmt, labeller=label_parsed) +
	labs(x="log10 Initial population size", y="Death rate")  +
	scale_fill_distiller(palette="PuOr", limits=c(-1,1), name = expression(italic(R)~antibiotic-containing))

D100post = corsummary %>%
	filter(D==100) %>%
	ggplot(aes(x=Ni, y=d, fill=post.cor.estimate)) +
	geom_raster() +
	scale_x_log10(breaks=10^(5:8), labels=5:8)+ facet_grid(tab2~trmt, labeller=label_parsed) +
	labs(x="log10 Initial population size", y="Death rate") +
	scale_fill_distiller(palette="PuOr", limits=c(-1,1), name = expression(italic(R)~antibiotic-containing))

D1000post = corsummary %>%
	filter(D==1000) %>%
	ggplot(aes(x=Ni, y=d, fill=post.cor.estimate)) +
	geom_raster() +
	scale_x_log10(breaks=10^(5:8), labels=5:8) +
	facet_grid(tab2~trmt, labeller=label_parsed) +
	labs(x="log10 Initial population size", y="Death rate") +
	scale_fill_distiller(palette="PuOr", limits=c(-1,1), name = expression(italic(R)~antibiotic-containing))

Dprob = ggarrange(D1000prob, D100prob, D10prob, common.legend=T, labels=letters[1:3], ncol=3, legend="right", font.label = list(size = 10))
Dpre = ggarrange(D1000pre, D100pre, D10pre, common.legend=T, labels=letters[4:6], ncol=3, legend="right", font.label = list(size = 10))
Dpost = ggarrange(D1000post, D100post, D10post, common.legend=T, labels=letters[7:9], ncol=3, legend="right", font.label = list(size = 10))
Dsup = ggarrange(Dprob, Dpre, Dpost, nrow=3)
annotate_figure(Dsup, top=text_grob("Environmental pleiotropy", size=8, hjust=0.92), right=text_grob("Number of generations in antibiotic-free environment", size=8, rot=270, vjust=19))


ggsave(Dsup, filename="Dsup.pdf", height=6.5, width=8)

count10p = simdata2 %>%
		ungroup() %>%
		filter(NT>0, id==1, D==10, time==500) %>%
		mutate(D=reorder(paste0(10/D,"%"), 1/D), tab=tab) %>%
		group_by(tab2, D, d, Ni, K, trmt,  add=T) %>%
		summarise(count=n())  %>%
	ggplot(aes(x=Ni, y=d, fill=count)) +
	geom_raster() +
	scale_x_log10(breaks=10^(5:8), labels=5:8) +
	facet_grid(tab2~trmt, labeller=label_parsed) +
	labs(x="log10 Initial population size", y="Death rate") +
	scale_fill_distiller(palette="Blues", limits=c(0,100), name = expression(Evolutionary~rescues))

count100p = simdata2 %>%
		ungroup() %>%
		filter(NT>0, id==1, D==100, time==500) %>%
		mutate(D=reorder(paste0(100/D,"%"), 1/D), tab=tab) %>%
		group_by(tab2, D, d, Ni, K, trmt,  add=T) %>%
		summarise(count=n())  %>%
	ggplot(aes(x=Ni, y=d, fill=count)) +
	geom_raster() +
	scale_x_log10(breaks=10^(5:8), labels=5:8) +
	facet_grid(tab2~trmt, labeller=label_parsed) +
	labs(x="log10 Initial population size", y="Death rate") +
	scale_fill_distiller(palette="Blues", limits=c(0,100), name = expression(Evolutionary~rescues))

count1000p =simdata2 %>%
		ungroup() %>%
		filter(NT>0, id==1, D==1000, time==500) %>%
		mutate(D=reorder(paste0(1000/D,"%"), 1/D), tab=tab) %>%
		group_by(tab2, D, d, Ni, K, trmt,  add=T) %>%
		summarise(count=n())  %>%
	ggplot(aes(x=Ni, y=d, fill=count)) +
	geom_raster() +
	scale_x_log10(breaks=10^(5:8), labels=5:8) +
	facet_grid(tab2~trmt, labeller=label_parsed) +
	labs(x="log10 Initial population size", y="Death rate") +
	scale_fill_distiller(palette="Blues", limits=c(0,100), name = expression(Evolutionary~rescues))

div10p = div2 %>%
	filter(D==10, time==500) %>%
	ggplot(aes(x=Ni, y=d, fill=div.mean)) +
	geom_raster() +
	scale_x_log10(breaks=10^(5:8), labels=5:8) +
	facet_grid(tab2~trmt, labeller=label_parsed) +
	labs(x="log10 Initial population size", y="Death rate") +
	scale_fill_distiller(palette="Blues", limits=c(0,50), name = expression(Diversity*phantom(nary~rescues)))


div100p = div2 %>%
	filter(D==100, time==500) %>%
	ggplot(aes(x=Ni, y=d, fill=div.mean)) +
	geom_raster() +
	scale_x_log10(breaks=10^(5:8), labels=5:8) +
	facet_grid(tab2~trmt, labeller=label_parsed) +
	labs(x="log10 Initial population size", y="Death rate") +
	scale_fill_distiller(palette="Blues", limits=c(0,50), name = expression(Diversity*phantom(nary~rescues)))
div1000p = div2 %>%
	filter(D==1000, time==500) %>%
	ggplot(aes(x=Ni, y=d, fill=div.mean)) +
	geom_raster() +
	scale_x_log10(breaks=10^(5:8), labels=5:8) +
	facet_grid(tab2~trmt, labeller=label_parsed) +
	labs(x="log10 Initial population size", y="Death rate") +
	scale_fill_distiller(palette="Blues", limits=c(0,50), name = expression(Diversity*phantom(nary~rescues)))

meanfit10p = meanfit %>%
	filter(D==10, time==500) %>%
	ggplot(aes(x=Ni, y=d, fill=wr.mean)) +
	geom_raster() +
	scale_x_log10(breaks=10^(5:8), labels=5:8) +
	facet_grid(tab2~trmt, labeller=label_parsed) +
	labs(x="log10 Initial population size", y="Death rate") +
	scale_fill_distiller(palette="Blues", name = expression(Mean~fitness*phantom(rescues)))

meanfit100p = meanfit %>%
	filter(D==100, time==500) %>%
	ggplot(aes(x=Ni, y=d, fill=wr.mean)) +
	geom_raster() +
	scale_x_log10(breaks=10^(5:8), labels=5:8) +
	facet_grid(tab2~trmt, labeller=label_parsed) +
	labs(x="log10 Initial population size", y="Death rate") +
	scale_fill_distiller(palette="Blues", name = expression(Mean~fitness*phantom(rescues)))

meanfit1000p = meanfit %>%
	filter(D==1000, time==500) %>%
	ggplot(aes(x=Ni, y=d, fill=wr.mean)) +
	geom_raster() +
	scale_x_log10(breaks=10^(5:8), labels=5:8) +
	facet_grid(tab2~trmt, labeller=label_parsed) +
	labs(x="log10 Initial population size", y="Death rate") +
	scale_fill_distiller(palette="Blues", name = expression(Mean~fitness*phantom(rescues)))

countplot = ggarrange(count1000p, count100p, count10p, common.legend=T, labels=letters[1:3], ncol=3, legend="right", font.label = list(size = 10))
divplot = ggarrange(div1000p, div100p, div10p, common.legend=T, labels=letters[4:6], ncol=3, legend="right", font.label = list(size = 10))
meanfitplot = ggarrange(meanfit1000p, meanfit100p, meanfit10p, common.legend=T, labels=letters[7:9], ncol=3, legend="right", font.label = list(size = 10))

annotate_figure(meanfitplot, top=text_grob("Environmental pleiotropy", size=8, hjust=0.92), right=text_grob("Generations in antibiotic-free environment", size=8, rot=270, vjust=19))


popnplot = ggarrange(countplot, divplot, meanfitplot, nrow=3)
ggsave(popnplot, filename="popn_sup.pdf", height=6.5, width=8)
